# Supplementary material for: Imbalance of bladder neurohomeostasis by Myosin 5a aggravates diabetic cystopathy
Source: Mol Med. 2025 Mar 10;31:91. doi: 10.1186/s10020-025-01140-6 (PMC11892272; doi:10.1186/s10020-025-01140-6)
Supplement: Supplementary file 2 — Supplementary Material 2. [file 10020_2025_1140_MOESM2_ESM.xlsx]

## Sheet: Supplemental Tables. S2- GO_enr
	Database	ID	Description	GeneRatio	BgRatio	RichFactor	FoldEnrichment	zScore	pvalue	p.adjust	qvalue	geneID	Count	Groups
1	GO_BP	GO:0015986	proton motive force-driven ATP synthesis	27/1763	75/18215	0.36	3.71946	7.72527	6.23e-10	3.51e-06	3.32e-06	MT-ND6/ATP5F1C/MT-ATP8/ATP5PB/ATP5PD/ATP5MC3/ATP5MC2/ATP5PF/ATP5PO/MT-ND4L/NDUFB9/ATP5MC1/NDUFA6/NDUFA5/NDUFB3/NDUFB6/NDUFA10/SDHB/MT-ND5/NDUFA8/NDUFS1/NDUFV3/MT-ND2/ATP6V1A/MT-ND1/MT-ND4/MT-ATP6	27	Umbrella cells_OAB
2	GO_BP	GO:0009060	aerobic respiration	47/1763	195/18215	0.241026	2.49023	6.84879	2.8e-09	5.61e-06	5.3e-06	MT-ND6/IDH1/ATP5F1C/MT-ATP8/ATP5PB/ATP5PD/SUCLG1/ATP5PF/UQCR10/COX5B/ATP5PO/MT-ND4L/NDUFB9/NDUFA6/MDH1/NDUFA4/CAT/NDUFA5/NIPSNAP2/MACROH2A1/NDUFB3/NDUFB6/NDUFA10/SDHB/SUCLG2/MT-ND5/NDUFA8/NDUFS1/DLD/NDUFV3/MT-ND2/IDE/AK4/COX10/MT-ND1/MSH2/MT-ND4/MT-CYB/MT-CO1/MT-CO2/MT-ATP6/MT-CO3/ATP7A/ACO1/DLAT/NNT/COX15	47	Umbrella cells_OAB
3	GO_BP	GO:0045333	cellular respiration	54/1763	242/18215	0.22314	2.30545	6.69231	3.72e-09	5.61e-06	5.3e-06	MT-ND6/IDH1/ATP5F1C/MT-ATP8/ATP5PB/ATP5PD/SUCLG1/ATP5PF/UQCR10/COX5B/ATP5PO/MT-ND4L/NDUFB9/NDUFA6/MDH1/IFNAR1/NDUFA4/CAT/NDUFA5/NIPSNAP2/MACROH2A1/NDUFB3/NDUFB6/NDUFA10/ETFA/SDHB/SUCLG2/MT-ND5/NDUFA8/NDUFS1/DLD/NDUFV3/MT-ND2/ETFRF1/IDE/PNPT1/AK4/COX10/SLC25A13/MT-ND1/MSH2/MT-ND4/MT-CYB/MT-CO1/MT-CO2/MT-ATP6/MT-CO3/ATP7A/SLC25A12/ACO1/DLAT/NNT/COX15/LYRM7	54	Umbrella cells_OAB
4	GO_BP	GO:0032543	mitochondrial translation	36/1763	130/18215	0.276923	2.86112	6.97118	3.98e-09	5.61e-06	5.3e-06	MRPL42/MRPL57/COA3/MRPL13/MRPL27/MRPS33/MRPL32/DAP3/MRPS18B/MRPL21/MRPL34/MRPL55/MRPL3/MTIF3/MRPL40/MRPS16/MRPL16/LRPPRC/MRPS35/MRPL15/GFM1/MRPS10/MRPS14/IARS2/MRPS31/MTIF2/MRPL24/MRPL35/RARS2/MRPL58/PTCD3/MRPL37/GARS1/TRUB2/MRPL48/RPUSD3	36	Umbrella cells_OAB
5	GO_BP	GO:0140053	mitochondrial gene expression	41/1763	164/18215	0.25	2.58296	6.66591	9.21e-09	1.04e-05	9.81e-06	MRPL42/MRPL57/COA3/MRPL13/MRPL27/MRPS33/MRPL32/DAP3/MRPS18B/MRPL21/MRPL34/MRPL55/MRPL3/MTIF3/TFAM/MRPL40/MRPS16/MRPL16/LRPPRC/MRPS35/MRPL15/GFM1/MRPS10/MRPS14/IARS2/MRPS31/MTIF2/MRPL24/MRPL35/RARS2/MRPL58/PTCD3/PRKAA1/MRPL37/PNPT1/GARS1/TRUB2/MRPL48/MTRES1/RPUSD3/TRIT1	41	Umbrella cells_OAB
6	GO_BP	GO:0009083	branched-chain amino acid catabolic process	13/1763	22/18215	0.590909	6.10517	7.84312	1.35e-08	1.27e-05	1.2e-05	ECHS1/BCAT2/MCCC1/DLD/IVD/MCCC2/HIBCH/ACADSB/ALDH6A1/HIBADH/BCKDHB/DBT/HMGCL	13	Umbrella cells_OAB
7	GO_BP	GO:0006520	amino acid metabolic process	60/1763	295/18215	0.20339	2.10139	6.24312	2.08e-08	1.47e-05	1.39e-05	ASS1/ECHS1/PCBD1/NARS1/SLC38A1/EPRS1/LARS1/DARS1/QARS1/BCAT2/SARS1/KARS1/ADSS2/APIP/MCCC1/RARS1/GOT2/NIT2/DLD/IVD/GFPT1/MCCC2/HIBCH/IARS2/EGLN3/PCCB/ACADSB/GSS/ALDH6A1/RARS2/AASDHPPT/HIBADH/CARS1/BCKDHB/IARS1/ALDH5A1/FARSB/RIDA/THAP4/GARS1/MMUT/TARS1/DBT/ICMT/ABAT/DGLUCY/GSTZ1/HMGCL/DDAH1/AASS/PSAT1/GOT1/SLC25A13/KYAT3/MARS1/NR1H4/YARS1/ATP7A/SLC25A12/AFMID	60	Umbrella cells_OAB
8	GO_BP	GO:0006119	oxidative phosphorylation	37/1763	144/18215	0.256944	2.6547	6.52574	2.2e-08	1.47e-05	1.39e-05	MT-ND6/ATP5F1C/MT-ATP8/ATP5PB/ATP5PD/ATP5PF/UQCR10/COX5B/ATP5PO/MT-ND4L/NDUFB9/NDUFA6/NDUFA4/NDUFA5/NIPSNAP2/MACROH2A1/NDUFB3/NDUFB6/NDUFA10/SDHB/MT-ND5/NDUFA8/NDUFS1/DLD/NDUFV3/MT-ND2/AK4/MT-ND1/MSH2/MT-ND4/MT-CYB/MT-CO1/MT-CO2/MT-ATP6/MT-CO3/ATP7A/COX15	37	Umbrella cells_OAB
9	GO_BP	GO:0042776	proton motive force-driven mitochondrial ATP synthesis	23/1763	66/18215	0.348485	3.60048	6.92818	2.34e-08	1.47e-05	1.39e-05	MT-ND6/ATP5F1C/MT-ATP8/ATP5PB/ATP5PD/ATP5PF/ATP5PO/MT-ND4L/NDUFB9/NDUFA6/NDUFA5/NDUFB3/NDUFB6/NDUFA10/SDHB/MT-ND5/NDUFA8/NDUFS1/NDUFV3/MT-ND2/MT-ND1/MT-ND4/MT-ATP6	23	Umbrella cells_OAB
10	GO_BP	GO:0009145	purine nucleoside triphosphate biosynthetic process	31/1763	111/18215	0.279279	2.88546	6.52247	3.79e-08	2.13e-05	2.01e-05	MT-ND6/ATP5F1C/MT-ATP8/ATP5PB/ATP5PD/ATP5MC3/ATP5MC2/ATP5PF/ATP5PO/MT-ND4L/NDUFB9/ATP5MC1/NDUFA6/NDUFA5/NDUFB3/NDUFB6/NDUFA10/SDHB/ADK/MT-ND5/NDUFA8/NDUFS1/DMAC2L/NDUFV3/MT-ND2/ATP6V1A/NME6/SLC25A13/MT-ND1/MT-ND4/MT-ATP6	31	Umbrella cells_OAB
11	GO_BP	GO:0006754	ATP biosynthetic process	29/1763	100/18215	0.29	2.99623	6.55255	4.16e-08	2.13e-05	2.01e-05	MT-ND6/ATP5F1C/MT-ATP8/ATP5PB/ATP5PD/ATP5MC3/ATP5MC2/ATP5PF/ATP5PO/MT-ND4L/NDUFB9/ATP5MC1/NDUFA6/NDUFA5/NDUFB3/NDUFB6/NDUFA10/SDHB/MT-ND5/NDUFA8/NDUFS1/DMAC2L/NDUFV3/MT-ND2/ATP6V1A/SLC25A13/MT-ND1/MT-ND4/MT-ATP6	29	Umbrella cells_OAB
12	GO_BP	GO:0009081	branched-chain amino acid metabolic process	14/1763	28/18215	0.5	5.16591	7.22151	6.53e-08	2.85e-05	2.69e-05	ECHS1/BCAT2/MCCC1/DLD/IVD/MCCC2/HIBCH/PCCB/ACADSB/ALDH6A1/HIBADH/BCKDHB/DBT/HMGCL	14	Umbrella cells_OAB
13	GO_BP	GO:0006399	tRNA metabolic process	45/1763	201/18215	0.223881	2.31309	6.12785	6.57e-08	2.85e-05	2.69e-05	NARS1/EPRS1/LARS1/DARS1/QARS1/DDX1/SARS1/KARS1/THUMPD1/DICER1/THUMPD3/TPRKB/RARS1/EXOSC8/IARS2/EXOSC7/POP5/RARS2/FAM98A/CARS1/IARS1/FARSB/PNPT1/FAM98B/GARS1/TRUB2/TARS1/POP4/NSUN2/TRMT6/EXOSC10/RPP30/TRMT1L/GTF3C3/TSEN15/MARS1/YARS1/TRIT1/TRUB1/TRMT11/MTFMT/QTRT2/ADAT1/THADA/GTF3C1	45	Umbrella cells_OAB
14	GO_BP	GO:0009152	purine ribonucleotide biosynthetic process	46/1763	209/18215	0.220096	2.27399	6.06387	8.1e-08	3.14e-05	2.97e-05	MT-ND6/ATP5F1C/MT-ATP8/ATP5PB/ATP5PD/ATP5MC3/ATP5MC2/ATP5PF/ATP5PO/MT-ND4L/NDUFB9/ATP5MC1/NDUFA6/PPCS/NDUFA5/AK2/NDUFB3/NDUFB6/NDUFA10/SDHB/ADK/ELOVL1/MT-ND5/HACD2/NDUFA8/ADSS2/ATIC/NDUFS1/DLD/DMAC2L/NDUFV3/PAPSS1/MT-ND2/PDK3/ELOVL6/ATP6V1A/AK4/PAICS/MMUT/NME6/SLC25A13/MT-ND1/MT-ND4/MT-ATP6/DLAT/PDHX	46	Umbrella cells_OAB
15	GO_BP	GO:0006418	tRNA aminoacylation for protein translation	17/1763	41/18215	0.414634	4.28393	6.89096	8.37e-08	3.14e-05	2.97e-05	NARS1/EPRS1/LARS1/DARS1/QARS1/SARS1/KARS1/RARS1/IARS2/RARS2/CARS1/IARS1/FARSB/GARS1/TARS1/MARS1/YARS1	17	Umbrella cells_OAB
16	GO_BP	GO:0016197	endosomal transport	57/1763	286/18215	0.199301	2.05914	5.90986	9.71e-08	3.42e-05	3.23e-05	EMP2/EZR/RAB11A/VPS35/VPS29/EEA1/SNX6/VPS4B/VPS26A/DPY30/RAB14/SNX2/TMEM50B/VPS36/ATP6AP1/TMEM87A/TSG101/ARFIP1/VAMP3/SNX5/CHMP4C/VTA1/STAM2/SNX1/WASHC3/GOSR1/BLOC1S2/ANKRD50/TMCC1/TMEM87B/VPS25/ANXA8/HOOK2/SNX4/ERC1/SNX7/AP5M1/NSG1/SORT1/ITSN1/STX6/DENND1B/GOLT1A/DNAJC13/ANXA8L1/HOOK1/ATG14/VPS26C/KIF16B/ATP9A/ZFYVE9/WASHC5/VPS35L/WASHC2A/UHRF1BP1L/GRIPAP1/HEATR5B	57	Umbrella cells_OAB
17	GO_BP	GO:0009206	purine ribonucleoside triphosphate biosynthetic process	30/1763	110/18215	0.272727	2.81777	6.25973	1.12e-07	3.71e-05	3.5e-05	MT-ND6/ATP5F1C/MT-ATP8/ATP5PB/ATP5PD/ATP5MC3/ATP5MC2/ATP5PF/ATP5PO/MT-ND4L/NDUFB9/ATP5MC1/NDUFA6/NDUFA5/NDUFB3/NDUFB6/NDUFA10/SDHB/MT-ND5/NDUFA8/NDUFS1/DMAC2L/NDUFV3/MT-ND2/ATP6V1A/NME6/SLC25A13/MT-ND1/MT-ND4/MT-ATP6	30	Umbrella cells_OAB
18	GO_BP	GO:0009142	nucleoside triphosphate biosynthetic process	32/1763	124/18215	0.258065	2.66628	6.09461	1.74e-07	5.43e-05	5.13e-05	MT-ND6/ATP5F1C/MT-ATP8/ATP5PB/ATP5PD/ATP5MC3/ATP5MC2/ATP5PF/ATP5PO/MT-ND4L/NDUFB9/ATP5MC1/NDUFA6/NDUFA5/NDUFB3/NDUFB6/NDUFA10/SDHB/ADK/MT-ND5/NDUFA8/NDUFS1/DMAC2L/NDUFV3/MT-ND2/ATP6V1A/AK4/NME6/SLC25A13/MT-ND1/MT-ND4/MT-ATP6	32	Umbrella cells_OAB
19	GO_BP	GO:0043039	tRNA aminoacylation	17/1763	44/18215	0.386364	3.99184	6.50421	2.86e-07	8.47e-05	8e-05	NARS1/EPRS1/LARS1/DARS1/QARS1/SARS1/KARS1/RARS1/IARS2/RARS2/CARS1/IARS1/FARSB/GARS1/TARS1/MARS1/YARS1	17	Umbrella cells_OAB
20	GO_BP	GO:0009201	ribonucleoside triphosphate biosynthetic process	30/1763	116/18215	0.258621	2.67202	5.91375	3.96e-07	0.000111744	0.000105565	MT-ND6/ATP5F1C/MT-ATP8/ATP5PB/ATP5PD/ATP5MC3/ATP5MC2/ATP5PF/ATP5PO/MT-ND4L/NDUFB9/ATP5MC1/NDUFA6/NDUFA5/NDUFB3/NDUFB6/NDUFA10/SDHB/MT-ND5/NDUFA8/NDUFS1/DMAC2L/NDUFV3/MT-ND2/ATP6V1A/NME6/SLC25A13/MT-ND1/MT-ND4/MT-ATP6	30	Umbrella cells_OAB
21	GO_BP	GO:0043038	amino acid activation	17/1763	45/18215	0.377778	3.90313	6.38286	4.18e-07	0.000112115	0.000105914	NARS1/EPRS1/LARS1/DARS1/QARS1/SARS1/KARS1/RARS1/IARS2/RARS2/CARS1/IARS1/FARSB/GARS1/TARS1/MARS1/YARS1	17	Umbrella cells_OAB
22	GO_BP	GO:0048193	Golgi vesicle transport	56/1763	293/18215	0.191126	1.97468	5.50584	5.29e-07	0.000135612	0.000128112	TMED10/BCAP31/LYPLA1/ERGIC3/LMAN1/RAB1A/TMED4/RAB14/SEC31A/SAR1B/SNX2/VPS13C/COPB1/SCFD1/TRIP11/MIA3/ARCN1/VAMP3/GOLGA2/MIA2/MYO1B/SNX1/USO1/GOSR1/TRAPPC3/SEC13/SCAMP2/SCAMP1/ANK3/COMMD1/VPS13A/GOLGA5/STEAP2/EXOC1/ARFGEF2/AP1AR/PRKCI/STX17/EXOC4/SORT1/SCAMP3/STX6/GOLT1A/BBS2/KIF13A/EXOC6B/COG2/KIF16B/ATP9A/TRAPPC11/VPS35L/VAMP7/UHRF1BP1L/SPAST/COG5/COG6	56	Umbrella cells_OAB
23	GO_BP	GO:0009150	purine ribonucleotide metabolic process	76/1763	445/18215	0.170787	1.76454	5.34507	6.44e-07	0.000153552	0.000145061	MT-ND6/ATP5F1C/MT-ATP8/ATP5PB/ATP5PD/ATP5MC3/SUCLG1/ATP5MC2/ATP5PF/CROT/ATP1B1/ATP5PO/MT-ND4L/NDUFB9/ATP5MC1/NDUFA6/PPCS/NDUFA5/FBP1/AK2/NDUFB3/NCOR1/NDUFB6/NDUFA10/HMGCS2/SDHB/HSD17B4/ADK/ELOVL1/SUCLG2/MT-ND5/HACD2/NDUFA8/HK1/ADSS2/EPHA2/DNM1L/ATIC/NDUFS1/DLD/FAR1/DMAC2L/NDUFV3/PAPSS1/MCCC2/MT-ND2/PSEN1/DLG1/CLPX/NUDT9/OPA1/PDK3/PRKAA1/ELOVL6/ATP6V1A/AK4/PAICS/MMUT/MFN1/KAT2B/NME6/SLC4A4/MCEE/AA…	76	Umbrella cells_OAB
24	GO_BP	GO:0009260	ribonucleotide biosynthetic process	46/1763	224/18215	0.205357	2.12171	5.52965	6.78e-07	0.000153552	0.000145061	MT-ND6/ATP5F1C/MT-ATP8/ATP5PB/ATP5PD/ATP5MC3/ATP5MC2/ATP5PF/ATP5PO/MT-ND4L/NDUFB9/ATP5MC1/NDUFA6/PPCS/NDUFA5/AK2/NDUFB3/NDUFB6/NDUFA10/SDHB/ADK/ELOVL1/MT-ND5/HACD2/NDUFA8/ADSS2/ATIC/NDUFS1/DLD/DMAC2L/NDUFV3/PAPSS1/MT-ND2/PDK3/ELOVL6/ATP6V1A/AK4/PAICS/MMUT/NME6/SLC25A13/MT-ND1/MT-ND4/MT-ATP6/DLAT/PDHX	46	Umbrella cells_OAB
25	GO_BP	GO:0046390	ribose phosphate biosynthetic process	47/1763	231/18215	0.203463	2.10215	5.5185	6.81e-07	0.000153552	0.000145061	MT-ND6/ATP5F1C/MT-ATP8/ATP5PB/ATP5PD/ATP5MC3/ATP5MC2/ATP5PF/ATP5PO/MT-ND4L/NDUFB9/ATP5MC1/NDUFA6/PPCS/NDUFA5/AK2/NDUFB3/NDUFB6/NDUFA10/SDHB/ADK/ELOVL1/MT-ND5/HACD2/NDUFA8/ADSS2/PYGL/ATIC/NDUFS1/DLD/DMAC2L/NDUFV3/PAPSS1/MT-ND2/PDK3/ELOVL6/ATP6V1A/AK4/PAICS/MMUT/NME6/SLC25A13/MT-ND1/MT-ND4/MT-ATP6/DLAT/PDHX	47	Umbrella cells_OAB
26	GO_BP	GO:1902600	proton transmembrane transport	36/1763	157/18215	0.229299	2.36908	5.63979	7.17e-07	0.000155467	0.000146869	CYB5A/ATP5F1C/MT-ATP8/ATP5PB/ATP5PD/ATP5MC3/ATP5MC2/ATP5PF/UQCR10/COX5B/ATP1B1/ATP5PO/ATP5MC1/NDUFA4/CLCN3/ATP6AP1/ATP1A4/MT-ND5/TESC/CHP2/DMAC2L/ATP6V1A/SLC11A2/SLC15A2/SLC25A13/MT-ND4/MT-CYB/MT-CO1/MT-CO2/MT-ATP6/MT-CO3/SLC25A12/SLC17A5/NNT/COX15/SLC9A1	36	Umbrella cells_OAB
27	GO_BP	GO:0015980	energy derivation by oxidation of organic compounds	61/1763	334/18215	0.182635	1.88695	5.35545	8.47e-07	0.00017675	0.000166975	MT-ND6/IDH1/ATP5F1C/MT-ATP8/ATP5PB/ATP5PD/SUCLG1/ATP5PF/UQCR10/COX5B/ATP5PO/MT-ND4L/NDUFB9/NDUFA6/MDH1/IFNAR1/NDUFA4/CAT/NDUFA5/NIPSNAP2/MACROH2A1/NDUFB3/NDUFB6/NDUFA10/ETFA/SDHB/ACADM/SUCLG2/MT-ND5/NDUFA8/PYGL/NDUFS1/DLD/NDUFV3/GFPT1/MT-ND2/PER2/ETFRF1/IDE/AGL/PGM2/PNPT1/AK4/COX10/PPP1R3B/SLC25A13/MT-ND1/MSH2/MT-ND4/MT-CYB/MT-CO1/MT-CO2/MT-ATP6/MT-CO3/ATP7A/SLC25A12/ACO1/DLAT/NNT/COX15/LYRM7	61	Umbrella cells_OAB
28	GO_BP	GO:0019646	aerobic electron transport chain	25/1763	91/18215	0.274725	2.83841	5.75514	1.08e-06	0.000216894	0.000204899	MT-ND6/UQCR10/COX5B/MT-ND4L/NDUFB9/NDUFA6/NDUFA4/NDUFA5/NDUFB3/NDUFB6/NDUFA10/SDHB/MT-ND5/NDUFA8/NDUFS1/DLD/NDUFV3/MT-ND2/MT-ND1/MT-ND4/MT-CYB/MT-CO1/MT-CO2/MT-CO3/COX15	25	Umbrella cells_OAB
29	GO_BP	GO:0016054	organic acid catabolic process	49/1763	251/18215	0.195219	2.01697	5.31083	1.42e-06	0.000266172	0.000251452	SCP2/CROT/HADHA/DECR1/ECHS1/HADHB/ECH1/AIG1/ETFA/HNMT/BCAT2/HSD17B4/LONP2/ACADM/ACOX1/ECHDC1/GNPDA1/MCCC1/GOT2/DLD/PEX13/ENOSF1/QPRT/IVD/HADH/MCCC2/HIBCH/PCCB/ACADSB/ALDH6A1/AASDHPPT/HIBADH/BCKDHB/ALDH5A1/RIDA/CYP4F12/DBT/ABAT/GSTZ1/HMGCL/DDAH1/MCEE/AASS/GOT1/PLIN5/NPL/KYAT3/CRAT/AFMID	49	Umbrella cells_OAB
30	GO_BP	GO:0046395	carboxylic acid catabolic process	49/1763	251/18215	0.195219	2.01697	5.31083	1.42e-06	0.000266172	0.000251452	SCP2/CROT/HADHA/DECR1/ECHS1/HADHB/ECH1/AIG1/ETFA/HNMT/BCAT2/HSD17B4/LONP2/ACADM/ACOX1/ECHDC1/GNPDA1/MCCC1/GOT2/DLD/PEX13/ENOSF1/QPRT/IVD/HADH/MCCC2/HIBCH/PCCB/ACADSB/ALDH6A1/AASDHPPT/HIBADH/BCKDHB/ALDH5A1/RIDA/CYP4F12/DBT/ABAT/GSTZ1/HMGCL/DDAH1/MCEE/AASS/GOT1/PLIN5/NPL/KYAT3/CRAT/AFMID	49	Umbrella cells_OAB
31	GO_BP	GO:0009259	ribonucleotide metabolic process	77/1763	465/18215	0.165591	1.71086	5.08313	1.86e-06	0.000337602	0.000318932	MT-ND6/ATP5F1C/MT-ATP8/ATP5PB/ATP5PD/ATP5MC3/SUCLG1/ATP5MC2/ATP5PF/CROT/ATP1B1/ATP5PO/MT-ND4L/NDUFB9/ATP5MC1/NDUFA6/PPCS/NDUFA5/FBP1/AK2/NDUFB3/NCOR1/NDUFB6/NDUFA10/HMGCS2/SDHB/HSD17B4/ADK/ELOVL1/SUCLG2/MT-ND5/HACD2/NDUFA8/HK1/ADSS2/EPHA2/DNM1L/ATIC/NDUFS1/DLD/FAR1/DMAC2L/NDUFV3/PAPSS1/MCCC2/MT-ND2/PSEN1/DLG1/CLPX/NUDT9/OPA1/PDK3/ENTPD5/PRKAA1/ELOVL6/ATP6V1A/AK4/PAICS/MMUT/MFN1/KAT2B/NME6/SLC4A4/…	77	Umbrella cells_OAB
32	GO_BP	GO:0072522	purine-containing compound biosynthetic process	50/1763	261/18215	0.191571	1.97928	5.21632	1.97e-06	0.000347233	0.00032803	MT-ND6/ATP5F1C/MT-ATP8/ATP5PB/ATP5PD/ATP5MC3/ATP5MC2/ATP5PF/ATP5PO/MT-ND4L/NDUFB9/ATP5MC1/NDUFA6/PPCS/NDUFA5/AK2/NDUFB3/NDUFB6/NDUFA10/SDHB/ADK/ELOVL1/MT-ND5/HACD2/NDUFA8/ADSS2/ATIC/NDUFS1/DLD/DMAC2L/NDUFV3/QPRT/PAPSS1/MT-ND2/PDK3/PGM2/ELOVL6/ATP6V1A/AK4/PAICS/MMUT/NME6/SLC25A13/MT-ND1/MT-ND4/MT-ATP6/AFMID/DLAT/PDHX/NT5E	50	Umbrella cells_OAB
33	GO_BP	GO:0009144	purine nucleoside triphosphate metabolic process	48/1763	248/18215	0.193548	1.99971	5.18896	2.33e-06	0.000397375	0.000375399	MT-ND6/ATP5F1C/MT-ATP8/ATP5PB/ATP5PD/ATP5MC3/ATP5MC2/ATP5PF/ATP1B1/ATP5PO/MT-ND4L/NDUFB9/ATP5MC1/NDUFA6/NDUFA5/FBP1/AK2/NDUFB3/NCOR1/NDUFB6/NDUFA10/SDHB/ADK/MT-ND5/NDUFA8/HK1/DNM1L/NDUFS1/DMAC2L/NDUFV3/MT-ND2/PSEN1/CLPX/OPA1/PRKAA1/ATP6V1A/AK4/NUDT15/MFN1/KAT2B/NME6/SLC4A4/SLC25A13/EFL1/MT-ND1/MT-ND4/MT-ATP6/NT5E	48	Umbrella cells_OAB
34	GO_BP	GO:0022900	electron transport chain	37/1763	172/18215	0.215116	2.22254	5.27343	2.6e-06	0.000430824	0.000406998	MT-ND6/GPX2/CYB5A/UQCR10/ASPH/COX5B/MT-ND4L/NDUFB9/NDUFA6/NDUFA4/NDUFA5/NDUFB3/NDUFB6/NDUFA10/DHRS2/ETFA/SDHB/DHRS3/MT-ND5/NDUFA8/NDUFS1/DLD/NDUFV3/GSR/MT-ND2/ETFRF1/CIAPIN1/CYB561/SLC25A13/MT-ND1/MT-ND4/MT-CYB/MT-CO1/MT-CO2/MT-CO3/SLC25A12/COX15	37	Umbrella cells_OAB
35	GO_BP	GO:0022904	respiratory electron transport chain	29/1763	120/18215	0.241667	2.49686	5.38531	2.75e-06	0.000434656	0.000410618	MT-ND6/UQCR10/COX5B/MT-ND4L/NDUFB9/NDUFA6/NDUFA4/NDUFA5/NDUFB3/NDUFB6/NDUFA10/ETFA/SDHB/MT-ND5/NDUFA8/NDUFS1/DLD/NDUFV3/MT-ND2/ETFRF1/SLC25A13/MT-ND1/MT-ND4/MT-CYB/MT-CO1/MT-CO2/MT-CO3/SLC25A12/COX15	29	Umbrella cells_OAB
36	GO_BP	GO:0009141	nucleoside triphosphate metabolic process	50/1763	264/18215	0.189394	1.95678	5.12615	2.78e-06	0.000434656	0.000410618	MT-ND6/ATP5F1C/MT-ATP8/ATP5PB/ATP5PD/ATP5MC3/ATP5MC2/ATP5PF/ATP1B1/ATP5PO/MT-ND4L/NDUFB9/ATP5MC1/NDUFA6/NDUFA5/FBP1/AK2/NDUFB3/NCOR1/NDUFB6/NDUFA10/SDHB/ADK/MT-ND5/NDUFA8/HK1/DNM1L/NDUFS1/DMAC2L/NDUFV3/ENTPD3/MT-ND2/PSEN1/CLPX/OPA1/PRKAA1/ATP6V1A/AK4/NUDT15/MFN1/KAT2B/NME6/SLC4A4/SLC25A13/EFL1/MT-ND1/MT-ND4/MT-ATP6/RRM2B/NT5E	50	Umbrella cells_OAB
37	GO_BP	GO:0019693	ribose phosphate metabolic process	78/1763	479/18215	0.162839	1.68243	4.95467	3.06e-06	0.000466712	0.000440902	MT-ND6/ATP5F1C/MT-ATP8/ATP5PB/ATP5PD/ATP5MC3/SUCLG1/ATP5MC2/ATP5PF/CROT/ATP1B1/ATP5PO/MT-ND4L/NDUFB9/ATP5MC1/NDUFA6/PPCS/NDUFA5/FBP1/AK2/NDUFB3/NCOR1/NDUFB6/NDUFA10/HMGCS2/SDHB/HSD17B4/ADK/ELOVL1/SUCLG2/MT-ND5/HACD2/NDUFA8/HK1/ADSS2/EPHA2/DNM1L/PYGL/ATIC/NDUFS1/DLD/FAR1/DMAC2L/NDUFV3/PAPSS1/MCCC2/MT-ND2/PSEN1/DLG1/CLPX/NUDT9/OPA1/PDK3/ENTPD5/PRKAA1/ELOVL6/ATP6V1A/AK4/PAICS/MMUT/MFN1/KAT2B/NME6/SL…	78	Umbrella cells_OAB
38	GO_BP	GO:0006120	mitochondrial electron transport, NADH to ubiquinone	17/1763	51/18215	0.333333	3.44394	5.72123	3.18e-06	0.000471869	0.000445773	MT-ND6/MT-ND4L/NDUFB9/NDUFA6/NDUFA4/NDUFA5/NDUFB3/NDUFB6/NDUFA10/MT-ND5/NDUFA8/NDUFS1/DLD/NDUFV3/MT-ND2/MT-ND1/MT-ND4	17	Umbrella cells_OAB
39	GO_BP	GO:0006164	purine nucleotide biosynthetic process	48/1763	253/18215	0.189723	1.96019	5.03452	4.15e-06	0.000599251	0.000566111	MT-ND6/ATP5F1C/MT-ATP8/ATP5PB/ATP5PD/ATP5MC3/ATP5MC2/ATP5PF/ATP5PO/MT-ND4L/NDUFB9/ATP5MC1/NDUFA6/PPCS/NDUFA5/AK2/NDUFB3/NDUFB6/NDUFA10/SDHB/ADK/ELOVL1/MT-ND5/HACD2/NDUFA8/ADSS2/ATIC/NDUFS1/DLD/DMAC2L/NDUFV3/QPRT/PAPSS1/MT-ND2/PDK3/ELOVL6/ATP6V1A/AK4/PAICS/MMUT/NME6/SLC25A13/MT-ND1/MT-ND4/MT-ATP6/AFMID/DLAT/PDHX	48	Umbrella cells_OAB
40	GO_BP	GO:0042773	ATP synthesis coupled electron transport	25/1763	99/18215	0.252525	2.60905	5.25502	5.71e-06	0.000784634	0.000741242	MT-ND6/UQCR10/COX5B/MT-ND4L/NDUFB9/NDUFA6/NDUFA4/NDUFA5/NDUFB3/NDUFB6/NDUFA10/SDHB/MT-ND5/NDUFA8/NDUFS1/DLD/NDUFV3/MT-ND2/MT-ND1/MT-ND4/MT-CYB/MT-CO1/MT-CO2/MT-CO3/COX15	25	Umbrella cells_OAB
41	GO_BP	GO:0042775	mitochondrial ATP synthesis coupled electron transport	25/1763	99/18215	0.252525	2.60905	5.25502	5.71e-06	0.000784634	0.000741242	MT-ND6/UQCR10/COX5B/MT-ND4L/NDUFB9/NDUFA6/NDUFA4/NDUFA5/NDUFB3/NDUFB6/NDUFA10/SDHB/MT-ND5/NDUFA8/NDUFS1/DLD/NDUFV3/MT-ND2/MT-ND1/MT-ND4/MT-CYB/MT-CO1/MT-CO2/MT-CO3/COX15	25	Umbrella cells_OAB
42	GO_BP	GO:0009205	purine ribonucleoside triphosphate metabolic process	46/1763	242/18215	0.190083	1.9639	4.94139	6.19e-06	0.000830999	0.000785043	MT-ND6/ATP5F1C/MT-ATP8/ATP5PB/ATP5PD/ATP5MC3/ATP5MC2/ATP5PF/ATP1B1/ATP5PO/MT-ND4L/NDUFB9/ATP5MC1/NDUFA6/NDUFA5/FBP1/AK2/NDUFB3/NCOR1/NDUFB6/NDUFA10/SDHB/MT-ND5/NDUFA8/HK1/DNM1L/NDUFS1/DMAC2L/NDUFV3/MT-ND2/PSEN1/CLPX/OPA1/PRKAA1/ATP6V1A/AK4/MFN1/KAT2B/NME6/SLC4A4/SLC25A13/EFL1/MT-ND1/MT-ND4/MT-ATP6/NT5E	46	Umbrella cells_OAB
43	GO_BP	GO:0033108	mitochondrial respiratory chain complex assembly	25/1763	101/18215	0.247525	2.55738	5.13769	8.36e-06	0.00109571	0.00103511	MT-ND6/NDUFB9/NDUFA6/COX14/NDUFA5/NDUFB3/NDUFB6/NDUFA10/COA3/LYRM2/STMP1/MT-ND5/TFAM/NDUFA8/DMAC1/NDUFS1/SMIM20/MT-ND2/TIMM21/SDHAF3/MT-ND1/MT-ND4/AIFM1/NDUFAF6/LYRM7	25	Umbrella cells_OAB
44	GO_BP	GO:0009165	nucleotide biosynthetic process	52/1763	290/18215	0.17931	1.8526	4.7911	9.16e-06	0.00117309	0.00110821	MT-ND6/ATP5F1C/MT-ATP8/ATP5PB/ATP5PD/ATP5MC3/ATP5MC2/ATP5PF/ATP5PO/MT-ND4L/NDUFB9/ATP5MC1/NDUFA6/PPCS/NDUFA5/AK2/NDUFB3/NDUFB6/NDUFA10/SDHB/ADK/ELOVL1/MT-ND5/KARS1/HACD2/NDUFA8/ADSS2/ATIC/NDUFS1/DLD/DMAC2L/NDUFV3/QPRT/PAPSS1/MT-ND2/DCTD/PDK3/ELOVL6/ATP6V1A/AK4/PAICS/GARS1/MMUT/NME6/SLC25A13/MT-ND1/MT-ND4/MT-ATP6/AFMID/DLAT/PDHX/RRM2B	52	Umbrella cells_OAB
45	GO_BP	GO:0007032	endosome organization	24/1763	96/18215	0.25	2.58296	5.09045	1.05e-05	0.00131402	0.00124136	RAB11A/EEA1/VPS4B/USP8/CLCN3/VPS36/ATP6AP1/TSG101/CHMP4C/VTA1/STAM2/TMCC1/PLEKHF2/RAB5B/VPS25/ANXA8/HOOK2/ARFGEF2/ATP6V1A/STX6/DNAJC13/ANXA8L1/HOOK1/WASHC5	24	Umbrella cells_OAB
46	GO_BP	GO:1901293	nucleoside phosphate biosynthetic process	52/1763	292/18215	0.178082	1.83991	4.73631	1.12e-05	0.00136988	0.00129412	MT-ND6/ATP5F1C/MT-ATP8/ATP5PB/ATP5PD/ATP5MC3/ATP5MC2/ATP5PF/ATP5PO/MT-ND4L/NDUFB9/ATP5MC1/NDUFA6/PPCS/NDUFA5/AK2/NDUFB3/NDUFB6/NDUFA10/SDHB/ADK/ELOVL1/MT-ND5/KARS1/HACD2/NDUFA8/ADSS2/ATIC/NDUFS1/DLD/DMAC2L/NDUFV3/QPRT/PAPSS1/MT-ND2/DCTD/PDK3/ELOVL6/ATP6V1A/AK4/PAICS/GARS1/MMUT/NME6/SLC25A13/MT-ND1/MT-ND4/MT-ATP6/AFMID/DLAT/PDHX/RRM2B	52	Umbrella cells_OAB
47	GO_BP	GO:0046034	ATP metabolic process	42/1763	219/18215	0.191781	1.98145	4.78321	1.23e-05	0.00147523	0.00139365	MT-ND6/ATP5F1C/MT-ATP8/ATP5PB/ATP5PD/ATP5MC3/ATP5MC2/ATP5PF/ATP1B1/ATP5PO/MT-ND4L/NDUFB9/ATP5MC1/NDUFA6/NDUFA5/FBP1/AK2/NDUFB3/NCOR1/NDUFB6/NDUFA10/SDHB/MT-ND5/NDUFA8/HK1/DNM1L/NDUFS1/DMAC2L/NDUFV3/MT-ND2/PSEN1/CLPX/PRKAA1/ATP6V1A/AK4/KAT2B/SLC4A4/SLC25A13/MT-ND1/MT-ND4/MT-ATP6/NT5E	42	Umbrella cells_OAB
48	GO_BP	GO:0033598	mammary gland epithelial cell proliferation	11/1763	26/18215	0.423077	4.37115	5.63093	1.32e-05	0.00154347	0.00145811	GATA3/ID2/GPX1/RTN4/ROBO1/CCND1/WNT5A/EPHA2/KDM5B/HOXA5/BTRC	11	Umbrella cells_OAB
49	GO_BP	GO:0009199	ribonucleoside triphosphate metabolic process	46/1763	249/18215	0.184739	1.90869	4.72617	1.34e-05	0.00154347	0.00145811	MT-ND6/ATP5F1C/MT-ATP8/ATP5PB/ATP5PD/ATP5MC3/ATP5MC2/ATP5PF/ATP1B1/ATP5PO/MT-ND4L/NDUFB9/ATP5MC1/NDUFA6/NDUFA5/FBP1/AK2/NDUFB3/NCOR1/NDUFB6/NDUFA10/SDHB/MT-ND5/NDUFA8/HK1/DNM1L/NDUFS1/DMAC2L/NDUFV3/MT-ND2/PSEN1/CLPX/OPA1/PRKAA1/ATP6V1A/AK4/MFN1/KAT2B/NME6/SLC4A4/SLC25A13/EFL1/MT-ND1/MT-ND4/MT-ATP6/NT5E	46	Umbrella cells_OAB
50	GO_BP	GO:0032790	ribosome disassembly	13/1763	36/18215	0.361111	3.73094	5.36905	1.71e-05	0.00192917	0.00182248	ASCC3/LTN1/NEMF/WDR61/MTIF3/USP10/DENR/TTC37/MTIF2/HBS1L/MRPL58/MTRES1/MRRF	13	Umbrella cells_OAB
51	GO_BP	GO:0009063	amino acid catabolic process	26/1763	112/18215	0.232143	2.39846	4.85962	1.91e-05	0.00210873	0.00199211	ECHS1/ETFA/HNMT/BCAT2/MCCC1/GOT2/DLD/ENOSF1/IVD/MCCC2/HIBCH/ACADSB/ALDH6A1/HIBADH/BCKDHB/ALDH5A1/RIDA/DBT/ABAT/GSTZ1/HMGCL/DDAH1/AASS/GOT1/KYAT3/AFMID	26	Umbrella cells_OAB
52	GO_BP	GO:0010257	NADH dehydrogenase complex assembly	17/1763	60/18215	0.283333	2.92735	4.89505	3.59e-05	0.00381384	0.00360293	MT-ND6/NDUFB9/NDUFA6/NDUFA5/NDUFB3/NDUFB6/NDUFA10/LYRM2/MT-ND5/NDUFA8/DMAC1/NDUFS1/MT-ND2/TIMM21/MT-ND1/MT-ND4/NDUFAF6	17	Umbrella cells_OAB
53	GO_BP	GO:0032981	mitochondrial respiratory chain complex I assembly	17/1763	60/18215	0.283333	2.92735	4.89505	3.59e-05	0.00381384	0.00360293	MT-ND6/NDUFB9/NDUFA6/NDUFA5/NDUFB3/NDUFB6/NDUFA10/LYRM2/MT-ND5/NDUFA8/DMAC1/NDUFS1/MT-ND2/TIMM21/MT-ND1/MT-ND4/NDUFAF6	17	Umbrella cells_OAB
54	GO_BP	GO:0090148	membrane fission	14/1763	44/18215	0.318182	3.2874	4.97277	4.22e-05	0.00440835	0.00416456	SH3GLB1/VPS4B/VPS36/TSG101/CHMP4C/STAM2/DNM1L/TMCC1/VPS25/EXOC1/EXOC4/SLC25A46/EXOC6B/SPAST	14	Umbrella cells_OAB
55	GO_BP	GO:0071786	endoplasmic reticulum tubular network organization	9/1763	20/18215	0.45	4.64932	5.34528	4.55e-05	0.00466811	0.00440995	RTN4/REEP3/RAB18/RTN3/TMEM170A/TMEM33/RAB3GAP1/LNPK/REEP4	9	Umbrella cells_OAB
56	GO_BP	GO:0006662	glycerol ether metabolic process	9/1763	21/18215	0.428571	4.42792	5.14513	7.29e-05	0.00720644	0.00680792	FAR1/PLAAT3/LPCAT2/DHRS7B/PLA2G10/NCEH1/PXMP4/PLA2G4A/AGPS	9	Umbrella cells_OAB
57	GO_BP	GO:0046485	ether lipid metabolic process	9/1763	21/18215	0.428571	4.42792	5.14513	7.29e-05	0.00720644	0.00680792	FAR1/PLAAT3/LPCAT2/DHRS7B/PLA2G10/NCEH1/PXMP4/PLA2G4A/AGPS	9	Umbrella cells_OAB
58	GO_BP	GO:0034976	response to endoplasmic reticulum stress	46/1763	267/18215	0.172285	1.78001	4.2031	8.06e-05	0.00783143	0.00739833	AGR2/ATF3/UBXN4/PDIA3/CANX/PMAIP1/HSPA5/BCAP31/TMBIM6/DNAJC3/CCDC47/AFF4/SVIP/ATF6/CCND1/UFL1/STT3B/ERLIN1/MARCHF6/ALOX5/TMX1/MAP3K5/GORASP2/ERLEC1/MAN1A2/ERLIN2/TMTC3/FAF2/ECPAS/UBE4A/TMEM33/ERP27/ERMP1/YOD1/OPA1/DNAJC10/RHBDD2/NGLY1/EIF2AK4/RPAP2/UBA5/AIFM1/UGGT2/CREB3L1/PIGBOS1/UGGT1	46	Umbrella cells_OAB
59	GO_BP	GO:0018904	ether metabolic process	10/1763	26/18215	0.384615	3.97378	4.96718	8.73e-05	0.00822625	0.00777132	ALOX5/FAR1/PLAAT3/LPCAT2/DHRS7B/PLA2G10/NCEH1/PXMP4/PLA2G4A/AGPS	10	Umbrella cells_OAB
60	GO_BP	GO:0008380	RNA splicing	72/1763	476/18215	0.151261	1.5628	4.07296	8.76e-05	0.00822625	0.00777132	SF3B1/SRSF5/SRRM1/SRSF11/CCNL1/TMBIM6/SCAF11/HNRNPR/PRPF40A/ZCRB1/LSM3/CWC15/PTBP3/SRPK1/SNRPC/TCERG1/ACIN1/THOC2/PABPC1/LARP7/WBP11/DDX1/RBM47/C9orf78/SREK1/ZNF638/CCNL2/SF3B4/ESRP1/REST/RBM22/HTATSF1/RNPC3/PRPF6/MBNL2/SMU1/DDX42/SUGP2/CRIPT/COIL/RBMXL1/FAM98A/PRPF4/AQR/WDR77/DHX8/FAM98B/MTREX/METTL16/RBMX2/METTL14/PRPF39/DCPS/SUPT20H/KAT2B/EXOSC10/MBNL3/CWC27/ECD/NCBP1/VIRMA/TSEN15/EFTUD2/RBM41…	72	Umbrella cells_OAB
61	GO_BP	GO:0006892	post-Golgi vesicle-mediated transport	23/1763	102/18215	0.22549	2.32972	4.40845	9.12e-05	0.00843045	0.00796423	LYPLA1/RAB14/VPS13C/SCFD1/VAMP3/MYO1B/SCAMP2/SCAMP1/ANK3/COMMD1/VPS13A/STEAP2/EXOC1/ARFGEF2/AP1AR/EXOC4/SORT1/SCAMP3/BBS2/KIF13A/EXOC6B/KIF16B/VPS35L	23	Umbrella cells_OAB
62	GO_BP	GO:1903008	organelle disassembly	33/1763	176/18215	0.1875	1.93722	4.08987	0.000157869	0.0143534	0.0135596	CTTN/VPS13C/ASCC3/LTN1/MAP4/UFL1/NEMF/WDR61/GOLGA2/MTIF3/USP10/NEDD9/DENR/ATG5/TTC37/FUNDC1/FAF2/DNM1L/PLAAT3/TEX264/ZFAND1/MTIF2/C5orf51/SNX7/HBS1L/MRPL58/PRKAA1/ATG14/UBA5/MTRES1/MRRF/VRK1/SPAST	33	Umbrella cells_OAB
63	GO_BP	GO:0019395	fatty acid oxidation	23/1763	106/18215	0.216981	2.24181	4.1974	0.000168957	0.0151176	0.0142816	SCP2/CROT/HADHA/DECR1/ECHS1/HADHB/ECH1/ETFA/HSD17B4/LONP2/ACADM/ACOX1/ADIPOR1/ECHDC1/PEX13/IVD/HADH/PRKAA1/PLIN5/APPL2/SOX9/CRAT/CYP4V2	23	Umbrella cells_OAB
64	GO_BP	GO:0030705	cytoskeleton-dependent intracellular transport	36/1763	199/18215	0.180905	1.86907	4.03527	0.000172158	0.0151358	0.0142988	CDC42/DST/HSBP1/FNBP1L/HSPB1/SYNE2/PCM1/RAB1A/HSPB11/CCDC186/IFT57/RAB27B/KIF13B/TRAK1/FLOT2/BLOC1S2/LRPPRC/AP3B1/HOOK2/MYO5C/STAU2/IFT74/OPA1/KIF3B/TRAK2/IFT22/INTU/HOOK1/KIF13A/AP3M1/DYNC2LI1/IFT172/IFT81/KIF3A/SPAST/RHOT1	36	Umbrella cells_OAB
65	GO_BP	GO:0034440	lipid oxidation	24/1763	113/18215	0.212389	2.19437	4.16902	0.00017453	0.0151358	0.0142988	SCP2/CROT/HADHA/DECR1/ECHS1/HADHB/ECH1/ETFA/HSD17B4/LONP2/ACADM/ALOX5/ACOX1/ADIPOR1/ECHDC1/PEX13/IVD/HADH/PRKAA1/PLIN5/APPL2/SOX9/CRAT/CYP4V2	24	Umbrella cells_OAB
66	GO_BP	GO:0060512	prostate gland morphogenesis	10/1763	28/18215	0.357143	3.68994	4.66294	0.000179996	0.0153733	0.0145231	SERPINB5/FOXA1/WNT5A/TP63/HOXA13/AR/FRS2/RARG/SOX9/FGFR2	10	Umbrella cells_OAB
67	GO_BP	GO:0044282	small molecule catabolic process	58/1763	374/18215	0.15508	1.60226	3.85239	0.000212034	0.0178393	0.0168528	SCP2/CROT/HADHA/DECR1/ECHS1/HADHB/ECH1/AKR1C3/AIG1/PNKD/ETFA/HNMT/BCAT2/APOBEC3C/HSD17B4/LONP2/ACADM/ACOX1/ECHDC1/HK1/GNPDA1/MCCC1/GOT2/GALE/DLD/PEX13/ENOSF1/QPRT/IVD/HADH/MCCC2/HIBCH/PCCB/ACADSB/ALDH6A1/AASDHPPT/HIBADH/BCKDHB/ALDH5A1/RIDA/ENPP4/CYP4F12/SRD5A3/DBT/ABAT/DERA/GSTZ1/HMGCL/DDAH1/MCEE/AASS/GOT1/GK5/PLIN5/NPL/KYAT3/CRAT/AFMID	58	Umbrella cells_OAB
68	GO_BP	GO:0006631	fatty acid metabolic process	61/1763	400/18215	0.1525	1.5756	3.81048	0.000235023	0.0194827	0.0184053	HACD3/ASAH1/SCP2/GPX1/PTGR1/CROT/HADHA/DECR1/ECHS1/HADHB/PPARG/ECH1/LYPLA1/AKR1C3/NCOR1/AIG1/CYP4B1/ETFA/HSD17B4/LONP2/ELOVL1/ACADM/EDN1/ERLIN1/ALOX5/ACOX1/ADIPOR1/ECHDC1/HACD2/PIBF1/ERLIN2/PEX13/CBR1/IVD/HADH/SGPL1/CYP2J2/ACBD5/PCCB/PER2/ACADSB/PDK3/PRKAA1/THEM4/PLA2G10/ELOVL6/GSTM4/CYP4F12/MMUT/KAT2B/MCEE/PLIN5/APPL2/PLA2G4A/SOX9/CRAT/HSD17B8/ACSF2/PRKAB1/CBR4/CYP4V2	61	Umbrella cells_OAB
69	GO_BP	GO:0033599	regulation of mammary gland epithelial cell proliferation	7/1763	15/18215	0.466667	4.82152	4.84691	0.000251171	0.0205196	0.0193848	GATA3/GPX1/RTN4/ROBO1/CCND1/KDM5B/HOXA5	7	Umbrella cells_OAB
70	GO_BP	GO:0007051	spindle organization	35/1763	196/18215	0.178571	1.84497	3.89334	0.000272212	0.0219208	0.0207086	EZR/PLK2/RAB11A/TPR/VPS4B/ATRX/NCOR1/BCCIP/MAP4/GOLGA2/PIBF1/CHMP4C/TACC2/DLG1/KIZ/RMDN1/DRG1/CKAP5/KIF3B/HAUS1/TUBG2/RAE1/MAP9/ABRAXAS2/EFHC1/TUBG1/WASHC5/PTPA/TUBGCP5/MLH1/SPAST/CEP192/HAUS6/PCNT/CEP120	35	Umbrella cells_OAB
71	GO_BP	GO:0046467	membrane lipid biosynthetic process	28/1763	146/18215	0.191781	1.98145	3.89758	0.000327218	0.0259669	0.0245309	HACD3/SCCPDH/ASAH1/TM9SF2/SPTSSA/SPTSSB/GLTP/ELOVL1/HACD2/B3GNT5/ST3GAL5/ACER2/PPM1L/ORMDL3/PIGA/DPM2/PRKAA1/DEGS2/ELOVL6/PIGC/PIGN/CERS6/SGMS1/SPTLC3/PGAP2/PIGG/PIGM/PIGS	28	Umbrella cells_OAB
72	GO_BP	GO:0034470	ncRNA processing	64/1763	430/18215	0.148837	1.53776	3.69415	0.000331669	0.0259669	0.0245309	RIOK3/RSL1D1/GTF2H5/NOP58/LARP7/WBP11/DDX1/MPHOSPH6/METTL5/NOLC1/SARS1/KARS1/THUMPD1/DICER1/TUT7/THUMPD3/TPRKB/SRFBP1/NOL8/EXOSC8/ZMPSTE24/UTP11/INTS10/EXOSC7/PARN/POP5/DIMT1/TSN/TUT4/FAM98A/BMS1/EXOSC1/PNPT1/FAM98B/TRUB2/MTREX/METTL16/INTS14/POP4/NSUN2/KAT2B/TRMT6/EXOSC10/RPP30/TRMT1L/NCBP1/FTSJ3/UTP4/TSEN15/WDR12/TRIT1/TRUB1/TRMT11/FCF1/ZCCHC8/NVL/UTP25/WDR3/MTFMT/QTRT2/DDX10/ADAT1/WDR75/THADA	64	Umbrella cells_OAB
73	GO_BP	GO:0033157	regulation of intracellular protein transport	28/1763	147/18215	0.190476	1.96797	3.8573	0.000367583	0.0283844	0.0268147	CDH1/CDC42/BCAP31/TPR/ERGIC3/MDM2/PCM1/SAR1B/TMEM30A/SVIP/TMEM30B/ERLEC1/RBM22/CHP2/PTPN11/XPO1/ZFAND1/FERMT1/CEP290/PSEN1/NF1/YOD1/CTDSPL2/ICE1/TM9SF4/PKIA/GRIPAP1/PCNT	28	Umbrella cells_OAB
74	GO_BP	GO:0036503	ERAD pathway	23/1763	112/18215	0.205357	2.12171	3.89794	0.000394794	0.0300737	0.0284106	UBXN4/CANX/HSPA5/BCAP31/CCDC47/SVIP/ATF6/STT3B/ERLIN1/MARCHF6/TMX1/ERLEC1/MAN1A2/ERLIN2/FAF2/ECPAS/UBE4A/YOD1/DNAJC10/RHBDD2/NGLY1/UGGT2/UGGT1	23	Umbrella cells_OAB
75	GO_BP	GO:0001655	urogenital system development	16/1763	66/18215	0.242424	2.50468	4.00876	0.000437782	0.0329037	0.031084	SERPINB5/PBX1/FOXA1/WNT5A/GATA2/TP63/HOXA13/HOXA9/WDR77/AR/FRS2/RARG/SOX9/FGFR2/OSR1/EAF2	16	Umbrella cells_OAB
76	GO_BP	GO:0009062	fatty acid catabolic process	22/1763	106/18215	0.207547	2.14434	3.86795	0.000448337	0.0329592	0.0311365	SCP2/CROT/HADHA/DECR1/ECHS1/HADHB/ECH1/AIG1/ETFA/HSD17B4/LONP2/ACADM/ACOX1/ECHDC1/PEX13/IVD/HADH/PCCB/CYP4F12/MCEE/PLIN5/CRAT	22	Umbrella cells_OAB
77	GO_BP	GO:1901503	ether biosynthetic process	6/1763	12/18215	0.5	5.16591	4.72551	0.000450215	0.0329592	0.0311365	ALOX5/FAR1/LPCAT2/DHRS7B/PLA2G4A/AGPS	6	Umbrella cells_OAB
78	GO_BP	GO:0051656	establishment of organelle localization	68/1763	469/18215	0.144989	1.498	3.57675	0.000465191	0.033619	0.0317598	EZR/DYNLT1/CDC42/RAB11A/TMED10/HSBP1/FNBP1L/YWHAZ/SDC1/VPS4B/SYNE2/PCM1/RAB1A/SAR1B/CCDC186/C10orf99/TRIP11/MAP4/MLPH/TSG101/PIBF1/GATA2/CHMP4C/AP1M2/TRAK1/DNM1L/SDAD1/BLOC1S2/TRAPPC3/LRPPRC/NMD3/XPO1/AP3B1/EXOC1/CENPC/PSEN1/SNX4/MYO5C/DLG1/RMDN1/AP1AR/OPA1/PARD3/SYK/EXOC4/APC/KIF3B/TRAK2/LSG1/BBS2/KAT2B/KIF13A/AP3M1/EXOC6B/MCPH1/CHAMP1/ABRAXAS2/ATP9A/MARK1/TRAPPC11/KIF3A/DOCK7/C17orf75/VAMP7/MLH…	68	Umbrella cells_OAB
79	GO_BP	GO:0060740	prostate gland epithelium morphogenesis	9/1763	26/18215	0.346154	3.5764	4.30343	0.000495495	0.0353557	0.0334005	FOXA1/WNT5A/TP63/HOXA13/AR/FRS2/RARG/SOX9/FGFR2	9	Umbrella cells_OAB
80	GO_BP	GO:0061180	mammary gland epithelium development	16/1763	67/18215	0.238806	2.4673	3.93878	0.0005242	0.0369365	0.0348938	GATA3/ID2/GPX1/RTN4/TBX3/ROBO1/CCND1/MSX2/WNT5A/EPHA2/KDM5B/AR/HOXA5/ATP2C2/FGFR2/BTRC	16	Umbrella cells_OAB
81	GO_BP	GO:0030850	prostate gland development	13/1763	49/18215	0.265306	2.7411	3.99494	0.000588318	0.0409426	0.0386784	SERPINB5/FOXA1/WNT5A/TP63/HOXA13/HOXA9/WDR77/AR/FRS2/RARG/SOX9/FGFR2/EAF2	13	Umbrella cells_OAB
82	GO_BP	GO:0006635	fatty acid beta-oxidation	17/1763	75/18215	0.226667	2.34188	3.81193	0.00067842	0.0466372	0.0440581	SCP2/CROT/HADHA/DECR1/ECHS1/HADHB/ECH1/ETFA/HSD17B4/LONP2/ACADM/ACOX1/ECHDC1/IVD/HADH/PLIN5/CRAT	17	Umbrella cells_OAB
83	GO_BP	GO:0038127	ERBB signaling pathway	25/1763	131/18215	0.19084	1.97172	3.65384	0.000717726	0.0487449	0.0460492	AGR2/IQGAP1/RTN4/ERRFI1/CPNE3/SNX6/PTK2/LGMN/PIGR/HBEGF/TSG101/PLCE1/PTPN11/RALB/VPS25/ERBB3/PIK3C2A/SOCS4/FAM83B/PTPN3/KIF16B/PTK6/SOX9/FAM83A/FER	25	Umbrella cells_OAB
84	GO_BP	GO:0031123	RNA 3'-end processing	20/1763	96/18215	0.208333	2.15246	3.70608	0.000759509	0.0509685	0.0481498	PABPC1/LARP7/TUT7/EXOSC8/ZC3H14/EXOSC7/PARN/RPRD2/TUT4/LEO1/PNPT1/INTS14/TENT2/EXOSC10/SCAF8/NCBP1/VIRMA/CPSF2/CPSF3/CSTF1	20	Umbrella cells_OAB
85	GO_BP	GO:0007034	vacuolar transport	30/1763	169/18215	0.177515	1.83405	3.56587	0.000794515	0.0526904	0.0497765	VPS35/VPS4B/NDFIP2/GNPTAB/VPS13C/TMEM50B/VPS36/NCOA4/TSG101/CHMP4C/VTA1/STAM2/TMEM106B/TRAK1/PLEKHF2/AP3B1/VPS13A/VPS25/HOOK2/SCYL2/SORT1/DTX3L/VPS41/HOOK1/KIF13A/AP3M1/ATG14/UEVLD/VPS8/VAMP7	30	Umbrella cells_OAB
86	GO_BP	GO:0016556	mRNA modification	10/1763	33/18215	0.30303	3.13085	4.0106	0.000809686	0.0530721	0.0501371	METTL7A/TRUB2/METTL16/METTL14/NSUN2/TRMT6/BAG4/VIRMA/TRUB1/PUS7L	10	Umbrella cells_OAB
87	GO_BP	GO:0016073	snRNA metabolic process	14/1763	57/18215	0.245614	2.53764	3.80608	0.000852224	0.0550045	0.0519627	LARP7/EXOSC8/INTS10/EXOSC7/ICE2/ICE1/MTREX/CDK7/METTL16/INTS14/RPAP2/EXOSC10/ZCCHC8/USPL1	14	Umbrella cells_OAB
88	GO_BP	GO:1901605	alpha-amino acid metabolic process	36/1763	216/18215	0.166667	1.72197	3.49415	0.000858684	0.0550045	0.0519627	ASS1/PCBD1/SLC38A1/BCAT2/ADSS2/APIP/MCCC1/GOT2/NIT2/IVD/GFPT1/MCCC2/HIBCH/EGLN3/ACADSB/ALDH6A1/AASDHPPT/HIBADH/ALDH5A1/RIDA/THAP4/MMUT/ICMT/DGLUCY/GSTZ1/HMGCL/DDAH1/AASS/PSAT1/GOT1/SLC25A13/KYAT3/NR1H4/ATP7A/SLC25A12/AFMID	36	Umbrella cells_OAB
89	GO_BP	GO:0070085	glycosylation	39/1763	240/18215	0.1625	1.67892	3.46585	0.000885565	0.0557551	0.0526718	GALNT3/GALNT7/TRIP11/STT3B/GOLGA2/B3GNT5/MAGT1/ARFGEF1/ST3GAL5/MAN1A2/TRAK1/TMTC3/ACER2/ALG5/ABO/GFPT1/C1GALT1/PSEN1/TET2/DPM2/ENTPD5/MPDU1/C1GALT1C1/B3GNT3/SRD5A3/ALG3/DPY19L4/COG2/ALG14/EOGT/SLC35C1/ST6GALNAC1/DPAGT1/UGGT2/POGLUT1/COG5/COG6/UGGT1/ALG8	39	Umbrella cells_OAB
90	GO_BP	GO:0032386	regulation of intracellular transport	42/1763	264/18215	0.159091	1.6437	3.44873	0.000890183	0.0557551	0.0526718	CDH1/EZR/CDC42/SCP2/RAB11A/VPS35/BCAP31/SETD2/TPR/ERGIC3/MDM2/PCM1/SAR1B/THOC2/TMEM97/SCFD1/TMEM30A/SVIP/ARFIP1/TMEM30B/ERLEC1/RBM22/CHP2/PTPN11/XPO1/ZFAND1/FERMT1/CEP290/PSEN1/ARV1/NF1/YOD1/CTDSPL2/ICE1/TM9SF4/DNAJC13/NSUN2/ATP9A/REEP6/PKIA/GRIPAP1/PCNT	42	Umbrella cells_OAB
91	GO_BP	GO:0007020	microtubule nucleation	12/1763	45/18215	0.266667	2.75515	3.8589	0.000901444	0.05584	0.0527519	AKAP9/GOLGA2/PAK1/SLAIN2/CKAP5/RANBP9/HAUS1/TUBG2/TUBG1/TUBGCP5/CEP192/HAUS6	12	Umbrella cells_OAB
92	GO_BP	GO:0010039	response to iron ion	9/1763	28/18215	0.321429	3.32094	4.0233	0.000916731	0.0561697	0.0530634	MDM2/ATG5/SLC11A2/TFF1/ABAT/TFAP2A/ALAD/ATP7A/ACO1	9	Umbrella cells_OAB
93	GO_BP	GO:0045945	positive regulation of transcription by RNA polymerase III	7/1763	18/18215	0.388889	4.01793	4.19339	0.000957073	0.0574144	0.0542393	SF3B1/SMARCA5/CHD8/ICE2/ICE1/AR/ERCC6	7	Umbrella cells_OAB
94	GO_BP	GO:0030258	lipid modification	33/1763	194/18215	0.170103	1.75747	3.47215	0.000966479	0.0574144	0.0542393	SCP2/CROT/CYP3A5/HADHA/DECR1/ECHS1/HADHB/PLPP2/ECH1/ETFA/HSD17B4/LONP2/ACADM/ALOX5/ACOX1/ADIPOR1/ECHDC1/MBOAT7/PEX13/ABO/IVD/HADH/PLPP5/DGKA/PRKAA1/SACM1L/SLC35C1/PLIN5/APPL2/PIP4P2/SOX9/CRAT/CYP4V2	33	Umbrella cells_OAB
95	GO_BP	GO:0010970	transport along microtubule	30/1763	171/18215	0.175439	1.8126	3.49485	0.000967602	0.0574144	0.0542393	CDC42/DST/HSBP1/HSPB1/SYNE2/PCM1/RAB1A/HSPB11/IFT57/RAB27B/TRAK1/FLOT2/BLOC1S2/LRPPRC/AP3B1/STAU2/IFT74/OPA1/KIF3B/TRAK2/IFT22/INTU/KIF13A/AP3M1/DYNC2LI1/IFT172/IFT81/KIF3A/SPAST/RHOT1	30	Umbrella cells_OAB
96	GO_BP	GO:0098876	vesicle-mediated transport to the plasma membrane	27/1763	149/18215	0.181208	1.87221	3.49947	0.00102952	0.0604523	0.0571091	RAB11A/VPS35/LYPLA1/VPS29/VPS26A/RAB14/ATP6AP1/VAMP3/ANK3/ANKRD50/COMMD1/STEAP2/EXOC1/SNX4/ARFGEF2/SNX7/EXOC4/NSG1/STX6/DENND1B/BBS2/KIF13A/EXOC6B/VPS26C/ATP9A/VPS35L/GRIPAP1	27	Umbrella cells_OAB
97	GO_BP	GO:0042770	signal transduction in response to DNA damage	32/1763	188/18215	0.170213	1.75861	3.42258	0.00113125	0.0654518	0.0618322	PLK2/PTTG1IP/MARCHF7/PMAIP1/MYO6/ATRX/MDM2/CCNG1/CCND1/UFL1/NBN/EEF1E1/USP10/ACER2/PTPN11/ZMPSTE24/PSMD10/BABAM2/BRCC3/RAD17/EIF2AK4/DTX3L/TRIAP1/MUS81/MRE11/ETAA1/ERCC6/RHNO1/MSH2/CLOCK/PLA2R1/ATR	32	Umbrella cells_OAB
98	GO_BP	GO:0007029	endoplasmic reticulum organization	20/1763	99/18215	0.20202	2.08724	3.55083	0.00113789	0.0654518	0.0618322	RTN4/TRAM1/SPTSSB/REEP3/CCDC47/LMAN1/SEC31A/RAB18/RTN3/CAV2/MIA3/TMEM170A/TMCC1/TMEM33/RAB3GAP1/SHTN1/LNPK/REEP6/REEP4/GET1	20	Umbrella cells_OAB
99	GO_BP	GO:0006275	regulation of DNA replication	24/1763	128/18215	0.1875	1.93722	3.48322	0.00117322	0.0668026	0.0631083	CDC42/NUCKS1/RBBP6/GMNN/ATRX/SMARCA5/NBN/WEE1/STN1/ANKRD17/ZMPSTE24/CHRAC1/PCNA/UCHL5/MAP2K4/RAD17/MCM4/ORC3/NFRKB/PTK6/KAT7/ATR/MCM3/DBF4	24	Umbrella cells_OAB
100	GO_BP	GO:0072344	rescue of stalled ribosome	9/1763	29/18215	0.310345	3.20643	3.8926	0.00121629	0.0684208	0.064637	ASCC3/LTN1/NEMF/WDR61/USP10/TTC37/HBS1L/MRPL58/MTRES1	9	Umbrella cells_OAB
101	GO_BP	GO:0031122	cytoplasmic microtubule organization	14/1763	59/18215	0.237288	2.45162	3.65585	0.00122592	0.0684208	0.064637	SLK/EZR/RAB11A/PCM1/CRIPT/HOOK2/DLG1/SLAIN2/HOOK1/TUBG2/TUBG1/IFT172/TUBGCP5/CEP120	14	Umbrella cells_OAB
102	GO_BP	GO:0016482	cytosolic transport	25/1763	136/18215	0.183824	1.89923	3.44567	0.00125743	0.0694913	0.0656483	VPS35/VPS29/SNX6/VPS26A/RAB14/SNX2/VPS13C/TMEM87A/ARFIP1/VAMP3/SNX5/SNX1/GOSR1/VPS13A/TMEM87B/ERC1/AP1AR/SORT1/STX6/GOLT1A/KIF16B/ATP9A/WASHC2A/UHRF1BP1L/HEATR5B	25	Umbrella cells_OAB
103	GO_BP	GO:0016050	vesicle organization	54/1763	368/18215	0.146739	1.51608	3.27401	0.00129361	0.0702125	0.0663296	RAB11A/TMED10/FNBP1L/SDC1/EEA1/VPS4B/ZDHHC20/RAB1A/RAB14/SEC31A/SAR1B/USP8/CAV2/CLCN3/VPS36/ATP6AP1/MIA3/TSG101/VAMP3/CHMP4C/VTA1/STAM2/SEPTIN8/AP1S1/USO1/GOSR1/BLOC1S2/TRAPPC3/SEC13/VAV3/TMCC1/PLEKHF2/RAB5B/AP3B1/VPS25/ANXA8/HOOK2/ARFGEF2/PRKCI/STX17/ATP6V1A/SORT1/STX6/VPS41/DNAJC13/ANXA8L1/HOOK1/KIF13A/AP3M1/TRAPPC11/WASHC5/VPS8/VAMP7/HPS4	54	Umbrella cells_OAB
104	GO_BP	GO:0090316	positive regulation of intracellular protein transport	19/1763	93/18215	0.204301	2.1108	3.51556	0.00130059	0.0702125	0.0663296	CDH1/CDC42/BCAP31/TPR/ERGIC3/MDM2/PCM1/SAR1B/TMEM30A/TMEM30B/RBM22/CHP2/ZFAND1/CEP290/PSEN1/CTDSPL2/ICE1/TM9SF4/PCNT	19	Umbrella cells_OAB
105	GO_BP	GO:0045197	establishment or maintenance of epithelial cell apical/basal polarity	13/1763	53/18215	0.245283	2.53422	3.66154	0.00130784	0.0702125	0.0663296	CDC42/PATJ/FAT1/WNT5A/PDZD11/DLG1/LIN7C/PRKCI/PARD3/MYO9A/MPP5/DLG3/TTC8	13	Umbrella cells_OAB
106	GO_BP	GO:0016093	polyprenol metabolic process	8/1763	24/18215	0.333333	3.44394	3.92182	0.00135012	0.0712588	0.0673181	AKR1C3/DPM2/MPDU1/SRD5A3/ALG3/ALG14/DPAGT1/ALG8	8	Umbrella cells_OAB
107	GO_BP	GO:0046931	pore complex assembly	7/1763	19/18215	0.368421	3.80646	4.00652	0.00138965	0.0712588	0.0673181	RTN4/ADAM10/TMEM170A/ANO6/PDZD11/PLEKHA7/NUP93	7	Umbrella cells_OAB
108	GO_BP	GO:0002934	desmosome organization	5/1763	10/18215	0.5	5.16591	4.31354	0.00140318	0.0712588	0.0673181	PERP/DSG2/DSP/GRHL1/PKP2	5	Umbrella cells_OAB
109	GO_BP	GO:0007084	mitotic nuclear membrane reassembly	5/1763	10/18215	0.5	5.16591	4.31354	0.00140318	0.0712588	0.0673181	BANF1/REEP3/BROX/REEP4/SPAST	5	Umbrella cells_OAB
110	GO_BP	GO:0060525	prostate glandular acinus development	5/1763	10/18215	0.5	5.16591	4.31354	0.00140318	0.0712588	0.0673181	FOXA1/TP63/WDR77/FRS2/FGFR2	5	Umbrella cells_OAB
111	GO_BP	GO:0101024	mitotic nuclear membrane organization	5/1763	10/18215	0.5	5.16591	4.31354	0.00140318	0.0712588	0.0673181	BANF1/REEP3/BROX/REEP4/SPAST	5	Umbrella cells_OAB
112	GO_BP	GO:0007052	mitotic spindle organization	24/1763	130/18215	0.184615	1.90741	3.39889	0.00146438	0.0737028	0.0696269	PLK2/RAB11A/TPR/VPS4B/BCCIP/MAP4/GOLGA2/PIBF1/CHMP4C/TACC2/RMDN1/DRG1/CKAP5/KIF3B/TUBG2/RAE1/MAP9/ABRAXAS2/EFHC1/TUBG1/PTPA/SPAST/CEP192/PCNT	24	Umbrella cells_OAB
113	GO_BP	GO:0072665	protein localization to vacuole	18/1763	87/18215	0.206897	2.13762	3.48177	0.00148227	0.0739429	0.0698537	RTN4/SH3GLB1/GNPTAB/VPS13C/MFSD1/VPS36/NCOA4/TSG101/RNF128/STAM2/AP3B1/VPS13A/VPS25/SORT1/VPS41/AP3M1/ATG14/VPS8	18	Umbrella cells_OAB
114	GO_BP	GO:0000377	RNA splicing, via transesterification reactions with bulged adenosine as nucleophile	49/1763	329/18215	0.148936	1.53878	3.2283	0.00154105	0.075538	0.0713606	SF3B1/SRSF5/SRRM1/SCAF11/HNRNPR/PRPF40A/ZCRB1/LSM3/CWC15/SRPK1/SNRPC/PABPC1/LARP7/DDX1/RBM47/C9orf78/SF3B4/REST/RBM22/HTATSF1/RNPC3/PRPF6/SMU1/DDX42/COIL/RBMXL1/PRPF4/AQR/WDR77/DHX8/MTREX/METTL16/RBMX2/METTL14/PRPF39/DCPS/EXOSC10/CWC27/NCBP1/EFTUD2/RBM41/PPIL1/RSRC1/PPIL3/SCNM1/ZCCHC8/GCFC2/USP39/PRPF3	49	Umbrella cells_OAB
115	GO_BP	GO:0000398	mRNA splicing, via spliceosome	49/1763	329/18215	0.148936	1.53878	3.2283	0.00154105	0.075538	0.0713606	SF3B1/SRSF5/SRRM1/SCAF11/HNRNPR/PRPF40A/ZCRB1/LSM3/CWC15/SRPK1/SNRPC/PABPC1/LARP7/DDX1/RBM47/C9orf78/SF3B4/REST/RBM22/HTATSF1/RNPC3/PRPF6/SMU1/DDX42/COIL/RBMXL1/PRPF4/AQR/WDR77/DHX8/MTREX/METTL16/RBMX2/METTL14/PRPF39/DCPS/EXOSC10/CWC27/NCBP1/EFTUD2/RBM41/PPIL1/RSRC1/PPIL3/SCNM1/ZCCHC8/GCFC2/USP39/PRPF3	49	Umbrella cells_OAB
116	GO_BP	GO:0008535	respiratory chain complex IV assembly	9/1763	30/18215	0.3	3.09955	3.76746	0.00159006	0.0772689	0.0729958	COX14/COA3/STMP1/SMIM20/COX10/TIMM21/SLC25A46/MT-CO3/COX15	9	Umbrella cells_OAB
117	GO_BP	GO:0006888	endoplasmic reticulum to Golgi vesicle-mediated transport	24/1763	131/18215	0.183206	1.89285	3.35728	0.00163185	0.078265	0.0739368	TMED10/BCAP31/ERGIC3/LMAN1/RAB1A/TMED4/SEC31A/SAR1B/COPB1/SCFD1/TRIP11/MIA3/ARCN1/GOLGA2/MIA2/USO1/GOSR1/TRAPPC3/SEC13/STX17/GOLT1A/TRAPPC11/VAMP7/SPAST	24	Umbrella cells_OAB
118	GO_BP	GO:0030330	DNA damage response, signal transduction by p53 class mediator	16/1763	74/18215	0.216216	2.23391	3.48167	0.00164202	0.078265	0.0739368	PLK2/PTTG1IP/MARCHF7/PMAIP1/MYO6/ATRX/MDM2/NBN/EEF1E1/USP10/ACER2/ZMPSTE24/PSMD10/TRIAP1/PLA2R1/ATR	16	Umbrella cells_OAB
119	GO_BP	GO:0006486	protein glycosylation	36/1763	224/18215	0.160714	1.66047	3.25589	0.0016661	0.078265	0.0739368	GALNT3/GALNT7/TRIP11/STT3B/GOLGA2/B3GNT5/MAGT1/ARFGEF1/ST3GAL5/MAN1A2/TRAK1/TMTC3/ACER2/ALG5/ABO/GFPT1/C1GALT1/PSEN1/TET2/DPM2/ENTPD5/MPDU1/C1GALT1C1/B3GNT3/SRD5A3/ALG3/DPY19L4/ALG14/EOGT/SLC35C1/ST6GALNAC1/DPAGT1/UGGT2/POGLUT1/UGGT1/ALG8	36	Umbrella cells_OAB
120	GO_BP	GO:0043413	macromolecule glycosylation	36/1763	224/18215	0.160714	1.66047	3.25589	0.0016661	0.078265	0.0739368	GALNT3/GALNT7/TRIP11/STT3B/GOLGA2/B3GNT5/MAGT1/ARFGEF1/ST3GAL5/MAN1A2/TRAK1/TMTC3/ACER2/ALG5/ABO/GFPT1/C1GALT1/PSEN1/TET2/DPM2/ENTPD5/MPDU1/C1GALT1C1/B3GNT3/SRD5A3/ALG3/DPY19L4/ALG14/EOGT/SLC35C1/ST6GALNAC1/DPAGT1/UGGT2/POGLUT1/UGGT1/ALG8	36	Umbrella cells_OAB
121	GO_BP	GO:0006643	membrane lipid metabolic process	35/1763	217/18215	0.16129	1.66642	3.23286	0.00180061	0.0838845	0.0792455	HACD3/SCCPDH/MGST2/ASAH1/TM9SF2/SPTSSA/PLPP2/SPTSSB/GLTP/FUCA1/ELOVL1/HACD2/B3GNT5/ST3GAL5/ACER2/ITGB8/PPM1L/SGPL1/ORMDL3/PIGA/ARV1/DPM2/PRKAA1/DEGS2/ELOVL6/SUMF1/PIGC/PIGN/CERS6/SGMS1/SPTLC3/PGAP2/PIGG/PIGM/PIGS	35	Umbrella cells_OAB
122	GO_BP	GO:0070861	regulation of protein exit from endoplasmic reticulum	8/1763	25/18215	0.32	3.30618	3.77717	0.00181879	0.0840372	0.0793898	BCAP31/SAR1B/TMEM30A/SVIP/TMEM30B/ERLEC1/YOD1/TM9SF4	8	Umbrella cells_OAB
123	GO_BP	GO:0007173	epidermal growth factor receptor signaling pathway	21/1763	110/18215	0.190909	1.97244	3.34872	0.00183392	0.0840472	0.0793992	AGR2/IQGAP1/ERRFI1/SNX6/PTK2/PIGR/HBEGF/TSG101/PLCE1/PTPN11/RALB/VPS25/PIK3C2A/SOCS4/FAM83B/PTPN3/KIF16B/PTK6/SOX9/FAM83A/FER	21	Umbrella cells_OAB
124	GO_BP	GO:0007030	Golgi organization	27/1763	155/18215	0.174194	1.79974	3.27321	0.00187999	0.0854635	0.0807372	ATP8B1/GOLGB1/CDC42/AKAP9/TMED10/YWHAZ/VMP1/LMAN1/RAB1A/TMED4/TRIP11/BAG5/GOLGA2/GORASP2/ARFGEF1/USO1/FAM174B/GOLGA8A/GOLGA5/STX17/HOOK1/COG2/USP6NL/TRAPPC11/VRK1/COG5/COG6	27	Umbrella cells_OAB
125	GO_BP	GO:0042147	retrograde transport, endosome to Golgi	19/1763	96/18215	0.197917	2.04484	3.35999	0.00192116	0.0866365	0.0818453	VPS35/VPS29/SNX6/VPS26A/SNX2/TMEM87A/ARFIP1/VAMP3/SNX5/SNX1/GOSR1/TMEM87B/ERC1/STX6/GOLT1A/ATP9A/WASHC2A/UHRF1BP1L/HEATR5B	19	Umbrella cells_OAB
126	GO_BP	GO:0000375	RNA splicing, via transesterification reactions	49/1763	333/18215	0.147147	1.5203	3.13679	0.00198995	0.0890264	0.0841031	SF3B1/SRSF5/SRRM1/SCAF11/HNRNPR/PRPF40A/ZCRB1/LSM3/CWC15/SRPK1/SNRPC/PABPC1/LARP7/DDX1/RBM47/C9orf78/SF3B4/REST/RBM22/HTATSF1/RNPC3/PRPF6/SMU1/DDX42/COIL/RBMXL1/PRPF4/AQR/WDR77/DHX8/MTREX/METTL16/RBMX2/METTL14/PRPF39/DCPS/EXOSC10/CWC27/NCBP1/EFTUD2/RBM41/PPIL1/RSRC1/PPIL3/SCNM1/ZCCHC8/GCFC2/USP39/PRPF3	49	Umbrella cells_OAB
127	GO_BP	GO:0008033	tRNA processing	24/1763	133/18215	0.180451	1.86439	3.27515	0.00201642	0.0895006	0.0845511	DDX1/SARS1/KARS1/THUMPD1/THUMPD3/TPRKB/POP5/FAM98A/PNPT1/FAM98B/TRUB2/POP4/NSUN2/TRMT6/RPP30/TRMT1L/TSEN15/TRIT1/TRUB1/TRMT11/MTFMT/QTRT2/ADAT1/THADA	24	Umbrella cells_OAB
128	GO_BP	GO:0030879	mammary gland development	24/1763	134/18215	0.179104	1.85048	3.23461	0.00223604	0.0984731	0.0930274	GATA3/ELF3/ID2/GPX1/RTN4/TBX3/ARHGAP5/ROBO1/CCND1/MSX2/WNT5A/EPHA2/KDM5B/HOXA9/ARHGAP35/AR/HOXA5/SLC29A1/ATP2C2/SOX9/FGFR2/MT-CO2/ATP7A/BTRC	24	Umbrella cells_OAB
129	GO_BP	GO:0008611	ether lipid biosynthetic process	5/1763	11/18215	0.454545	4.69628	4.01419	0.00236817	0.100868	0.0952897	FAR1/LPCAT2/DHRS7B/PLA2G4A/AGPS	5	Umbrella cells_OAB
130	GO_BP	GO:0034975	protein folding in endoplasmic reticulum	5/1763	11/18215	0.454545	4.69628	4.01419	0.00236817	0.100868	0.0952897	PDIA3/CANX/HSPA5/DNAJC3/DNAJC10	5	Umbrella cells_OAB
131	GO_BP	GO:0046504	glycerol ether biosynthetic process	5/1763	11/18215	0.454545	4.69628	4.01419	0.00236817	0.100868	0.0952897	FAR1/LPCAT2/DHRS7B/PLA2G4A/AGPS	5	Umbrella cells_OAB
132	GO_BP	GO:0060742	epithelial cell differentiation involved in prostate gland development	5/1763	11/18215	0.454545	4.69628	4.01419	0.00236817	0.100868	0.0952897	FOXA1/TP63/WDR77/AR/FGFR2	5	Umbrella cells_OAB
133	GO_BP	GO:0046661	male sex differentiation	29/1763	173/18215	0.16763	1.73192	3.1664	0.00237989	0.100868	0.0952897	GATA3/TNFSF10/CD2AP/CSDE1/TBX3/SDC1/AKR1C3/ATRX/HSD17B4/NCOA4/ADGRG1/SRD5A2/WNT5A/SMAD5/SGPL1/HOXA13/DHCR24/ACVR2A/HOXA9/TLR3/WDR48/AR/BIK/LGR4/SOX9/SYCP2/MSH2/SCAPER/FER	29	Umbrella cells_OAB
134	GO_BP	GO:1902115	regulation of organelle assembly	35/1763	221/18215	0.158371	1.63626	3.11521	0.00246493	0.103373	0.097656	EZR/PLK2/RAB11A/MARCHF7/SDC1/SH3GLB1/G3BP2/TPR/VPS4B/SYNE2/NBDY/ODF2L/SCFD1/CAPRIN1/MAP4/TSG101/USP10/UBAP2L/ATG5/CHMP4C/CRIPT/RALB/RAB3GAP1/SNX4/SNX7/SDCCAG8/DRG1/PRKAA1/ARHGAP35/INTU/KAT2B/DYNC2LI1/CEP295/STYXL1/CEP120	35	Umbrella cells_OAB
135	GO_BP	GO:0006354	DNA-templated transcription elongation	24/1763	135/18215	0.177778	1.83677	3.19442	0.00247566	0.103373	0.097656	SETD2/GTF2H5/EAPP/TCERG1/LARP7/SUPT16H/ZMYND11/ZMYND8/TCEA3/WDR61/PBRM1/ELOA/CCNT2/CCNK/INTS10/NELFCD/LEO1/INTS14/SCAF8/NCBP1/MED11/ERCC6/KAT7/EAF2	24	Umbrella cells_OAB
136	GO_BP	GO:0035088	establishment or maintenance of apical/basal cell polarity	13/1763	57/18215	0.22807	2.35638	3.35741	0.00264342	0.108766	0.102751	CDC42/PATJ/FAT1/WNT5A/PDZD11/DLG1/LIN7C/PRKCI/PARD3/MYO9A/MPP5/DLG3/TTC8	13	Umbrella cells_OAB
137	GO_BP	GO:0061245	establishment or maintenance of bipolar cell polarity	13/1763	57/18215	0.22807	2.35638	3.35741	0.00264342	0.108766	0.102751	CDC42/PATJ/FAT1/WNT5A/PDZD11/DLG1/LIN7C/PRKCI/PARD3/MYO9A/MPP5/DLG3/TTC8	13	Umbrella cells_OAB
138	GO_BP	GO:0006855	xenobiotic transmembrane transport	6/1763	16/18215	0.375	3.87443	3.76537	0.00277703	0.112398	0.106182	ATP8B1/TMEM30A/ABCC5/ABCC3/ABCC4/SLC29A1	6	Umbrella cells_OAB
139	GO_BP	GO:0072520	seminiferous tubule development	6/1763	16/18215	0.375	3.87443	3.76537	0.00277703	0.112398	0.106182	ATRX/ADGRG1/WDR48/AR/SCAPER/FER	6	Umbrella cells_OAB
140	GO_BP	GO:0072666	establishment of protein localization to vacuole	14/1763	64/18215	0.21875	2.26009	3.30567	0.00279151	0.112398	0.106182	GNPTAB/VPS13C/VPS36/NCOA4/TSG101/STAM2/AP3B1/VPS13A/VPS25/SORT1/VPS41/AP3M1/ATG14/VPS8	14	Umbrella cells_OAB
141	GO_BP	GO:0072594	establishment of protein localization to organelle	62/1763	450/18215	0.137778	1.4235	2.97777	0.00281624	0.11259	0.106363	CDH1/SRP9/RAB11A/PTTG1IP/HSPA5/BCAP31/TRAM1/SH3GLB1/TPR/CCT6A/MACROH2A1/LMAN1/SRP72/GNPTAB/VPS13C/VPS36/NUTF2/NCOA4/LONP2/SRPRA/TSG101/MTCH2/HK1/RBM22/STAM2/CHP2/SEC13/MTX2/TIMM23/PEX13/TIMM17B/AP3B1/TOMM34/FERMT1/VPS13A/RAB3GAP1/SPIDR/VPS25/PSEN1/NF1/SYK/PRKAA1/TOMM70/SORT1/RHOU/VPS41/PITRM1/CSE1L/PEX1/TIMM21/AP3M1/ATG14/BAG4/PEX3/APPL2/PKIA/RANBP6/VPS8/AIFM1/ZNF827/NUP93/HPS4	62	Umbrella cells_OAB
142	GO_BP	GO:0031503	protein-containing complex localization	31/1763	191/18215	0.162304	1.67689	3.07844	0.00288296	0.114202	0.107886	EZR/AKAP9/RAB11A/VPS35/ADAM10/PCM1/HSPB11/IFT57/ZDHHC3/SDAD1/NMD3/XPO1/RALB/DLG1/STAU2/IFT74/NSG1/KIF3B/IFT22/INTU/LSG1/DAG1/DLG3/MIOS/DYNC2LI1/IFT172/WASHC5/IFT81/ATR/ARC/GRIPAP1	31	Umbrella cells_OAB
143	GO_BP	GO:0098773	skin epidermis development	23/1763	129/18215	0.178295	1.84211	3.14203	0.00289708	0.114202	0.107886	FOXQ1/NFKBIZ/CLDN1/ELOVL1/IL18/MSX2/WNT5A/TP63/ZMPSTE24/AP3B1/FERMT1/FZD6/NF1/GRHL1/PLA2G10/MYSM1/INTU/NSUN2/FZD3/LGR4/SOX9/FGFR2/ATP7A	23	Umbrella cells_OAB
144	GO_BP	GO:0009066	aspartate family amino acid metabolic process	11/1763	45/18215	0.244444	2.52556	3.3541	0.00310244	0.121447	0.114731	ASS1/ADSS2/APIP/GOT2/NIT2/AASDHPPT/RIDA/AASS/GOT1/SLC25A13/SLC25A12	11	Umbrella cells_OAB
145	GO_BP	GO:0035115	embryonic forelimb morphogenesis	9/1763	33/18215	0.272727	2.81777	3.42133	0.0032871	0.126914	0.119895	TBX3/CRABP2/MSX2/TP63/HOXA13/HOXA9/LNPK/TFAP2A/OSR1	9	Umbrella cells_OAB
146	GO_BP	GO:0051654	establishment of mitochondrion localization	9/1763	33/18215	0.272727	2.81777	3.42133	0.0032871	0.126914	0.119895	HSBP1/TRAK1/DNM1L/LRPPRC/OPA1/TRAK2/MARK1/SPAST/RHOT1	9	Umbrella cells_OAB
147	GO_BP	GO:0010212	response to ionizing radiation	24/1763	138/18215	0.173913	1.79684	3.07586	0.00332911	0.127661	0.120601	GATA3/XRCC5/GPX1/NUCKS1/GTF2H5/MDM2/NET1/KARS1/ITGB6/ZMPSTE24/SPIDR/BABAM2/CASP3/BRCC3/INIP/PRKAA1/POLB/COP1/ERCC6/ALAD/RHNO1/MSH2/CLOCK/ATR	24	Umbrella cells_OAB
148	GO_BP	GO:0006413	translational initiation	22/1763	123/18215	0.178862	1.84797	3.08893	0.00339092	0.128936	0.121806	EIF4G2/CSDE1/HSPB1/DNAJC3/TPR/DDX1/MTIF3/EIF4G3/DHX29/DENR/EIF4EBP2/EIF1AY/EIF2AK1/IMPACT/MTIF2/EIF2AK4/EIF2B1/EIF2B3/NCBP1/EIF4EBP1/PDIK1L/MTFMT	22	Umbrella cells_OAB
149	GO_BP	GO:1903829	positive regulation of protein localization	65/1763	480/18215	0.135417	1.3991	2.90073	0.0034201	0.128936	0.121806	AGR2/CDH1/EZR/SRI/CDC42/CD2AP/TMED10/RTN4/GNL3/VPS35/BCAP31/PPARG/SH3GLB1/TPR/ERGIC3/MDM2/CCT6A/PCM1/SAR1B/PLS1/LARP7/TMEM97/TMEM30A/MESD/EDN1/TSG101/TMEM30B/WNT5A/RBM22/NEDD9/EPHA2/DNM1L/CHP2/WLS/ANK3/NMD3/ZFAND1/CEP290/ORMDL3/RIC3/PSEN1/DLG1/ZDHHC5/PRKCI/CTDSPL2/PRKAA1/TOMM70/APC/RHOU/ICE1/GPD1L/F2RL1/DTX3L/ABHD17B/TM9SF4/ABAT/MCU/EXPH5/CEP295/NR1H4/KAT7/VRK1/PCNT/CEP120/HPS4	65	Umbrella cells_OAB
150	GO_BP	GO:0098781	ncRNA transcription	25/1763	146/18215	0.171233	1.76915	3.05449	0.00343098	0.128936	0.121806	KLF5/GATA3/GNL3/PPARG/GTF2H5/MACROH2A1/NCOR1/LARP7/FOXA1/REST/GATA2/ICE2/MRTFB/ICE1/AR/CDK7/TAF1B/RPAP2/GTF3C3/MARS1/ERCC6/SOX9/POLR1B/USPL1/GTF3C1	25	Umbrella cells_OAB
151	GO_BP	GO:0022613	ribonucleoprotein complex biogenesis	66/1763	489/18215	0.134969	1.39448	2.89462	0.00346037	0.129179	0.122036	RIOK3/SF3B1/XRCC5/SRSF5/RSL1D1/SCAF11/DNTTIP2/GTF2H5/SRPK1/SNRPC/NOP58/WBP11/DDX1/MPHOSPH6/METTL5/NOLC1/RPL26L1/SF3B4/DHX29/DICER1/HTATSF1/DENR/PRPF6/SRFBP1/NOL8/SDAD1/DDX42/EXOSC8/NMD3/XPO1/UTP11/COIL/EXOSC7/POP5/DIMT1/PAK1IP1/BMS1/EXOSC1/WDR77/MTREX/METTL16/RBMX2/PRPF39/POP4/LSG1/KAT2B/CUL4B/EXOSC10/RPP30/NCBP1/FTSJ3/UTP4/WDR12/RIOX2/EFL1/FCF1/ERAL1/ATR/NVL/GCFC2/UTP25/USP39/PRPF3/WDR3/DDX10/WD…	66	Umbrella cells_OAB
152	GO_BP	GO:0019348	dolichol metabolic process	7/1763	22/18215	0.318182	3.2874	3.51415	0.00363069	0.129843	0.122662	DPM2/MPDU1/SRD5A3/ALG3/ALG14/DPAGT1/ALG8	7	Umbrella cells_OAB
153	GO_BP	GO:0035089	establishment of apical/basal cell polarity	7/1763	22/18215	0.318182	3.2874	3.51415	0.00363069	0.129843	0.122662	CDC42/PATJ/FAT1/WNT5A/PRKCI/MYO9A/TTC8	7	Umbrella cells_OAB
154	GO_BP	GO:0046519	sphingoid metabolic process	7/1763	22/18215	0.318182	3.2874	3.51415	0.00363069	0.129843	0.122662	ASAH1/SPTSSA/PLPP2/SPTSSB/ACER2/DEGS2/SPTLC3	7	Umbrella cells_OAB
155	GO_BP	GO:0060444	branching involved in mammary gland duct morphogenesis	7/1763	22/18215	0.318182	3.2874	3.51415	0.00363069	0.129843	0.122662	TBX3/MSX2/WNT5A/EPHA2/KDM5B/AR/BTRC	7	Umbrella cells_OAB
156	GO_BP	GO:0009451	RNA modification	29/1763	178/18215	0.162921	1.68327	2.99876	0.00365004	0.129843	0.122662	METTL7A/LARP7/APOBEC3C/RBM47/METTL5/SARS1/THUMPD1/THUMPD3/TPRKB/PARN/DIMT1/TRUB2/METTL16/METTL14/NSUN2/TRMT6/BAG4/TRMT1L/FTSJ3/VIRMA/FTO/RPUSD3/TRIT1/TRUB1/TRMT11/PUS7L/MTFMT/QTRT2/THADA	29	Umbrella cells_OAB
157	GO_BP	GO:0007098	centrosome cycle	24/1763	139/18215	0.172662	1.78391	3.03699	0.00366361	0.129843	0.122662	PLK2/CCNL1/VPS4B/PCM1/CCNL2/GOLGA2/CHMP4C/CETN2/USP33/XPO1/SDCCAG8/CKAP5/KIF3B/KAT2B/HAUS1/MCPH1/MAP9/CETN3/CEP295/POC1B/KIF3A/CEP192/HAUS6/CEP120	24	Umbrella cells_OAB
158	GO_BP	GO:0032535	regulation of cellular component size	52/1763	369/18215	0.140921	1.45597	2.8967	0.00372378	0.129843	0.122662	LIMA1/CDH1/EZR/CAPG/RAB11A/EIF4G2/RTN4/EPS8/TWF1/HP1BP3/CRABP2/ARPC2/ARHGAP5/PFN2/CTTN/LARS1/MAP3K13/PLS1/ADD3/CLCN3/EDN1/SEMA3C/WNT5A/ARFGEF1/ANO6/BLOC1S2/VAV3/BAIAP2L1/DEPTOR/SSH3/SCIN/SHTN1/DLG1/ARHGAP18/PEX11A/KANK1/ARHGAP35/F2RL1/ABITRAM/EFNA5/STK39/FSTL4/RARG/BAG4/VILL/DNAJC16/SEMA5A/PEX11B/CARMIL1/WASHC5/ATP7A/FER	52	Umbrella cells_OAB
159	GO_BP	GO:0043588	skin development	46/1763	318/18215	0.144654	1.49454	2.91236	0.00373549	0.129843	0.122662	ASAH1/DSP/ERRFI1/FOXQ1/KRT7/AKR1C3/NFKBIZ/MACROH2A1/CLDN1/ITGA6/PLAAT4/ELOVL1/PPHLN1/IL18/TSG101/MSX2/NCOA3/WNT5A/ITGB6/EPHA2/CSTA/TP63/ZMPSTE24/AP3B1/FERMT1/GRHL2/FZD6/CASP3/PSEN1/NF1/IFT74/PPL/GRHL1/DHCR24/PLA2G10/MYSM1/WDR48/TRIM16/INTU/NSUN2/FZD3/EXPH5/LGR4/SOX9/FGFR2/ATP7A	46	Umbrella cells_OAB
160	GO_BP	GO:0097384	cellular lipid biosynthetic process	5/1763	12/18215	0.416667	4.30493	3.74887	0.00373814	0.129843	0.122662	FAR1/LPCAT2/DHRS7B/PLA2G4A/AGPS	5	Umbrella cells_OAB
161	GO_BP	GO:0033865	nucleoside bisphosphate metabolic process	22/1763	124/18215	0.177419	1.83306	3.04704	0.00375455	0.129843	0.122662	SUCLG1/CROT/PPCS/HMGCS2/HSD17B4/ELOVL1/SUCLG2/HACD2/DLD/FAR1/PAPSS1/MCCC2/PDK3/ELOVL6/MMUT/MCEE/AASS/HMGCR/BPNT1/ACSF2/DLAT/PDHX	22	Umbrella cells_OAB
162	GO_BP	GO:0033875	ribonucleoside bisphosphate metabolic process	22/1763	124/18215	0.177419	1.83306	3.04704	0.00375455	0.129843	0.122662	SUCLG1/CROT/PPCS/HMGCS2/HSD17B4/ELOVL1/SUCLG2/HACD2/DLD/FAR1/PAPSS1/MCCC2/PDK3/ELOVL6/MMUT/MCEE/AASS/HMGCR/BPNT1/ACSF2/DLAT/PDHX	22	Umbrella cells_OAB
163	GO_BP	GO:0034032	purine nucleoside bisphosphate metabolic process	22/1763	124/18215	0.177419	1.83306	3.04704	0.00375455	0.129843	0.122662	SUCLG1/CROT/PPCS/HMGCS2/HSD17B4/ELOVL1/SUCLG2/HACD2/DLD/FAR1/PAPSS1/MCCC2/PDK3/ELOVL6/MMUT/MCEE/AASS/HMGCR/BPNT1/ACSF2/DLAT/PDHX	22	Umbrella cells_OAB
164	GO_BP	GO:0008333	endosome to lysosome transport	15/1763	73/18215	0.205479	2.12298	3.14709	0.00380427	0.13076	0.123529	VPS4B/TSG101/CHMP4C/TRAK1/PLEKHF2/HOOK2/SCYL2/SORT1/DTX3L/VPS41/HOOK1/KIF13A/ATG14/UEVLD/VAMP7	15	Umbrella cells_OAB
165	GO_BP	GO:0008544	epidermis development	54/1763	387/18215	0.139535	1.44165	2.87476	0.00389521	0.132379	0.125058	ASAH1/DSP/HES1/ERRFI1/FOXQ1/KRT7/CRABP2/MYO6/AKR1C3/NFKBIZ/MACROH2A1/CLDN1/PLS1/PLAAT4/SLC44A4/ELOVL1/PPHLN1/IL18/TSG101/MSX2/NCOA3/ESRP1/WNT5A/EPHA2/CSTA/TP63/FLOT2/SLITRK6/ZMPSTE24/AP3B1/FERMT1/LAMA3/GRHL2/ZNF750/FZD6/CASP3/NF1/IFT74/PPL/GRHL1/PLA2G10/MYCL/MYSM1/TRIM16/INTU/NSUN2/FZD3/EXPH5/LGR4/KRT15/SOX9/IFT172/FGFR2/ATP7A	54	Umbrella cells_OAB
166	GO_BP	GO:1902850	microtubule cytoskeleton organization involved in mitosis	27/1763	163/18215	0.165644	1.71141	2.98654	0.00389936	0.132379	0.125058	DYNLT1/PLK2/RAB11A/SETD2/TPR/VPS4B/BCCIP/MAP4/GOLGA2/PIBF1/CHMP4C/TACC2/RMDN1/DRG1/CKAP5/KIF3B/TUBG2/RAE1/MCPH1/MAP9/ABRAXAS2/EFHC1/TUBG1/PTPA/SPAST/CEP192/PCNT	27	Umbrella cells_OAB
167	GO_BP	GO:0006895	Golgi to endosome transport	6/1763	17/18215	0.352941	3.64652	3.57362	0.00394384	0.132379	0.125058	RAB14/VPS13C/VPS13A/AP1AR/SORT1/KIF16B	6	Umbrella cells_OAB
168	GO_BP	GO:0017004	cytochrome complex assembly	10/1763	40/18215	0.25	2.58296	3.28081	0.00396692	0.132379	0.125058	COX14/COA3/STMP1/SMIM20/COX10/TIMM21/SLC25A46/MT-CO3/COX15/LYRM7	10	Umbrella cells_OAB
169	GO_BP	GO:0051650	establishment of vesicle localization	31/1763	195/18215	0.158974	1.64249	2.95276	0.00396878	0.132379	0.125058	RAB11A/TMED10/FNBP1L/SDC1/VPS4B/RAB1A/SAR1B/CCDC186/TRIP11/MLPH/TSG101/AP1M2/TRAK1/BLOC1S2/TRAPPC3/AP3B1/EXOC1/PSEN1/MYO5C/AP1AR/EXOC4/KIF3B/TRAK2/BBS2/KIF13A/AP3M1/EXOC6B/ATP9A/TRAPPC11/KIF3A/C17orf75	31	Umbrella cells_OAB
170	GO_BP	GO:0010165	response to X-ray	8/1763	28/18215	0.285714	2.95195	3.38366	0.00402103	0.133333	0.125959	GATA3/XRCC5/NUCKS1/KARS1/CASP3/BRCC3/ERCC6/MSH2	8	Umbrella cells_OAB
171	GO_BP	GO:0035459	vesicle cargo loading	9/1763	34/18215	0.264706	2.73489	3.31454	0.00409293	0.134923	0.127462	TMED10/RAB1A/SEC31A/MIA3/MIA2/SEC13/AP3B1/KIF13A/AP3M1	9	Umbrella cells_OAB
172	GO_BP	GO:0048806	genitalia development	11/1763	47/18215	0.234043	2.41809	3.18652	0.00444913	0.14497	0.136952	TBX3/SRD5A2/WNT5A/TP63/PTPN11/HOXA13/DHCR24/AR/LGR4/MERTK/SYCP2	11	Umbrella cells_OAB
173	GO_BP	GO:0071985	multivesicular body sorting pathway	11/1763	47/18215	0.234043	2.41809	3.18652	0.00444913	0.14497	0.136952	VPS4B/TMEM50B/VPS36/TSG101/RAB27B/CHMP4C/VTA1/STAM2/VPS25/SORT1/EXPH5	11	Umbrella cells_OAB
174	GO_BP	GO:0043254	regulation of protein-containing complex assembly	57/1763	416/18215	0.137019	1.41566	2.8074	0.00456843	0.147415	0.139263	RIOK3/CDC42/CAPG/AKAP9/HES1/EPS8/TWF1/VPS35/HSPA5/SH3GLB1/ARPC2/PFN2/CTTN/SAR1B/ADD3/STMP1/SVIP/ATF7IP/ARFGEF1/SEPTIN8/MPP7/CRBN/PTPN11/BAIAP2L1/RALB/PAK1/FERMT1/SPIDR/SSH3/SCIN/DLG1/SLAIN2/BRCC3/ZDHHC12/DRG1/ARHGAP18/SYK/KANK1/CKAP5/ICE1/BIK/VPS41/ABITRAM/SLF2/HAUS1/BAG4/VILL/SOX9/CARMIL1/FARP2/ATR/VPS8/ZNF827/ANKRA2/HAUS6/STXBP5/FER	57	Umbrella cells_OAB
175	GO_BP	GO:0042982	amyloid precursor protein metabolic process	18/1763	96/18215	0.1875	1.93722	3.01389	0.00457649	0.147415	0.139263	ITM2C/TMED10/RTN4/ADAM10/EFNA1/IFNGR1/RTN3/PSENEN/FLOT2/CASP3/PSEN1/DLG1/DHCR24/NSG1/RANBP9/NCSTN/SOAT1/GSAP	18	Umbrella cells_OAB
176	GO_BP	GO:1901264	carbohydrate derivative transport	17/1763	89/18215	0.191011	1.97349	3.01368	0.00474414	0.150324	0.14201	CD47/GLTP/SHOC2/ABCC5/SLC35A1/SLC50A1/PLA2G10/SLC35B1/ABCC3/ABCC4/SLC15A2/SLC35C1/SLC29A1/SLC29A3/SLC35D1/SLC37A1/SLC35B3	17	Umbrella cells_OAB
177	GO_BP	GO:0006998	nuclear envelope organization	12/1763	54/18215	0.222222	2.29596	3.12204	0.00475987	0.150324	0.14201	BANF1/VPS4B/REEP3/BROX/TMEM170A/CHMP4C/ZMPSTE24/REEP4/ATR/VRK1/NUP93/SPAST	12	Umbrella cells_OAB
178	GO_BP	GO:0044242	cellular lipid catabolic process	35/1763	230/18215	0.152174	1.57223	2.85892	0.0047649	0.150324	0.14201	IDH1/MGST2/ASAH1/SCP2/CROT/HADHA/DECR1/ECHS1/HADHB/ECH1/AKR1C3/AIG1/ETFA/PLBD1/FUCA1/HSD17B4/LONP2/ACADM/ACOX1/ECHDC1/ACER2/PEX13/IVD/HADH/SGPL1/PCCB/PLA2G10/CYP4F12/SUMF1/SRD5A3/MCEE/PLIN5/PLA2G4A/PNPLA4/CRAT	35	Umbrella cells_OAB
179	GO_BP	GO:0046033	AMP metabolic process	7/1763	23/18215	0.304348	3.14447	3.3687	0.00478919	0.150324	0.14201	AK2/ADK/ADSS2/ATIC/AK4/PAICS/NT5E	7	Umbrella cells_OAB
180	GO_BP	GO:0035136	forelimb morphogenesis	10/1763	41/18215	0.243902	2.51996	3.18946	0.00480011	0.150324	0.14201	TBX3/CRABP2/ATRX/MSX2/TP63/HOXA13/HOXA9/LNPK/TFAP2A/OSR1	10	Umbrella cells_OAB
181	GO_BP	GO:0006414	translational elongation	14/1763	68/18215	0.205882	2.12714	3.04824	0.004991	0.154482	0.145939	SRP9/ASCC3/LTN1/NEMF/SARS1/WDR61/USP10/TTC37/GFM1/SECISBP2L/HBS1L/MRPL58/MTRES1/EFL1	14	Umbrella cells_OAB
182	GO_BP	GO:0042987	amyloid precursor protein catabolic process	14/1763	68/18215	0.205882	2.12714	3.04824	0.004991	0.154482	0.145939	TMED10/RTN4/ADAM10/EFNA1/IFNGR1/RTN3/PSENEN/FLOT2/CASP3/PSEN1/DHCR24/RANBP9/NCSTN/GSAP	14	Umbrella cells_OAB
183	GO_BP	GO:0048608	reproductive structure development	44/1763	306/18215	0.143791	1.48562	2.80441	0.00501511	0.154482	0.145939	IDH1/GATA3/TNFSF10/CD2AP/CSDE1/ERRFI1/TBX3/SERPINB5/SDC1/AKR1C3/ATRX/HSD17B4/NCOA4/ADGRG1/FOXA1/SRD5A2/WNT5A/KDM5B/TP63/PTPN11/SGPL1/CASP3/DLG1/HOXA13/DHCR24/ACVR2A/HOXA9/TLR3/WDR77/WDR48/AR/BIK/FRS2/RARG/LGR4/SOX9/FGFR2/MERTK/SYCP2/MSH2/OSR1/EAF2/SCAPER/FER	44	Umbrella cells_OAB
184	GO_BP	GO:0071398	cellular response to fatty acid	9/1763	35/18215	0.257143	2.65675	3.21155	0.00504505	0.154559	0.146012	ASS1/XRCC5/HES1/AKR1C3/CLDN1/HMGCS2/EDN1/PDK3/NR1H4	9	Umbrella cells_OAB
185	GO_BP	GO:0022404	molting cycle process	18/1763	97/18215	0.185567	1.91725	2.96507	0.00512324	0.155267	0.146681	FOXQ1/MSX2/WNT5A/TP63/ZMPSTE24/FERMT1/FZD6/NF1/PLA2G10/MYSM1/INTU/NSUN2/FZD3/LGR4/SOX9/FGFR2/ATP7A/FARP2	18	Umbrella cells_OAB
186	GO_BP	GO:0022405	hair cycle process	18/1763	97/18215	0.185567	1.91725	2.96507	0.00512324	0.155267	0.146681	FOXQ1/MSX2/WNT5A/TP63/ZMPSTE24/FERMT1/FZD6/NF1/PLA2G10/MYSM1/INTU/NSUN2/FZD3/LGR4/SOX9/FGFR2/ATP7A/FARP2	18	Umbrella cells_OAB
187	GO_BP	GO:0009101	glycoprotein biosynthetic process	46/1763	324/18215	0.141975	1.46686	2.77565	0.0053137	0.160178	0.15132	ITM2C/TM9SF2/GALNT3/GALNT7/TRIP11/HBEGF/STT3B/GOLGA2/B3GNT5/MAGT1/ARFGEF1/ST3GAL5/MAN1A2/TRAK1/TMTC3/ACER2/ALG5/ABO/GFPT1/C1GALT1/PSEN1/TET2/DPM2/ENTPD5/MPDU1/C1GALT1C1/B3GNT3/SRD5A3/FAM20B/ALG3/DPY19L4/HS3ST5/ALG14/EOGT/HS2ST1/SLC35C1/ST6GALNAC1/CHST9/ATP7A/NCSTN/DPAGT1/SOAT1/UGGT2/POGLUT1/UGGT1/ALG8	46	Umbrella cells_OAB
188	GO_BP	GO:0007015	actin filament organization	62/1763	463/18215	0.133909	1.38353	2.73642	0.00535947	0.160263	0.1514	LIMA1/EMP2/EZR/CDC42/IQGAP1/CAPG/CD2AP/EPS8/LIMCH1/TWF1/MYO6/CD47/ARPC2/RND3/PFN2/CTTN/PLS1/ADD3/ARHGAP12/PLS3/POF1B/ENAH/ARFIP1/FAT1/NEDD9/ARFGEF1/MYO1B/SHROOM1/WASHC3/BAIAP2L1/PAK1/SSH3/SCIN/SHTN1/MYO5C/DLG1/AP1AR/TTC17/PRKCI/ARHGAP18/KANK1/NEBL/ARHGAP35/RHOU/F2RL1/ABITRAM/PPP1R9A/BAG4/VILL/SEMA5A/TTC8/ELMO3/CARMIL1/SHROOM3/WASHC5/NOSTRIN/RHPN2/WASHC2A/SLC9A1/ARHGAP6/RHOT1/FER	62	Umbrella cells_OAB
189	GO_BP	GO:0016072	rRNA metabolic process	39/1763	265/18215	0.14717	1.52053	2.7942	0.00537336	0.160263	0.1514	RIOK3/RSL1D1/GTF2H5/MACROH2A1/NOP58/WBP11/MPHOSPH6/METTL5/NOLC1/SRFBP1/NOL8/EXOSC8/UTP11/EXOSC7/POP5/DIMT1/BMS1/EXOSC1/MTREX/METTL16/POP4/KAT2B/TAF1B/EXOSC10/RPP30/FTSJ3/UTP4/GTF3C3/MARS1/ERCC6/WDR12/POLR1B/FCF1/NVL/UTP25/WDR3/DDX10/WDR75/GTF3C1	39	Umbrella cells_OAB
190	GO_BP	GO:0080009	mRNA methylation	6/1763	18/18215	0.333333	3.44394	3.39583	0.00543722	0.160778	0.151887	METTL7A/METTL16/METTL14/NSUN2/TRMT6/VIRMA	6	Umbrella cells_OAB
191	GO_BP	GO:0042254	ribosome biogenesis	45/1763	316/18215	0.142405	1.4713	2.76662	0.00547684	0.160778	0.151887	RIOK3/XRCC5/RSL1D1/DNTTIP2/GTF2H5/NOP58/WBP11/MPHOSPH6/METTL5/NOLC1/RPL26L1/DHX29/SRFBP1/NOL8/SDAD1/EXOSC8/NMD3/XPO1/UTP11/EXOSC7/POP5/DIMT1/PAK1IP1/BMS1/EXOSC1/MTREX/METTL16/POP4/LSG1/KAT2B/CUL4B/EXOSC10/RPP30/FTSJ3/UTP4/WDR12/RIOX2/EFL1/FCF1/ERAL1/NVL/UTP25/WDR3/DDX10/WDR75	45	Umbrella cells_OAB
192	GO_BP	GO:0007175	negative regulation of epidermal growth factor-activated receptor activity	5/1763	13/18215	0.384615	3.97378	3.51107	0.00559463	0.160778	0.151887	ERRFI1/SNX6/TSG101/VPS25/SOCS4	5	Umbrella cells_OAB
193	GO_BP	GO:0031453	positive regulation of heterochromatin formation	5/1763	13/18215	0.384615	3.97378	3.51107	0.00559463	0.160778	0.151887	TPR/PPHLN1/ATF7IP/ATF7IP2/TASOR	5	Umbrella cells_OAB
194	GO_BP	GO:0043248	proteasome assembly	5/1763	13/18215	0.384615	3.97378	3.51107	0.00559463	0.160778	0.151887	PSMG2/ECPAS/PSMD10/PSMG3/PSMD5	5	Umbrella cells_OAB
195	GO_BP	GO:0070863	positive regulation of protein exit from endoplasmic reticulum	5/1763	13/18215	0.384615	3.97378	3.51107	0.00559463	0.160778	0.151887	BCAP31/SAR1B/TMEM30A/TMEM30B/TM9SF4	5	Umbrella cells_OAB
196	GO_BP	GO:0120263	positive regulation of heterochromatin organization	5/1763	13/18215	0.384615	3.97378	3.51107	0.00559463	0.160778	0.151887	TPR/PPHLN1/ATF7IP/ATF7IP2/TASOR	5	Umbrella cells_OAB
197	GO_BP	GO:0008088	axo-dendritic transport	15/1763	76/18215	0.197368	2.03918	2.97172	0.00564735	0.160778	0.151887	DST/HSBP1/HSPB1/RAB27B/TRAK1/FLOT2/BLOC1S2/AP3B1/STAU2/OPA1/KIF3B/TRAK2/AP3M1/KIF3A/SPAST	15	Umbrella cells_OAB
198	GO_BP	GO:0030968	endoplasmic reticulum unfolded protein response	15/1763	76/18215	0.197368	2.03918	2.97172	0.00564735	0.160778	0.151887	AGR2/ATF3/HSPA5/ATF6/CCND1/UFL1/ERLEC1/TMEM33/ERMP1/YOD1/DNAJC10/RHBDD2/RPAP2/CREB3L1/PIGBOS1	15	Umbrella cells_OAB
199	GO_BP	GO:0098869	cellular oxidant detoxification	18/1763	98/18215	0.183673	1.89768	2.91683	0.00572232	0.162094	0.15313	GPX2/SELENOW/MGST2/TXNDC17/MGST1/GPX1/PRXL2A/PRDX3/CAT/SELENOF/CP/GSTO2/GSR/GSTZ1/TP53INP1/UBIAD1/ATP7A/NNT	18	Umbrella cells_OAB
200	GO_BP	GO:1901606	alpha-amino acid catabolic process	17/1763	91/18215	0.186813	1.93012	2.91174	0.00598286	0.168627	0.159302	BCAT2/MCCC1/GOT2/IVD/MCCC2/HIBCH/ACADSB/ALDH6A1/HIBADH/RIDA/GSTZ1/HMGCL/DDAH1/AASS/GOT1/KYAT3/AFMID	17	Umbrella cells_OAB
201	GO_BP	GO:0071539	protein localization to centrosome	9/1763	36/18215	0.25	2.58296	3.11211	0.0061602	0.169522	0.160147	GOLGB1/RAB11A/PCM1/CEP350/PIBF1/APC/CCDC14/MCPH1/CEP192	9	Umbrella cells_OAB
202	GO_BP	GO:0030539	male genitalia development	7/1763	24/18215	0.291667	3.01345	3.231	0.00620528	0.169522	0.160147	TBX3/SRD5A2/HOXA13/DHCR24/AR/LGR4/SYCP2	7	Umbrella cells_OAB
203	GO_BP	GO:0061162	establishment of monopolar cell polarity	7/1763	24/18215	0.291667	3.01345	3.231	0.00620528	0.169522	0.160147	CDC42/PATJ/FAT1/WNT5A/PRKCI/MYO9A/TTC8	7	Umbrella cells_OAB
204	GO_BP	GO:0006446	regulation of translational initiation	16/1763	84/18215	0.190476	1.96797	2.91077	0.00621422	0.169522	0.160147	EIF4G2/CSDE1/HSPB1/DNAJC3/TPR/DDX1/EIF4G3/DHX29/EIF4EBP2/EIF2AK1/IMPACT/MTIF2/EIF2AK4/NCBP1/EIF4EBP1/PDIK1L	16	Umbrella cells_OAB
205	GO_BP	GO:0031297	replication fork processing	11/1763	49/18215	0.22449	2.31939	3.02734	0.00622278	0.169522	0.160147	NUCKS1/ATRX/RBBP8/NBN/ASF1A/FAM111A/PCNA/MUS81/MRE11/ETAA1/ATR	11	Umbrella cells_OAB
206	GO_BP	GO:0044788	modulation by host of viral process	11/1763	49/18215	0.22449	2.31939	3.02734	0.00622278	0.169522	0.160147	CDC42/NUCKS1/EEA1/ZDHHC20/SMC5/CAV2/CCNK/TMEM41B/YTHDC2/EIF2AK4/SMC6	11	Umbrella cells_OAB
207	GO_BP	GO:0006986	response to unfolded protein	23/1763	137/18215	0.167883	1.73454	2.82501	0.00622514	0.169522	0.160147	AGR2/ATF3/UBXN4/HSPA5/TRAM1/HSPB1/TMBIM6/DNAJC3/ATF6/CCND1/UFL1/STT3B/ERLEC1/FAF2/TMEM33/ERP27/ERMP1/YOD1/DNAJC10/RHBDD2/RPAP2/CREB3L1/PIGBOS1	23	Umbrella cells_OAB
208	GO_BP	GO:0061458	reproductive system development	44/1763	310/18215	0.141935	1.46645	2.71157	0.00633422	0.169723	0.160337	IDH1/GATA3/TNFSF10/CD2AP/CSDE1/ERRFI1/TBX3/SERPINB5/SDC1/AKR1C3/ATRX/HSD17B4/NCOA4/ADGRG1/FOXA1/SRD5A2/WNT5A/KDM5B/TP63/PTPN11/SGPL1/CASP3/DLG1/HOXA13/DHCR24/ACVR2A/HOXA9/TLR3/WDR77/WDR48/AR/BIK/FRS2/RARG/LGR4/SOX9/FGFR2/MERTK/SYCP2/MSH2/OSR1/EAF2/SCAPER/FER	44	Umbrella cells_OAB
209	GO_BP	GO:0034311	diol metabolic process	8/1763	30/18215	0.266667	2.75515	3.14948	0.00636203	0.169723	0.160337	ASAH1/SPTSSA/PLPP2/PCBD1/SPTSSB/ACER2/DEGS2/SPTLC3	8	Umbrella cells_OAB
210	GO_BP	GO:0060603	mammary gland duct morphogenesis	8/1763	30/18215	0.266667	2.75515	3.14948	0.00636203	0.169723	0.160337	TBX3/MSX2/WNT5A/EPHA2/KDM5B/AR/FGFR2/BTRC	8	Umbrella cells_OAB
211	GO_BP	GO:0010950	positive regulation of endopeptidase activity	25/1763	153/18215	0.163399	1.68821	2.79834	0.0063762	0.169723	0.160337	PERP/TNFSF10/FAM162A/ASPH/ARL6IP5/PMAIP1/BCAP31/PPARG/EFNA1/DAP/LGMN/ROBO1/IFT57/PSENEN/MAP3K5/REST/ACER2/PSME3/TNFSF15/EGLN3/SYK/BCL2L13/NLRP2/NCSTN/AIFM1	25	Umbrella cells_OAB
212	GO_BP	GO:0007163	establishment or maintenance of cell polarity	34/1763	226/18215	0.150442	1.55434	2.74505	0.00638306	0.169723	0.160337	GATA3/DYNLT1/CDC42/DST/HES1/PTK2/MAP7/PATJ/MAP4/FAT1/WNT5A/ARFGEF1/MPP7/PDZD11/FLOT2/WEE1/FERMT1/SHTN1/DLG1/SDCCAG8/LIN7C/PRKCI/PARD3/KANK1/CKAP5/ARHGAP35/RHOU/MYO9A/MPP5/DLG3/MCPH1/TTC8/DOCK7/SLC9A1	34	Umbrella cells_OAB
213	GO_BP	GO:0071479	cellular response to ionizing radiation	14/1763	70/18215	0.2	2.06636	2.92614	0.00652459	0.172672	0.163123	GATA3/XRCC5/NUCKS1/GTF2H5/MDM2/NET1/ITGB6/ZMPSTE24/SPIDR/BABAM2/BRCC3/RHNO1/CLOCK/ATR	14	Umbrella cells_OAB
214	GO_BP	GO:0045740	positive regulation of DNA replication	10/1763	43/18215	0.232558	2.40275	3.01462	0.00687387	0.181065	0.171052	CDC42/ATRX/SMARCA5/WEE1/STN1/PCNA/MAP2K4/PTK6/KAT7/DBF4	10	Umbrella cells_OAB
215	GO_BP	GO:0120032	regulation of plasma membrane bounded cell projection assembly	31/1763	203/18215	0.152709	1.57777	2.70981	0.00719563	0.188659	0.178226	ATP8B1/KLF5/CDC42/RAB11A/EPS8/MARCHF7/FNBP1L/TWF1/ARPC2/SYNE2/PFN2/ODF2L/MIEN1/MAP4/ZMYND8/ATG5/EPHA2/PLCE1/STAU2/SDCCAG8/FAM98A/KANK1/APC/ARHGAP35/F2RL1/ABITRAM/INTU/DYNC2LI1/ATP7A/CEP120/FER	31	Umbrella cells_OAB
216	GO_BP	GO:0035720	intraciliary anterograde transport	6/1763	19/18215	0.315789	3.26268	3.23022	0.00730533	0.189391	0.178917	HSPB11/IFT57/IFT74/IFT22/IFT172/IFT81	6	Umbrella cells_OAB
217	GO_BP	GO:0072329	monocarboxylic acid catabolic process	22/1763	131/18215	0.167939	1.73511	2.76416	0.00732007	0.189391	0.178917	SCP2/CROT/HADHA/DECR1/ECHS1/HADHB/ECH1/AIG1/ETFA/HSD17B4/LONP2/ACADM/ACOX1/ECHDC1/PEX13/IVD/HADH/PCCB/CYP4F12/MCEE/PLIN5/CRAT	22	Umbrella cells_OAB
218	GO_BP	GO:1902414	protein localization to cell junction	19/1763	108/18215	0.175926	1.81764	2.78977	0.00741469	0.189391	0.178917	RAB11A/DSP/VPS35/ADAM10/HSPB1/VCL/LAMTOR2/LAMTOR3/RAB27B/WNT5A/MPP7/DLG1/STAU2/ZDHHC12/NSG1/ABHD17B/DAG1/KIF3A/GRIPAP1	19	Umbrella cells_OAB
219	GO_BP	GO:0022616	DNA strand elongation	9/1763	37/18215	0.243243	2.51315	3.01598	0.00745562	0.189391	0.178917	NUCKS1/NBN/PCNA/UCHL5/MCM4/NFRKB/MRE11/POLD3/MCM3	9	Umbrella cells_OAB
220	GO_BP	GO:1905508	protein localization to microtubule organizing center	9/1763	37/18215	0.243243	2.51315	3.01598	0.00745562	0.189391	0.178917	GOLGB1/RAB11A/PCM1/CEP350/PIBF1/APC/CCDC14/MCPH1/CEP192	9	Umbrella cells_OAB
221	GO_BP	GO:0006893	Golgi to plasma membrane transport	12/1763	57/18215	0.210526	2.17512	2.90874	0.00749231	0.189391	0.178917	LYPLA1/VAMP3/ANK3/COMMD1/STEAP2/EXOC1/ARFGEF2/EXOC4/BBS2/KIF13A/EXOC6B/VPS35L	12	Umbrella cells_OAB
222	GO_BP	GO:0070542	response to fatty acid	12/1763	57/18215	0.210526	2.17512	2.90874	0.00749231	0.189391	0.178917	ASS1/XRCC5/HES1/AKR1C3/CAT/CLDN1/HMGCS2/EDN1/PDK3/SOX9/ALAD/NR1H4	12	Umbrella cells_OAB
223	GO_BP	GO:0072698	protein localization to microtubule cytoskeleton	12/1763	57/18215	0.210526	2.17512	2.90874	0.00749231	0.189391	0.178917	GOLGB1/RAB11A/PCM1/CEP350/PIBF1/CRIPT/APC/CCDC14/ABHD17B/MCPH1/CHAMP1/CEP192	12	Umbrella cells_OAB
224	GO_BP	GO:0006368	transcription elongation by RNA polymerase II	20/1763	116/18215	0.172414	1.78135	2.76354	0.00766944	0.190688	0.180143	SETD2/EAPP/TCERG1/LARP7/SUPT16H/ZMYND11/ZMYND8/TCEA3/WDR61/PBRM1/ELOA/CCNK/INTS10/NELFCD/LEO1/INTS14/NCBP1/MED11/ERCC6/EAF2	20	Umbrella cells_OAB
225	GO_BP	GO:0006605	protein targeting	45/1763	322/18215	0.139752	1.44389	2.63075	0.00767758	0.190688	0.180143	SRP9/HSPA5/BCAP31/TRAM1/SH3GLB1/LMAN1/ZDHHC20/SRP72/GNPTAB/VPS13C/ZDHHC3/NCOA4/LONP2/SRPRA/MTCH2/KIF13B/AP1M2/TRAK1/MTX2/TIMM23/ANK3/TIMM17B/AP3B1/TOMM34/VPS13A/SYNJ2BP/ZDHHC12/PRKCI/PARD3/PRKAA1/TOMM70/SORT1/RHOU/VPS41/PITRM1/TRAK2/PEX1/ICMT/TIMM21/AP3M1/ATG14/BAG4/VPS8/AIFM1/HPS4	45	Umbrella cells_OAB
226	GO_BP	GO:0034063	stress granule assembly	8/1763	31/18215	0.258065	2.66628	3.0395	0.00786165	0.190688	0.180143	DAZAP2/CSDE1/G3BP2/CAPRIN1/USP10/UBAP2L/PRKAA1/STYXL1	8	Umbrella cells_OAB
227	GO_BP	GO:0036258	multivesicular body assembly	8/1763	31/18215	0.258065	2.66628	3.0395	0.00786165	0.190688	0.180143	RAB11A/VPS4B/VPS36/TSG101/CHMP4C/VTA1/STAM2/VPS25	8	Umbrella cells_OAB
228	GO_BP	GO:0032784	regulation of DNA-templated transcription elongation	18/1763	101/18215	0.178218	1.84131	2.77544	0.00786999	0.190688	0.180143	EAPP/TCERG1/LARP7/SUPT16H/ZMYND11/ZMYND8/CCNT2/CCNK/INTS10/NELFCD/LEO1/INTS14/SCAF8/NCBP1/MED11/ERCC6/KAT7/EAF2	18	Umbrella cells_OAB
229	GO_BP	GO:0034446	substrate adhesion-dependent cell spreading	18/1763	101/18215	0.178218	1.84131	2.77544	0.00786999	0.190688	0.180143	CDC42/OLFM4/EFNA1/ARPC2/RAB1A/PTK2/VAMP3/NEDD9/NTN4/AP1AR/KANK1/LAMB1/EFNA5/PKP2/CARMIL1/MERTK/AKIP1/FER	18	Umbrella cells_OAB
230	GO_BP	GO:0031468	nuclear membrane reassembly	7/1763	25/18215	0.28	2.89291	3.1003	0.00791113	0.190688	0.180143	BANF1/VPS4B/REEP3/BROX/CHMP4C/REEP4/SPAST	7	Umbrella cells_OAB
231	GO_BP	GO:0051016	barbed-end actin filament capping	7/1763	25/18215	0.28	2.89291	3.1003	0.00791113	0.190688	0.180143	CAPG/EPS8/TWF1/ADD3/SCIN/VILL/CARMIL1	7	Umbrella cells_OAB
232	GO_BP	GO:0061339	establishment or maintenance of monopolar cell polarity	7/1763	25/18215	0.28	2.89291	3.1003	0.00791113	0.190688	0.180143	CDC42/PATJ/FAT1/WNT5A/PRKCI/MYO9A/TTC8	7	Umbrella cells_OAB
233	GO_BP	GO:0046512	sphingosine biosynthetic process	5/1763	14/18215	0.357143	3.68994	3.29593	0.00801723	0.190688	0.180143	ASAH1/SPTSSA/SPTSSB/ACER2/SPTLC3	5	Umbrella cells_OAB
234	GO_BP	GO:0046520	sphingoid biosynthetic process	5/1763	14/18215	0.357143	3.68994	3.29593	0.00801723	0.190688	0.180143	ASAH1/SPTSSA/SPTSSB/ACER2/SPTLC3	5	Umbrella cells_OAB
235	GO_BP	GO:0061635	regulation of protein complex stability	5/1763	14/18215	0.357143	3.68994	3.29593	0.00801723	0.190688	0.180143	TBX3/PCM1/ATG14/TRAPPC11/C11orf49	5	Umbrella cells_OAB
236	GO_BP	GO:1905269	positive regulation of chromatin organization	5/1763	14/18215	0.357143	3.68994	3.29593	0.00801723	0.190688	0.180143	TPR/PPHLN1/ATF7IP/ATF7IP2/TASOR	5	Umbrella cells_OAB
237	GO_BP	GO:2000651	positive regulation of sodium ion transmembrane transporter activity	5/1763	14/18215	0.357143	3.68994	3.29593	0.00801723	0.190688	0.180143	ATP1B1/TESC/CHP2/ANK3/SLC9A1	5	Umbrella cells_OAB
238	GO_BP	GO:0030261	chromosome condensation	10/1763	44/18215	0.227273	2.34814	2.93084	0.00814135	0.192827	0.182163	H1-4/H1-2/H1-0/SMC5/ACIN1/SMARCA5/H1-3/MCPH1/SMC2/AIFM1	10	Umbrella cells_OAB
239	GO_BP	GO:0060491	regulation of cell projection assembly	31/1763	205/18215	0.15122	1.56237	2.65072	0.00827711	0.194725	0.183957	ATP8B1/KLF5/CDC42/RAB11A/EPS8/MARCHF7/FNBP1L/TWF1/ARPC2/SYNE2/PFN2/ODF2L/MIEN1/MAP4/ZMYND8/ATG5/EPHA2/PLCE1/STAU2/SDCCAG8/FAM98A/KANK1/APC/ARHGAP35/F2RL1/ABITRAM/INTU/DYNC2LI1/ATP7A/CEP120/FER	31	Umbrella cells_OAB
240	GO_BP	GO:0001942	hair follicle development	17/1763	94/18215	0.180851	1.86852	2.76358	0.00832096	0.194725	0.183957	FOXQ1/MSX2/WNT5A/TP63/ZMPSTE24/FERMT1/FZD6/NF1/PLA2G10/MYSM1/INTU/NSUN2/FZD3/LGR4/SOX9/FGFR2/ATP7A	17	Umbrella cells_OAB
241	GO_BP	GO:0015931	nucleobase-containing compound transport	34/1763	230/18215	0.147826	1.52731	2.63449	0.00832514	0.194725	0.183957	SETD2/CD47/G3BP2/TPR/THOC2/NUTF2/FYTTD1/SHOC2/ABCC5/PHAX/CETN2/SEC13/LRPPRC/XPO1/NXF1/SLC35A1/NCBP3/PNPT1/CKAP5/SLC35B1/NUP42/NSUN2/ABCC4/RAE1/NCBP1/CETN3/SENP2/SLC35C1/SLC29A1/SLC29A3/ARC/SLC35D1/SLC35B3/NUP93	34	Umbrella cells_OAB
242	GO_BP	GO:0031124	mRNA 3'-end processing	11/1763	51/18215	0.215686	2.22843	2.87574	0.00850812	0.197874	0.186931	PABPC1/ZC3H14/RPRD2/LEO1/TENT2/SCAF8/NCBP1/VIRMA/CPSF2/CPSF3/CSTF1	11	Umbrella cells_OAB
243	GO_BP	GO:0098930	axonal transport	13/1763	65/18215	0.2	2.06636	2.81931	0.0085869	0.197874	0.186931	DST/HSBP1/HSPB1/RAB27B/TRAK1/BLOC1S2/AP3B1/OPA1/KIF3B/TRAK2/AP3M1/KIF3A/SPAST	13	Umbrella cells_OAB
244	GO_BP	GO:0000077	DNA damage checkpoint signaling	21/1763	125/18215	0.168	1.73575	2.70199	0.00861312	0.197874	0.186931	PLK2/MDM2/CCNG1/CCND1/UFL1/NBN/PTPN11/BABAM2/BRCC3/RAD17/EIF2AK4/DTX3L/TRIAP1/MUS81/MRE11/ETAA1/ERCC6/RHNO1/MSH2/CLOCK/ATR	21	Umbrella cells_OAB
245	GO_BP	GO:0022612	gland morphogenesis	21/1763	125/18215	0.168	1.73575	2.70199	0.00861312	0.197874	0.186931	ELF3/CDC42/TBX3/SERPINB5/FOXA1/MSX2/SEMA3C/WNT5A/EPHA2/KDM5B/TP63/NTN4/HOXA13/AR/FRS2/DAG1/RARG/POLB/SOX9/FGFR2/BTRC	21	Umbrella cells_OAB
246	GO_BP	GO:0032786	positive regulation of DNA-templated transcription, elongation	12/1763	58/18215	0.206897	2.13762	2.84059	0.00863525	0.197874	0.186931	EAPP/TCERG1/SUPT16H/ZMYND8/CCNT2/CCNK/LEO1/SCAF8/NCBP1/MED11/ERCC6/KAT7	12	Umbrella cells_OAB
247	GO_BP	GO:0051648	vesicle localization	32/1763	214/18215	0.149533	1.54495	2.62501	0.00869418	0.198417	0.187444	RAB11A/TMED10/FNBP1L/SDC1/VPS4B/RAB1A/SAR1B/CCDC186/TRIP11/MLPH/TSG101/AP1M2/TRAK1/USO1/BLOC1S2/TRAPPC3/AP3B1/EXOC1/PSEN1/MYO5C/AP1AR/EXOC4/KIF3B/TRAK2/BBS2/KIF13A/AP3M1/EXOC6B/ATP9A/TRAPPC11/KIF3A/C17orf75	32	Umbrella cells_OAB
248	GO_BP	GO:0043516	regulation of DNA damage response, signal transduction by p53 class mediator	9/1763	38/18215	0.236842	2.44701	2.92295	0.00894893	0.202733	0.191521	PTTG1IP/MARCHF7/PMAIP1/MDM2/EEF1E1/ZMPSTE24/PSMD10/PLA2R1/ATR	9	Umbrella cells_OAB
249	GO_BP	GO:1901617	organic hydroxy compound biosynthetic process	36/1763	248/18215	0.145161	1.49978	2.5941	0.00898847	0.202733	0.191521	GATA3/ASAH1/SCP2/SPTSSA/ERRFI1/VPS35/PCBD1/AKR1C3/SPTSSB/FDFT1/HMGCS2/SC5D/IP6K2/ERLIN1/SRD5A2/REST/WNT5A/ERLIN2/ACER2/OSBPL2/ERG28/OSBPL9/PER2/CYB5R1/ARV1/PPIP5K2/DHCR24/PRKAA1/SRD5A3/SPTLC3/HMGCR/PSAT1/GOT1/NR1H4/ATP7A/OSBPL3	36	Umbrella cells_OAB
250	GO_BP	GO:2001252	positive regulation of chromosome organization	19/1763	110/18215	0.172727	1.78459	2.70183	0.00902356	0.202733	0.191521	XRCC5/GNL3/TPR/ATRX/CCT6A/MACROH2A1/SMC5/PPHLN1/ATF7IP/ATF7IP2/NBN/PARN/UCHL5/SLF2/NFRKB/MRE11/TASOR/SMC2/ATR	19	Umbrella cells_OAB
251	GO_BP	GO:0006403	RNA localization	30/1763	198/18215	0.151515	1.56543	2.61871	0.00902712	0.202733	0.191521	SETD2/G3BP2/TPR/CCT6A/THOC2/NOP58/NUTF2/FYTTD1/PHAX/PRPF6/CETN2/SEC13/LRPPRC/XPO1/NXF1/PARN/STAU2/NCBP3/PNPT1/CKAP5/NUP42/NSUN2/EXOSC10/RAE1/NCBP1/CETN3/SENP2/ATR/ARC/NUP93	30	Umbrella cells_OAB
252	GO_BP	GO:0042303	molting cycle	20/1763	118/18215	0.169492	1.75116	2.67971	0.00925527	0.205401	0.194042	FOXQ1/MSX2/WNT5A/TP63/ZMPSTE24/FERMT1/FZD6/NF1/PLA2G10/MYSM1/INTU/NSUN2/TSKU/FZD3/LGR4/SOX9/FGFR2/ATP7A/CLOCK/FARP2	20	Umbrella cells_OAB
253	GO_BP	GO:0042633	hair cycle	20/1763	118/18215	0.169492	1.75116	2.67971	0.00925527	0.205401	0.194042	FOXQ1/MSX2/WNT5A/TP63/ZMPSTE24/FERMT1/FZD6/NF1/PLA2G10/MYSM1/INTU/NSUN2/TSKU/FZD3/LGR4/SOX9/FGFR2/ATP7A/CLOCK/FARP2	20	Umbrella cells_OAB
254	GO_BP	GO:1990748	cellular detoxification	20/1763	118/18215	0.169492	1.75116	2.67971	0.00925527	0.205401	0.194042	GPX2/SELENOW/MGST2/TXNDC17/MGST1/GPX1/PRXL2A/PRDX3/CAT/SELENOF/CP/GSTO2/GSR/RDH11/GSTZ1/TP53INP1/UBIAD1/ATP7A/NNT/LANCL1	20	Umbrella cells_OAB
255	GO_BP	GO:0031570	DNA integrity checkpoint signaling	22/1763	134/18215	0.164179	1.69627	2.64812	0.00952551	0.205978	0.194587	PLK2/MDM2/CCNG1/CCND1/UFL1/NBN/NAE1/PTPN11/BABAM2/BRCC3/RAD17/EIF2AK4/DTX3L/TRIAP1/MUS81/MRE11/ETAA1/ERCC6/RHNO1/MSH2/CLOCK/ATR	22	Umbrella cells_OAB
256	GO_BP	GO:0060428	lung epithelium development	10/1763	45/18215	0.222222	2.29596	2.84931	0.00958104	0.205978	0.194587	AGR2/CDC42/ERRFI1/FOXA1/GRHL2/THRB/HOXA5/SOX9/FGFR2/RBBP9	10	Umbrella cells_OAB
257	GO_BP	GO:0000291	nuclear-transcribed mRNA catabolic process, exonucleolytic	6/1763	20/18215	0.3	3.09955	3.07527	0.00959581	0.205978	0.194587	WDR61/CNOT7/TTC37/EXOSC8/EXOSC7/DCPS	6	Umbrella cells_OAB
258	GO_BP	GO:0006488	dolichol-linked oligosaccharide biosynthetic process	6/1763	20/18215	0.3	3.09955	3.07527	0.00959581	0.205978	0.194587	MPDU1/SRD5A3/ALG3/ALG14/DPAGT1/ALG8	6	Umbrella cells_OAB
259	GO_BP	GO:0006670	sphingosine metabolic process	6/1763	20/18215	0.3	3.09955	3.07527	0.00959581	0.205978	0.194587	ASAH1/SPTSSA/PLPP2/SPTSSB/ACER2/SPTLC3	6	Umbrella cells_OAB
260	GO_BP	GO:0009301	snRNA transcription	6/1763	20/18215	0.3	3.09955	3.07527	0.00959581	0.205978	0.194587	LARP7/ICE2/ICE1/CDK7/RPAP2/USPL1	6	Umbrella cells_OAB
261	GO_BP	GO:0032303	regulation of icosanoid secretion	6/1763	20/18215	0.3	3.09955	3.07527	0.00959581	0.205978	0.194587	EDN1/SYK/PLA2G10/PLA2G4A/PLA2R1/P2RX4	6	Umbrella cells_OAB
262	GO_BP	GO:0006506	GPI anchor biosynthetic process	8/1763	32/18215	0.25	2.58296	2.9338	0.00961172	0.205978	0.194587	PIGA/DPM2/PIGC/PIGN/PGAP2/PIGG/PIGM/PIGS	8	Umbrella cells_OAB
263	GO_BP	GO:0036257	multivesicular body organization	8/1763	32/18215	0.25	2.58296	2.9338	0.00961172	0.205978	0.194587	RAB11A/VPS4B/VPS36/TSG101/CHMP4C/VTA1/STAM2/VPS25	8	Umbrella cells_OAB
264	GO_BP	GO:0032456	endocytic recycling	16/1763	88/18215	0.181818	1.87851	2.70424	0.0097663	0.205978	0.194587	RAB11A/VPS35/VPS29/VPS26A/RAB14/ATP6AP1/ANKRD50/SNX4/SNX7/NSG1/STX6/DENND1B/VPS26C/ATP9A/VPS35L/GRIPAP1	16	Umbrella cells_OAB
265	GO_BP	GO:0072384	organelle transport along microtubule	16/1763	88/18215	0.181818	1.87851	2.70424	0.0097663	0.205978	0.194587	CDC42/HSBP1/SYNE2/RAB1A/TRAK1/BLOC1S2/LRPPRC/AP3B1/OPA1/KIF3B/TRAK2/KIF13A/AP3M1/KIF3A/SPAST/RHOT1	16	Umbrella cells_OAB
266	GO_BP	GO:0000075	cell cycle checkpoint signaling	29/1763	191/18215	0.151832	1.56871	2.58641	0.0098457	0.205978	0.194587	PLK2/TPR/MDM2/CCNG1/PSMG2/RBBP8/CCND1/UFL1/NBN/CHMP4C/NAE1/PTPN11/BABAM2/BRCC3/INIP/RAD17/APC/EIF2AK4/DTX3L/TRIAP1/NSUN2/MUS81/MRE11/ETAA1/ERCC6/RHNO1/MSH2/CLOCK/ATR	29	Umbrella cells_OAB
267	GO_BP	GO:0051646	mitochondrion localization	11/1763	52/18215	0.211538	2.18558	2.80258	0.00987045	0.205978	0.194587	HSBP1/TRAK1/DNM1L/LRPPRC/OPA1/TRAK2/MFN1/PLIN5/MARK1/SPAST/RHOT1	11	Umbrella cells_OAB
268	GO_BP	GO:0002064	epithelial cell development	32/1763	216/18215	0.148148	1.53064	2.56816	0.0099278	0.205978	0.194587	KLF5/EZR/IQGAP1/GPX1/SDC1/ATRX/VCL/RAB25/CLDN1/HSD17B4/FOXA1/POF1B/FAT1/WNT5A/GATA2/EPHA2/TP63/MARVELD2/VEZF1/GRHL2/C1GALT1/IFT74/HOXA13/AR/F2RL1/FRS2/HOXA5/RARG/EXPH5/SOX9/CLOCK/FER	32	Umbrella cells_OAB
269	GO_BP	GO:0032511	late endosome to vacuole transport via multivesicular body sorting pathway	7/1763	26/18215	0.269231	2.78164	2.97593	0.00993899	0.205978	0.194587	TMEM50B/VPS36/TSG101/CHMP4C/VTA1/STAM2/VPS25	7	Umbrella cells_OAB
270	GO_BP	GO:0034643	establishment of mitochondrion localization, microtubule-mediated	7/1763	26/18215	0.269231	2.78164	2.97593	0.00993899	0.205978	0.194587	HSBP1/TRAK1/LRPPRC/OPA1/TRAK2/SPAST/RHOT1	7	Umbrella cells_OAB
271	GO_BP	GO:0044827	modulation by host of viral genome replication	7/1763	26/18215	0.269231	2.78164	2.97593	0.00993899	0.205978	0.194587	NUCKS1/SMC5/CCNK/TMEM41B/YTHDC2/EIF2AK4/SMC6	7	Umbrella cells_OAB
272	GO_BP	GO:0047497	mitochondrion transport along microtubule	7/1763	26/18215	0.269231	2.78164	2.97593	0.00993899	0.205978	0.194587	HSBP1/TRAK1/LRPPRC/OPA1/TRAK2/SPAST/RHOT1	7	Umbrella cells_OAB
273	GO_BP	GO:0010952	positive regulation of peptidase activity	26/1763	167/18215	0.155689	1.60855	2.58617	0.01025	0.209327	0.197751	CTSH/PERP/TNFSF10/FAM162A/ASPH/ARL6IP5/PMAIP1/BCAP31/PPARG/EFNA1/DAP/LGMN/ROBO1/IFT57/PSENEN/MAP3K5/REST/ACER2/PSME3/TNFSF15/EGLN3/SYK/BCL2L13/NLRP2/NCSTN/AIFM1	26	Umbrella cells_OAB
274	GO_BP	GO:0006497	protein lipidation	17/1763	96/18215	0.177083	1.82959	2.6678	0.0102503	0.209327	0.197751	ZDHHC20/SVIP/ZDHHC3/ATG5/RAB3GAP1/ZDHHC13/ZDHHC5/PIGA/ZDHHC12/DPM2/PIGC/PIGN/PGAP2/RABL3/PIGG/PIGM/PIGS	17	Umbrella cells_OAB
275	GO_BP	GO:0006637	acyl-CoA metabolic process	17/1763	96/18215	0.177083	1.82959	2.6678	0.0102503	0.209327	0.197751	SUCLG1/PPCS/HMGCS2/HSD17B4/ELOVL1/SUCLG2/HACD2/DLD/FAR1/PDK3/ELOVL6/MMUT/MCEE/AASS/ACSF2/DLAT/PDHX	17	Umbrella cells_OAB
276	GO_BP	GO:0035383	thioester metabolic process	17/1763	96/18215	0.177083	1.82959	2.6678	0.0102503	0.209327	0.197751	SUCLG1/PPCS/HMGCS2/HSD17B4/ELOVL1/SUCLG2/HACD2/DLD/FAR1/PDK3/ELOVL6/MMUT/MCEE/AASS/ACSF2/DLAT/PDHX	17	Umbrella cells_OAB
277	GO_BP	GO:2001056	positive regulation of cysteine-type endopeptidase activity	21/1763	127/18215	0.165354	1.70841	2.62248	0.0102862	0.209327	0.197751	PERP/TNFSF10/FAM162A/ASPH/ARL6IP5/PMAIP1/BCAP31/PPARG/DAP/LGMN/ROBO1/IFT57/MAP3K5/REST/ACER2/TNFSF15/EGLN3/SYK/BCL2L13/NLRP2/AIFM1	21	Umbrella cells_OAB
278	GO_BP	GO:0006887	exocytosis	47/1763	345/18215	0.136232	1.40752	2.50161	0.0103556	0.209981	0.198369	RAB11A/TMED10/SEPTIN2/SYTL2/SYNGR2/SDC1/VPS4B/RAB25/PFN2/C10orf99/MIA3/TSG101/VAMP3/RAB27B/REST/GATA2/ARFGEF1/WASHC3/SCAMP1/TMEM167B/RALB/PAK1/RAB3GAP1/STEAP2/SCIN/EXOC1/PSEN1/SNX4/ARFGEF2/LIN7C/PIK3C2A/STX17/SYK/EXOC4/ITSN1/F2RL1/ABCC4/EXOC6B/EXPH5/ANXA3/WDR41/ATP9A/RAB15/TRAPPC11/SCRN1/VAMP7/STXBP5	47	Umbrella cells_OAB
279	GO_BP	GO:0010389	regulation of G2/M transition of mitotic cell cycle	18/1763	104/18215	0.173077	1.7882	2.63877	0.0106243	0.214656	0.202785	RAB11A/VPS4B/PBX1/CCNG1/RBBP8/CCND1/NBN/CHMP4C/NAE1/WEE1/BABAM2/BRCC3/INIP/RAD17/MTA3/MRE11/PKIA/RRM2B	18	Umbrella cells_OAB
280	GO_BP	GO:0030174	regulation of DNA-templated DNA replication initiation	5/1763	15/18215	0.333333	3.44394	3.0997	0.0110813	0.218471	0.206389	GMNN/NBN/MCM4/KAT7/MCM3	5	Umbrella cells_OAB
281	GO_BP	GO:0043558	regulation of translational initiation in response to stress	5/1763	15/18215	0.333333	3.44394	3.0997	0.0110813	0.218471	0.206389	DNAJC3/EIF2AK1/IMPACT/EIF2AK4/PDIK1L	5	Umbrella cells_OAB
282	GO_BP	GO:0048820	hair follicle maturation	5/1763	15/18215	0.333333	3.44394	3.0997	0.0110813	0.218471	0.206389	MSX2/WNT5A/FERMT1/NF1/NSUN2	5	Umbrella cells_OAB
283	GO_BP	GO:0060009	Sertoli cell development	5/1763	15/18215	0.333333	3.44394	3.0997	0.0110813	0.218471	0.206389	SDC1/ATRX/HSD17B4/SOX9/FER	5	Umbrella cells_OAB
284	GO_BP	GO:0060192	negative regulation of lipase activity	5/1763	15/18215	0.333333	3.44394	3.0997	0.0110813	0.218471	0.206389	ANXA8/SORT1/ANXA8L1/PLIN5/PLA2R1	5	Umbrella cells_OAB
285	GO_BP	GO:0042789	mRNA transcription by RNA polymerase II	10/1763	46/18215	0.217391	2.24605	2.76992	0.011207	0.218471	0.206389	PPARG/NFKBIZ/ZBTB1/AP3B1/HLTF/NCOA2/THRB/NCBP3/NCBP1/TAF8	10	Umbrella cells_OAB
286	GO_BP	GO:0097237	cellular response to toxic substance	21/1763	128/18215	0.164062	1.69506	2.58325	0.0112156	0.218471	0.206389	GPX2/SELENOW/MGST2/TXNDC17/MGST1/GPX1/PRXL2A/PTPN13/PRDX3/CAT/SELENOF/CP/GSTO2/GSR/RDH11/GSTZ1/TP53INP1/UBIAD1/ATP7A/NNT/LANCL1	21	Umbrella cells_OAB
287	GO_BP	GO:0031023	microtubule organizing center organization	24/1763	152/18215	0.157895	1.63134	2.55864	0.0112366	0.218471	0.206389	PLK2/CCNL1/VPS4B/PCM1/CCNL2/GOLGA2/CHMP4C/CETN2/USP33/XPO1/SDCCAG8/CKAP5/KIF3B/KAT2B/HAUS1/MCPH1/MAP9/CETN3/CEP295/POC1B/KIF3A/CEP192/HAUS6/CEP120	24	Umbrella cells_OAB
288	GO_BP	GO:0099518	vesicle cytoskeletal trafficking	12/1763	60/18215	0.2	2.06636	2.70834	0.0113251	0.218471	0.206389	FNBP1L/RAB1A/CCDC186/TRAK1/BLOC1S2/AP3B1/MYO5C/KIF3B/TRAK2/KIF13A/AP3M1/KIF3A	12	Umbrella cells_OAB
289	GO_BP	GO:0006784	heme A biosynthetic process	4/1763	10/18215	0.4	4.13273	3.24375	0.0113905	0.218471	0.206389	ALAS1/COX10/ALAD/COX15	4	Umbrella cells_OAB
290	GO_BP	GO:0030953	astral microtubule organization	4/1763	10/18215	0.4	4.13273	3.24375	0.0113905	0.218471	0.206389	EZR/RAB11A/DLG1/CEP120	4	Umbrella cells_OAB
291	GO_BP	GO:0046160	heme a metabolic process	4/1763	10/18215	0.4	4.13273	3.24375	0.0113905	0.218471	0.206389	ALAS1/COX10/ALAD/COX15	4	Umbrella cells_OAB
292	GO_BP	GO:1904179	positive regulation of adipose tissue development	4/1763	10/18215	0.4	4.13273	3.24375	0.0113905	0.218471	0.206389	PPARG/NCOA2/PRKAA1/NR1H4	4	Umbrella cells_OAB
293	GO_BP	GO:0034661	ncRNA catabolic process	11/1763	53/18215	0.207547	2.14434	2.73106	0.0113945	0.218471	0.206389	DICER1/EXOSC8/EXOSC7/PARN/TUT4/PNPT1/MTREX/TENT2/NSUN2/EXOSC10/ZCCHC8	11	Umbrella cells_OAB
294	GO_BP	GO:0045778	positive regulation of ossification	11/1763	53/18215	0.207547	2.14434	2.73106	0.0113945	0.218471	0.206389	SETD2/ATP2B1/ALOX5/TENT5A/WNT5A/ANO6/PTPN11/ACVR2A/SLC20A2/TFAP2A/OSR1	11	Umbrella cells_OAB
295	GO_BP	GO:0006505	GPI anchor metabolic process	8/1763	33/18215	0.242424	2.50468	2.83205	0.0116356	0.222339	0.210043	PIGA/DPM2/PIGC/PIGN/PGAP2/PIGG/PIGM/PIGS	8	Umbrella cells_OAB
296	GO_BP	GO:0034620	cellular response to unfolded protein	16/1763	90/18215	0.177778	1.83677	2.60499	0.0120633	0.229733	0.217028	AGR2/ATF3/HSPA5/TMBIM6/ATF6/CCND1/UFL1/ERLEC1/TMEM33/ERMP1/YOD1/DNAJC10/RHBDD2/RPAP2/CREB3L1/PIGBOS1	16	Umbrella cells_OAB
297	GO_BP	GO:0036010	protein localization to endosome	7/1763	27/18215	0.259259	2.67862	2.85734	0.0123207	0.232925	0.220043	EZR/VPS35/TMEM30A/AKAP11/DTX3L/ABHD17B/WASHC2A	7	Umbrella cells_OAB
298	GO_BP	GO:0006490	oligosaccharide-lipid intermediate biosynthetic process	6/1763	21/18215	0.285714	2.95195	2.92977	0.0123549	0.232925	0.220043	MPDU1/SRD5A3/ALG3/ALG14/DPAGT1/ALG8	6	Umbrella cells_OAB
299	GO_BP	GO:0034312	diol biosynthetic process	6/1763	21/18215	0.285714	2.95195	2.92977	0.0123549	0.232925	0.220043	ASAH1/SPTSSA/PCBD1/SPTSSB/ACER2/SPTLC3	6	Umbrella cells_OAB
300	GO_BP	GO:0000266	mitochondrial fission	9/1763	40/18215	0.225	2.32466	2.74547	0.0126005	0.235195	0.222188	VPS35/PPARG/DNM1L/AP3B1/OPA1/COX10/MARCHF5/MCU/SLC25A46	9	Umbrella cells_OAB
301	GO_BP	GO:0009167	purine ribonucleoside monophosphate metabolic process	9/1763	40/18215	0.225	2.32466	2.74547	0.0126005	0.235195	0.222188	AK2/ADK/ADSS2/ATIC/DLG1/AK4/PAICS/MAGI3/NT5E	9	Umbrella cells_OAB
302	GO_BP	GO:0032509	endosome transport via multivesicular body sorting pathway	9/1763	40/18215	0.225	2.32466	2.74547	0.0126005	0.235195	0.222188	VPS4B/TMEM50B/VPS36/TSG101/CHMP4C/VTA1/STAM2/VPS25/SORT1	9	Umbrella cells_OAB
303	GO_BP	GO:0030148	sphingolipid biosynthetic process	18/1763	106/18215	0.169811	1.75446	2.55012	0.0128516	0.239036	0.225817	HACD3/ASAH1/TM9SF2/SPTSSA/SPTSSB/GLTP/ELOVL1/HACD2/ST3GAL5/ACER2/PPM1L/ORMDL3/PRKAA1/DEGS2/ELOVL6/CERS6/SGMS1/SPTLC3	18	Umbrella cells_OAB
304	GO_BP	GO:0044380	protein localization to cytoskeleton	12/1763	61/18215	0.196721	2.03249	2.64414	0.0128911	0.239036	0.225817	GOLGB1/RAB11A/PCM1/CEP350/PIBF1/CRIPT/APC/CCDC14/ABHD17B/MCPH1/CHAMP1/CEP192	12	Umbrella cells_OAB
305	GO_BP	GO:0006623	protein targeting to vacuole	10/1763	47/18215	0.212766	2.19826	2.69256	0.0130335	0.240097	0.22682	GNPTAB/VPS13C/NCOA4/AP3B1/VPS13A/SORT1/VPS41/AP3M1/ATG14/VPS8	10	Umbrella cells_OAB
306	GO_BP	GO:0032527	protein exit from endoplasmic reticulum	10/1763	47/18215	0.212766	2.19826	2.69256	0.0130335	0.240097	0.22682	BCAP31/SAR1B/TMEM30A/SVIP/TMEM30B/ERLEC1/FAF2/SEC13/YOD1/TM9SF4	10	Umbrella cells_OAB
307	GO_BP	GO:0099111	microtubule-based transport	31/1763	212/18215	0.146226	1.51079	2.4488	0.0131679	0.241783	0.228412	CDC42/DST/HSBP1/HSPB1/SYNE2/PCM1/RAB1A/SPAG16/HSPB11/IFT57/RAB27B/TRAK1/FLOT2/BLOC1S2/LRPPRC/AP3B1/STAU2/IFT74/OPA1/KIF3B/TRAK2/IFT22/INTU/KIF13A/AP3M1/DYNC2LI1/IFT172/IFT81/KIF3A/SPAST/RHOT1	31	Umbrella cells_OAB
308	GO_BP	GO:0000910	cytokinesis	28/1763	187/18215	0.149733	1.54701	2.46129	0.0132224	0.241996	0.228613	CDC42/IQGAP1/RAB11A/SEPTIN2/PRPF40A/SETD2/SH3GLB1/SEPTIN10/VPS4B/PKN2/USP8/CHMP4C/SEPTIN8/CETN2/CKAP2/ANK3/EXOC1/EXOC4/APC/KIF3B/KLHL9/KIF13A/STAMBP/EXOC6B/MAP9/EFHC1/WASHC5/SPAST	28	Umbrella cells_OAB
309	GO_BP	GO:0006099	tricarboxylic acid cycle	8/1763	34/18215	0.235294	2.43102	2.73398	0.0139564	0.252966	0.238976	IDH1/SUCLG1/MDH1/SDHB/SUCLG2/ACO1/DLAT/NNT	8	Umbrella cells_OAB
310	GO_BP	GO:0090162	establishment of epithelial cell polarity	8/1763	34/18215	0.235294	2.43102	2.73398	0.0139564	0.252966	0.238976	CDC42/HES1/FAT1/WNT5A/FERMT1/PARD3/MYO9A/TTC8	8	Umbrella cells_OAB
311	GO_BP	GO:1901797	negative regulation of signal transduction by p53 class mediator	8/1763	34/18215	0.235294	2.43102	2.73398	0.0139564	0.252966	0.238976	PTTG1IP/MARCHF7/MDM2/PSMD10/RNF34/TRIAP1/TAF9B/RRM2B	8	Umbrella cells_OAB
312	GO_BP	GO:0016078	tRNA catabolic process	5/1763	16/18215	0.3125	3.22869	2.91948	0.0148559	0.267549	0.252753	DICER1/EXOSC8/EXOSC7/NSUN2/EXOSC10	5	Umbrella cells_OAB
313	GO_BP	GO:1904177	regulation of adipose tissue development	5/1763	16/18215	0.3125	3.22869	2.91948	0.0148559	0.267549	0.252753	PPARG/PLAAT3/NCOA2/PRKAA1/NR1H4	5	Umbrella cells_OAB
314	GO_BP	GO:0032890	regulation of organic acid transport	14/1763	77/18215	0.181818	1.87851	2.52882	0.0150371	0.26995	0.255021	ARL6IP5/SLC38A1/EPRS1/EDN1/RAB3GAP1/PER2/PSEN1/SYK/PRKAA1/PLA2G10/ABAT/PLA2G4A/PLA2R1/P2RX4	14	Umbrella cells_OAB
315	GO_BP	GO:0001763	morphogenesis of a branching structure	30/1763	206/18215	0.145631	1.50463	2.38443	0.0153425	0.274558	0.259374	CTSH/RTN4/TBX3/SETD2/PBX1/MAP3K13/FOXA1/EDN1/ADM/MSX2/SEMA3C/WNT5A/EPHA2/KDM5B/TP63/NTN4/HOXB7/PAK1/GRHL2/DLG1/HOXA13/MAGED1/AR/FRS2/HOXA5/DAG1/LGR4/SOX9/FGFR2/BTRC	30	Umbrella cells_OAB
316	GO_BP	GO:0006364	rRNA processing	32/1763	223/18215	0.143498	1.48259	2.37363	0.0154234	0.274745	0.259551	RIOK3/RSL1D1/GTF2H5/NOP58/WBP11/MPHOSPH6/METTL5/NOLC1/SRFBP1/NOL8/EXOSC8/UTP11/EXOSC7/POP5/DIMT1/BMS1/EXOSC1/MTREX/METTL16/POP4/KAT2B/EXOSC10/RPP30/FTSJ3/UTP4/WDR12/FCF1/NVL/UTP25/WDR3/DDX10/WDR75	32	Umbrella cells_OAB
317	GO_BP	GO:1902749	regulation of cell cycle G2/M phase transition	19/1763	116/18215	0.163793	1.69228	2.44852	0.0155859	0.274745	0.259551	RAB11A/VPS4B/MACROH2A1/PBX1/CCNG1/RBBP8/CCND1/NBN/CHMP4C/NAE1/WEE1/BABAM2/BRCC3/INIP/RAD17/MTA3/MRE11/PKIA/RRM2B	19	Umbrella cells_OAB
318	GO_BP	GO:0061099	negative regulation of protein tyrosine kinase activity	6/1763	22/18215	0.272727	2.81777	2.79266	0.0156265	0.274745	0.259551	ERRFI1/SNX6/TSG101/VPS25/SOCS4/PTK6	6	Umbrella cells_OAB
319	GO_BP	GO:0097062	dendritic spine maintenance	6/1763	22/18215	0.272727	2.81777	2.79266	0.0156265	0.274745	0.259551	VPS35/CTTN/ZMYND8/NEDD9/ABHD17B/TANC1	6	Umbrella cells_OAB
320	GO_BP	GO:1902473	regulation of protein localization to synapse	6/1763	22/18215	0.272727	2.81777	2.79266	0.0156265	0.274745	0.259551	ADAM10/WNT5A/DLG1/ABHD17B/DAG1/GRIPAP1	6	Umbrella cells_OAB
321	GO_BP	GO:0034502	protein localization to chromosome	20/1763	124/18215	0.16129	1.66642	2.43752	0.0156454	0.274745	0.259551	H4C3/XRCC5/GNL3/SETD2/ATRX/CCT6A/MACROH2A1/SMC5/PPHLN1/ZMYND8/HTATSF1/SPIDR/SLF2/CHAMP1/RHNO1/MSH2/TASOR/ATR/ZNF827/VRK1	20	Umbrella cells_OAB
322	GO_BP	GO:0006457	protein folding	31/1763	215/18215	0.144186	1.4897	2.36448	0.0158794	0.277988	0.262615	PDIA3/CANX/HSPA5/HSPB1/DNAJC3/CCT6A/SELENOF/CCDC47/LMAN1/MESD/ATF6/BAG5/PDCL3/CDC123/NUDCD2/TTC1/ERP27/RIC3/CLPX/DNAJC10/ENTPD5/MPDU1/DFFA/NGLY1/CWC27/BAG4/AHSA2P/PPIL1/PPIL3/LYRM7/UGGT1	31	Umbrella cells_OAB
323	GO_BP	GO:2000116	regulation of cysteine-type endopeptidase activity	28/1763	190/18215	0.147368	1.52258	2.37036	0.0161487	0.278442	0.263043	PERP/TNFSF10/FAM162A/CAST/GPX1/ASPH/ARL6IP5/PMAIP1/BCAP31/PPARG/DAP/LGMN/ROBO1/IFT57/XIAP/MAP3K5/REST/ACER2/TNFSF15/EGLN3/RNF34/SH3RF1/SYK/TRIAP1/BCL2L13/CAAP1/NLRP2/AIFM1	28	Umbrella cells_OAB
324	GO_BP	GO:0043648	dicarboxylic acid metabolic process	16/1763	93/18215	0.172043	1.77752	2.46075	0.0162792	0.278442	0.263043	IDH1/ASS1/MDH1/SUCLG2/ADSS2/GOT2/ATIC/NIT2/QPRT/AASDHPPT/ALDH5A1/DGLUCY/GOT1/SDHAF3/KYAT3/NR1H4	16	Umbrella cells_OAB
325	GO_BP	GO:0006086	acetyl-CoA biosynthetic process from pyruvate	4/1763	11/18215	0.363636	3.75703	2.99415	0.0165461	0.278442	0.263043	DLD/PDK3/DLAT/PDHX	4	Umbrella cells_OAB
326	GO_BP	GO:0035878	nail development	4/1763	11/18215	0.363636	3.75703	2.99415	0.0165461	0.278442	0.263043	ITGA6/MSX2/FZD6/PRKAB1	4	Umbrella cells_OAB
327	GO_BP	GO:0042939	tripeptide transport	4/1763	11/18215	0.363636	3.75703	2.99415	0.0165461	0.278442	0.263043	MGST1/ABCC5/ABCC4/SLC15A2	4	Umbrella cells_OAB
328	GO_BP	GO:0044848	biological phase	4/1763	11/18215	0.363636	3.75703	2.99415	0.0165461	0.278442	0.263043	MSX2/WNT5A/FERMT1/SYCP2	4	Umbrella cells_OAB
329	GO_BP	GO:0060601	lateral sprouting from an epithelium	4/1763	11/18215	0.363636	3.75703	2.99415	0.0165461	0.278442	0.263043	WNT5A/TP63/AR/FGFR2	4	Umbrella cells_OAB
330	GO_BP	GO:0060767	epithelial cell proliferation involved in prostate gland development	4/1763	11/18215	0.363636	3.75703	2.99415	0.0165461	0.278442	0.263043	WDR77/AR/SOX9/EAF2	4	Umbrella cells_OAB
331	GO_BP	GO:0090309	positive regulation of DNA methylation-dependent heterochromatin formation	4/1763	11/18215	0.363636	3.75703	2.99415	0.0165461	0.278442	0.263043	PPHLN1/ATF7IP/ATF7IP2/TASOR	4	Umbrella cells_OAB
332	GO_BP	GO:0098887	neurotransmitter receptor transport, endosome to postsynaptic membrane	4/1763	11/18215	0.363636	3.75703	2.99415	0.0165461	0.278442	0.263043	RAB11A/VPS35/NSG1/GRIPAP1	4	Umbrella cells_OAB
333	GO_BP	GO:0099639	neurotransmitter receptor transport, endosome to plasma membrane	4/1763	11/18215	0.363636	3.75703	2.99415	0.0165461	0.278442	0.263043	RAB11A/VPS35/NSG1/GRIPAP1	4	Umbrella cells_OAB
334	GO_BP	GO:0008584	male gonad development	23/1763	149/18215	0.154362	1.59484	2.38663	0.0165925	0.278442	0.263043	GATA3/TNFSF10/CD2AP/CSDE1/SDC1/AKR1C3/ATRX/HSD17B4/NCOA4/ADGRG1/SRD5A2/WNT5A/SGPL1/ACVR2A/HOXA9/TLR3/WDR48/AR/BIK/SOX9/MSH2/SCAPER/FER	23	Umbrella cells_OAB
335	GO_BP	GO:0006301	postreplication repair	8/1763	35/18215	0.228571	2.36156	2.63933	0.0165968	0.278442	0.263043	ZBTB1/UBE2V2/USP10/PCNA/POLK/POLI/MSH2/POLD3	8	Umbrella cells_OAB
336	GO_BP	GO:0034389	lipid droplet organization	8/1763	35/18215	0.228571	2.36156	2.63933	0.0165968	0.278442	0.263043	TMEM159/RAB18/FAF2/RAB3GAP1/PRKAA1/PLIN5/MOSPD2/CDS1	8	Umbrella cells_OAB
337	GO_BP	GO:0009247	glycolipid biosynthetic process	14/1763	78/18215	0.179487	1.85443	2.47548	0.016744	0.279882	0.264404	SCCPDH/TM9SF2/GLTP/B3GNT5/ST3GAL5/PIGA/DPM2/PRKAA1/PIGC/PIGN/PGAP2/PIGG/PIGM/PIGS	14	Umbrella cells_OAB
338	GO_BP	GO:0006997	nucleus organization	22/1763	141/18215	0.156028	1.61206	2.38833	0.016782	0.279882	0.264404	RTN4/BANF1/TPR/VPS4B/REEP3/SELENOF/SRPK1/BROX/SMARCA5/NOLC1/TMEM170A/CHMP4C/ZMPSTE24/GOLM1/REEP4/POLR1B/ATR/VRK1/NUP93/SPAST/USPL1/PHF2	22	Umbrella cells_OAB
339	GO_BP	GO:0009126	purine nucleoside monophosphate metabolic process	9/1763	42/18215	0.214286	2.21396	2.57831	0.017257	0.286954	0.271085	AK2/ADK/ADSS2/ATIC/DLG1/AK4/PAICS/MAGI3/NT5E	9	Umbrella cells_OAB
340	GO_BP	GO:0042073	intraciliary transport	10/1763	49/18215	0.204082	2.10853	2.54353	0.0173443	0.287558	0.271655	PCM1/HSPB11/IFT57/IFT74/KIF3B/IFT22/INTU/DYNC2LI1/IFT172/IFT81	10	Umbrella cells_OAB
341	GO_BP	GO:0008654	phospholipid biosynthetic process	35/1763	251/18215	0.139442	1.44069	2.30139	0.0176528	0.291815	0.275677	IDH1/HMGCS2/SLC44A4/IP6K2/SLC44A2/MBOAT7/FAR1/PLAAT3/LIPH/ORMDL3/LPCAT2/DGKA/PIGA/DHRS7B/DPM2/PIK3C2A/SOCS4/SLC44A3/SRD5A3/SOCS6/SACM1L/PIGC/PIGN/ATG14/SGMS1/PGAP2/PIGG/CDS1/PLA2G4A/NR1H4/SELENOI/BPNT1/PIGM/PIGS/PIK3CB	35	Umbrella cells_OAB
342	GO_BP	GO:0046546	development of primary male sexual characteristics	23/1763	150/18215	0.153333	1.58421	2.35189	0.0178605	0.294384	0.278104	GATA3/TNFSF10/CD2AP/CSDE1/SDC1/AKR1C3/ATRX/HSD17B4/NCOA4/ADGRG1/SRD5A2/WNT5A/SGPL1/ACVR2A/HOXA9/TLR3/WDR48/AR/BIK/SOX9/MSH2/SCAPER/FER	23	Umbrella cells_OAB
343	GO_BP	GO:0042158	lipoprotein biosynthetic process	17/1763	102/18215	0.166667	1.72197	2.39356	0.0182256	0.296271	0.279886	ZDHHC20/SVIP/ZDHHC3/ATG5/RAB3GAP1/ZDHHC13/ZDHHC5/PIGA/ZDHHC12/DPM2/PIGC/PIGN/PGAP2/RABL3/PIGG/PIGM/PIGS	17	Umbrella cells_OAB
344	GO_BP	GO:0022011	myelination in peripheral nervous system	7/1763	29/18215	0.241379	2.49389	2.63553	0.0182684	0.296271	0.279886	ADGRG6/DICER1/NF1/PARD3/DAG1/MPP5/SLC25A46	7	Umbrella cells_OAB
345	GO_BP	GO:0032292	peripheral nervous system axon ensheathment	7/1763	29/18215	0.241379	2.49389	2.63553	0.0182684	0.296271	0.279886	ADGRG6/DICER1/NF1/PARD3/DAG1/MPP5/SLC25A46	7	Umbrella cells_OAB
346	GO_BP	GO:0060479	lung cell differentiation	7/1763	29/18215	0.241379	2.49389	2.63553	0.0182684	0.296271	0.279886	AGR2/FOXA1/GRHL2/THRB/HOXA5/SOX9/RBBP9	7	Umbrella cells_OAB
347	GO_BP	GO:0060487	lung epithelial cell differentiation	7/1763	29/18215	0.241379	2.49389	2.63553	0.0182684	0.296271	0.279886	AGR2/FOXA1/GRHL2/THRB/HOXA5/SOX9/RBBP9	7	Umbrella cells_OAB
348	GO_BP	GO:0007041	lysosomal transport	21/1763	134/18215	0.156716	1.61917	2.35487	0.0182903	0.296271	0.279886	VPS35/VPS4B/GNPTAB/NCOA4/TSG101/CHMP4C/TMEM106B/TRAK1/PLEKHF2/AP3B1/HOOK2/SCYL2/SORT1/DTX3L/VPS41/HOOK1/KIF13A/AP3M1/ATG14/UEVLD/VAMP7	21	Umbrella cells_OAB
349	GO_BP	GO:0000956	nuclear-transcribed mRNA catabolic process	20/1763	126/18215	0.15873	1.63997	2.35971	0.0184123	0.297392	0.280946	TOB1/BTG2/CSDE1/NBDY/PABPC1/CAPRIN1/WDR61/CNOT7/TTC37/EXOSC8/EXOSC7/PARN/HBS1L/PYM1/DCPS/TENT2/EXOSC10/NCBP1/CNOT10/MLH1	20	Umbrella cells_OAB
350	GO_BP	GO:0044091	membrane biogenesis	12/1763	64/18215	0.1875	1.93722	2.45866	0.0185891	0.299273	0.282722	EMP2/BANF1/VPS4B/REEP3/BROX/CAV2/CHMP4C/DMKN/ANK3/PEX11A/REEP4/SPAST	12	Umbrella cells_OAB
351	GO_BP	GO:0006260	DNA replication	38/1763	278/18215	0.136691	1.41226	2.26747	0.0186349	0.299273	0.282722	CDC42/NUCKS1/RBBP6/GMNN/ATRX/SMARCA5/RBBP8/SUPT16H/NBN/ASF1A/RFC1/WEE1/STN1/ANKRD17/ZMPSTE24/CHRAC1/FAM111A/PCNA/UCHL5/MAP2K4/POLK/RAD17/MCM4/ORC3/POLB/NFRKB/MUS81/MRE11/ETAA1/PTK6/POLI/MGME1/POLD3/KAT7/ATR/MCM3/RRM2B/DBF4	38	Umbrella cells_OAB
352	GO_BP	GO:0035966	response to topologically incorrect protein	23/1763	151/18215	0.152318	1.57372	2.3174	0.0192033	0.303201	0.286434	AGR2/ATF3/UBXN4/HSPA5/TRAM1/HSPB1/TMBIM6/DNAJC3/ATF6/CCND1/UFL1/STT3B/ERLEC1/FAF2/TMEM33/ERP27/ERMP1/YOD1/DNAJC10/RHBDD2/RPAP2/CREB3L1/PIGBOS1	23	Umbrella cells_OAB
353	GO_BP	GO:0045005	DNA-templated DNA replication maintenance of fidelity	11/1763	57/18215	0.192982	1.99386	2.46007	0.019338	0.303201	0.286434	NUCKS1/ATRX/RBBP8/NBN/ASF1A/FAM111A/PCNA/MUS81/MRE11/ETAA1/ATR	11	Umbrella cells_OAB
354	GO_BP	GO:0032310	prostaglandin secretion	5/1763	17/18215	0.294118	3.03877	2.75296	0.0194026	0.303201	0.286434	EDN1/PLA2G10/ABCC4/PLA2G4A/P2RX4	5	Umbrella cells_OAB
355	GO_BP	GO:0044793	negative regulation by host of viral process	5/1763	17/18215	0.294118	3.03877	2.75296	0.0194026	0.303201	0.286434	NUCKS1/SMC5/CCNK/EIF2AK4/SMC6	5	Umbrella cells_OAB
356	GO_BP	GO:0045198	establishment of epithelial cell apical/basal polarity	5/1763	17/18215	0.294118	3.03877	2.75296	0.0194026	0.303201	0.286434	CDC42/FAT1/WNT5A/MYO9A/TTC8	5	Umbrella cells_OAB
357	GO_BP	GO:1903830	magnesium ion transmembrane transport	5/1763	17/18215	0.294118	3.03877	2.75296	0.0194026	0.303201	0.286434	MAGT1/NIPAL1/ZDHHC13/NIPAL2/NIPAL4	5	Umbrella cells_OAB
358	GO_BP	GO:0006123	mitochondrial electron transport, cytochrome c to oxygen	6/1763	23/18215	0.26087	2.69526	2.66305	0.0194514	0.303201	0.286434	COX5B/NDUFA4/MT-CO1/MT-CO2/MT-CO3/COX15	6	Umbrella cells_OAB
359	GO_BP	GO:0044872	lipoprotein localization	6/1763	23/18215	0.26087	2.69526	2.66305	0.0194514	0.303201	0.286434	VMP1/PPARG/SAR1B/TMEM97/ZDHHC3/MIA3	6	Umbrella cells_OAB
360	GO_BP	GO:1902254	negative regulation of intrinsic apoptotic signaling pathway by p53 class mediator	6/1763	23/18215	0.26087	2.69526	2.66305	0.0194514	0.303201	0.286434	PTTG1IP/MARCHF7/MDM2/TRIAP1/TAF9B/RRM2B	6	Umbrella cells_OAB
361	GO_BP	GO:0009100	glycoprotein metabolic process	50/1763	385/18215	0.12987	1.34179	2.21891	0.01954	0.303201	0.286434	ITM2C/TM9SF2/RAB1A/GNPTAB/GALNT3/GALNT7/TRIP11/HBEGF/STT3B/GOLGA2/B3GNT5/MAGT1/ARFGEF1/ST3GAL5/MAN1A2/TRAK1/TMTC3/ACER2/ALG5/ABO/GFPT1/C1GALT1/PSEN1/TET2/DPM2/ENTPD5/MPDU1/NGLY1/C1GALT1C1/B3GNT3/SRD5A3/FAM20B/ALG3/DPY19L4/HS3ST5/AGA/ALG14/EOGT/HS2ST1/SLC35C1/ST6GALNAC1/CHST9/ATP7A/NCSTN/DPAGT1/SOAT1/UGGT2/POGLUT1/UGGT1/ALG8	50	Umbrella cells_OAB
362	GO_BP	GO:0000460	maturation of 5.8S rRNA	8/1763	36/18215	0.222222	2.29596	2.54787	0.0195787	0.303201	0.286434	MPHOSPH6/EXOSC8/EXOSC7/MTREX/EXOSC10/FTSJ3/WDR12/FCF1	8	Umbrella cells_OAB
363	GO_BP	GO:0007031	peroxisome organization	8/1763	36/18215	0.222222	2.29596	2.54787	0.0195787	0.303201	0.286434	LONP2/DNM1L/PEX13/PLAAT3/PEX11A/PEX1/PEX3/PEX11B	8	Umbrella cells_OAB
364	GO_BP	GO:0045324	late endosome to vacuole transport	8/1763	36/18215	0.222222	2.29596	2.54787	0.0195787	0.303201	0.286434	VPS4B/TMEM50B/VPS36/TSG101/CHMP4C/VTA1/STAM2/VPS25	8	Umbrella cells_OAB
365	GO_BP	GO:0006487	protein N-linked glycosylation	13/1763	72/18215	0.180556	1.86547	2.4087	0.0197504	0.303359	0.286583	STT3B/MAGT1/ALG5/GFPT1/ENTPD5/MPDU1/SRD5A3/ALG3/ALG14/DPAGT1/UGGT2/UGGT1/ALG8	13	Umbrella cells_OAB
366	GO_BP	GO:0043954	cellular component maintenance	13/1763	72/18215	0.180556	1.86547	2.4087	0.0197504	0.303359	0.286583	VPS35/CTTN/CLDN1/ZMYND8/NEDD9/DLG1/ERC1/SORT1/F2RL1/ABHD17B/PLEKHA7/TANC1/LNPK	13	Umbrella cells_OAB
367	GO_BP	GO:1901184	regulation of ERBB signaling pathway	13/1763	72/18215	0.180556	1.86547	2.4087	0.0197504	0.303359	0.286583	AGR2/RTN4/ERRFI1/SNX6/LGMN/TSG101/RALB/VPS25/SOCS4/FAM83B/PTPN3/PTK6/FER	13	Umbrella cells_OAB
368	GO_BP	GO:0009299	mRNA transcription	10/1763	50/18215	0.2	2.06636	2.47168	0.0198563	0.304158	0.287337	PPARG/NFKBIZ/ZBTB1/AP3B1/HLTF/NCOA2/THRB/NCBP3/NCBP1/TAF8	10	Umbrella cells_OAB
369	GO_BP	GO:0043280	positive regulation of cysteine-type endopeptidase activity involved in apoptotic process	18/1763	111/18215	0.162162	1.67543	2.33655	0.0200381	0.30611	0.289182	TNFSF10/FAM162A/ARL6IP5/PMAIP1/BCAP31/PPARG/DAP/ROBO1/IFT57/MAP3K5/REST/ACER2/TNFSF15/EGLN3/SYK/BCL2L13/NLRP2/AIFM1	18	Umbrella cells_OAB
370	GO_BP	GO:0006261	DNA-templated DNA replication	24/1763	160/18215	0.15	1.54977	2.28646	0.0202218	0.307251	0.29026	NUCKS1/GMNN/ATRX/RBBP8/NBN/ASF1A/RFC1/ZMPSTE24/CHRAC1/FAM111A/PCNA/MCM4/ORC3/POLB/MUS81/MRE11/ETAA1/MGME1/POLD3/KAT7/ATR/MCM3/RRM2B/DBF4	24	Umbrella cells_OAB
371	GO_BP	GO:0043281	regulation of cysteine-type endopeptidase activity involved in apoptotic process	24/1763	160/18215	0.15	1.54977	2.28646	0.0202218	0.307251	0.29026	TNFSF10/FAM162A/GPX1/ARL6IP5/PMAIP1/BCAP31/PPARG/DAP/ROBO1/IFT57/XIAP/MAP3K5/REST/ACER2/TNFSF15/EGLN3/RNF34/SH3RF1/SYK/TRIAP1/BCL2L13/CAAP1/NLRP2/AIFM1	24	Umbrella cells_OAB
372	GO_BP	GO:0048732	gland development	57/1763	449/18215	0.126949	1.31161	2.18858	0.0203853	0.308902	0.291819	ASS1/GATA3/CDH1/ELF3/CDC42/ID2/GPX1/HES1/RTN4/ERRFI1/TBX3/SERPINB5/ARHGAP5/PBX1/CLDN1/ZBTB1/ROBO1/HMGCS2/CCND1/ACADM/FOXA1/EDN1/MSX2/SEMA3C/WNT5A/GATA2/EPHA2/KDM5B/CEBPG/TP63/NTN4/WLS/ZMPSTE24/PCNA/PSEN1/NF1/HOXA13/HOXA9/PNPT1/WDR77/ARHGAP35/AR/FRS2/HOXA5/PTPN3/DAG1/RARG/POLB/SLC29A1/ATP2C2/SOX9/FGFR2/MT-CO2/ATP7A/BTRC/EAF2/PHF2	57	Umbrella cells_OAB
373	GO_BP	GO:0072331	signal transduction by p53 class mediator	26/1763	177/18215	0.146893	1.51767	2.2655	0.0206437	0.311979	0.294726	PERP/PLK2/PTTG1IP/MARCHF7/PMAIP1/SGK1/MYO6/ATRX/MDM2/TRIM24/NBN/EEF1E1/USP10/TP63/ACER2/ZMPSTE24/PSMD10/RNF34/PAK1IP1/TRIAP1/TAF9B/CASP6/MSH2/PLA2R1/ATR/RRM2B	26	Umbrella cells_OAB
374	GO_BP	GO:0050435	amyloid-beta metabolic process	12/1763	65/18215	0.184615	1.90741	2.39907	0.0208538	0.314312	0.29693	TMED10/RTN4/EFNA1/IFNGR1/RTN3/PSENEN/MME/CASP3/PSEN1/IDE/NCSTN/GSAP	12	Umbrella cells_OAB
375	GO_BP	GO:0016236	macroautophagy	45/1763	342/18215	0.131579	1.35945	2.19671	0.020956	0.315011	0.29759	VPS35/VMP1/SH3GLB1/CALCOCO2/SNX6/VPS4B/VPS26A/RAB1A/CTTN/VPS13C/SCFD1/VPS36/UFL1/TSG101/SNX5/ATG5/CHMP4C/VTA1/STAM2/DNM1L/LGALS8/TEX264/RALB/SNX14/RAB3GAP1/VPS25/ACBD5/EXOC1/CASP3/NBR1/PSEN1/SNX4/C5orf51/SNX7/TMEM41B/YOD1/STX17/EXOC4/ATP6V1A/VPS41/ILRUN/ATG14/UBA5/TP53INP1/DNAJC16	45	Umbrella cells_OAB
376	GO_BP	GO:0070585	protein localization to mitochondrion	20/1763	128/18215	0.15625	1.61435	2.28326	0.0215451	0.323005	0.305142	BCAP31/SH3GLB1/LMAN1/MTCH2/HK1/DNM1L/MTX2/TIMM23/TIMM17B/AP3B1/TOMM34/PRKAA1/TOMM70/RHOU/PITRM1/MARCHF5/TIMM21/BAG4/AIFM1/HPS4	20	Umbrella cells_OAB
377	GO_BP	GO:1902305	regulation of sodium ion transmembrane transport	11/1763	58/18215	0.189655	1.95948	2.39579	0.0218429	0.32647	0.308415	ATP1B1/TESC/CHP2/ANK3/COMMD1/DLG1/GPD1L/PTPN3/STK39/OSR1/SLC9A1	11	Umbrella cells_OAB
378	GO_BP	GO:0006359	regulation of transcription by RNA polymerase III	7/1763	30/18215	0.233333	2.41076	2.53149	0.0218921	0.32647	0.308415	SF3B1/SMARCA5/CHD8/ICE2/ICE1/AR/ERCC6	7	Umbrella cells_OAB
379	GO_BP	GO:0008064	regulation of actin polymerization or depolymerization	23/1763	153/18215	0.150327	1.55315	2.24918	0.0221245	0.328587	0.310416	LIMA1/CAPG/EPS8/TWF1/ARPC2/PFN2/CTTN/ADD3/ARFGEF1/BAIAP2L1/SSH3/SCIN/DLG1/ARHGAP18/KANK1/ARHGAP35/F2RL1/ABITRAM/BAG4/VILL/SEMA5A/CARMIL1/FER	23	Umbrella cells_OAB
380	GO_BP	GO:0008154	actin polymerization or depolymerization	28/1763	195/18215	0.14359	1.48354	2.22226	0.0221506	0.328587	0.310416	LIMA1/CAPG/EPS8/TWF1/ARPC2/PFN2/CTTN/ADD3/ENAH/ARFGEF1/WASHC3/BAIAP2L1/SSH3/SCIN/DLG1/TTC17/ARHGAP18/KANK1/ARHGAP35/F2RL1/ABITRAM/BAG4/VILL/SEMA5A/CARMIL1/WASHC5/ARHGAP6/FER	28	Umbrella cells_OAB
381	GO_BP	GO:0008089	anterograde axonal transport	10/1763	51/18215	0.196078	2.02585	2.40149	0.0226242	0.329184	0.310979	HSPB1/RAB27B/TRAK1/BLOC1S2/AP3B1/KIF3B/TRAK2/AP3M1/KIF3A/SPAST	10	Umbrella cells_OAB
382	GO_BP	GO:0034198	cellular response to amino acid starvation	10/1763	51/18215	0.196078	2.02585	2.40149	0.0226242	0.329184	0.310979	ATF3/SH3GLB1/LARS1/DAP/MAP3K5/IMPACT/EIF2AK4/MIOS/RNF152/NPRL2	10	Umbrella cells_OAB
383	GO_BP	GO:0032388	positive regulation of intracellular transport	21/1763	137/18215	0.153285	1.58371	2.24492	0.0229367	0.329184	0.310979	CDH1/EZR/CDC42/SCP2/BCAP31/TPR/ERGIC3/MDM2/PCM1/SAR1B/TMEM30A/TMEM30B/RBM22/CHP2/ZFAND1/CEP290/PSEN1/CTDSPL2/ICE1/TM9SF4/PCNT	21	Umbrella cells_OAB
384	GO_BP	GO:0010998	regulation of translational initiation by eIF2 alpha phosphorylation	4/1763	12/18215	0.333333	3.44394	2.77223	0.02295	0.329184	0.310979	DNAJC3/EIF2AK1/EIF2AK4/PDIK1L	4	Umbrella cells_OAB
385	GO_BP	GO:0033540	fatty acid beta-oxidation using acyl-CoA oxidase	4/1763	12/18215	0.333333	3.44394	2.77223	0.02295	0.329184	0.310979	SCP2/CROT/ACOX1/CRAT	4	Umbrella cells_OAB
386	GO_BP	GO:0034427	nuclear-transcribed mRNA catabolic process, exonucleolytic, 3'-5'	4/1763	12/18215	0.333333	3.44394	2.77223	0.02295	0.329184	0.310979	WDR61/TTC37/EXOSC8/EXOSC7	4	Umbrella cells_OAB
387	GO_BP	GO:0043589	skin morphogenesis	4/1763	12/18215	0.333333	3.44394	2.77223	0.02295	0.329184	0.310979	ERRFI1/ITGA6/TP63/PSEN1	4	Umbrella cells_OAB
388	GO_BP	GO:0044828	negative regulation by host of viral genome replication	4/1763	12/18215	0.333333	3.44394	2.77223	0.02295	0.329184	0.310979	SMC5/CCNK/EIF2AK4/SMC6	4	Umbrella cells_OAB
389	GO_BP	GO:0061309	cardiac neural crest cell development involved in outflow tract morphogenesis	4/1763	12/18215	0.333333	3.44394	2.77223	0.02295	0.329184	0.310979	CDC42/HES1/EDN1/SEMA3C	4	Umbrella cells_OAB
390	GO_BP	GO:0071236	cellular response to antibiotic	4/1763	12/18215	0.333333	3.44394	2.77223	0.02295	0.329184	0.310979	MDM2/PLA2G4A/ATP7A/SLC9A1	4	Umbrella cells_OAB
391	GO_BP	GO:0072710	response to hydroxyurea	4/1763	12/18215	0.333333	3.44394	2.77223	0.02295	0.329184	0.310979	ATRX/SPIDR/DDI2/KAT7	4	Umbrella cells_OAB
392	GO_BP	GO:0098911	regulation of ventricular cardiac muscle cell action potential	4/1763	12/18215	0.333333	3.44394	2.77223	0.02295	0.329184	0.310979	DSG2/DSP/DLG1/PKP2	4	Umbrella cells_OAB
393	GO_BP	GO:0098935	dendritic transport	4/1763	12/18215	0.333333	3.44394	2.77223	0.02295	0.329184	0.310979	FLOT2/STAU2/KIF3B/TRAK2	4	Umbrella cells_OAB
394	GO_BP	GO:0060443	mammary gland morphogenesis	9/1763	44/18215	0.204545	2.11333	2.42036	0.0230562	0.329867	0.311625	ELF3/TBX3/MSX2/WNT5A/EPHA2/KDM5B/AR/FGFR2/BTRC	9	Umbrella cells_OAB
395	GO_BP	GO:0051236	establishment of RNA localization	24/1763	162/18215	0.148148	1.53064	2.22076	0.02317	0.330243	0.31198	SETD2/G3BP2/TPR/THOC2/NUTF2/FYTTD1/PHAX/CETN2/SEC13/LRPPRC/XPO1/NXF1/NCBP3/PNPT1/CKAP5/NUP42/NSUN2/RAE1/NCBP1/CETN3/SENP2/ATR/ARC/NUP93	24	Umbrella cells_OAB
396	GO_BP	GO:0051028	mRNA transport	20/1763	129/18215	0.155039	1.60183	2.24553	0.0232578	0.330243	0.31198	SETD2/G3BP2/TPR/THOC2/NUTF2/FYTTD1/CETN2/SEC13/LRPPRC/XPO1/NXF1/NCBP3/NUP42/NSUN2/RAE1/NCBP1/CETN3/SENP2/ARC/NUP93	20	Umbrella cells_OAB
397	GO_BP	GO:0006903	vesicle targeting	12/1763	66/18215	0.181818	1.87851	2.34052	0.0233168	0.330243	0.31198	TMED10/SAR1B/TRIP11/AP1M2/TRAPPC3/EXOC1/PSEN1/AP1AR/EXOC4/EXOC6B/TRAPPC11/C17orf75	12	Umbrella cells_OAB
398	GO_BP	GO:0071806	protein transmembrane transport	12/1763	66/18215	0.181818	1.87851	2.34052	0.0233168	0.330243	0.31198	TMED10/HSPA5/TRAM1/LONP2/TIMM23/PEX13/AZGP1/TIMM17B/TOMM70/PEX1/TIMM21/AIFM1	12	Umbrella cells_OAB
399	GO_BP	GO:0030010	establishment of cell polarity	23/1763	154/18215	0.149351	1.54306	2.21544	0.0237085	0.334949	0.316426	GATA3/DYNLT1/CDC42/HES1/PTK2/PATJ/MAP4/FAT1/WNT5A/ARFGEF1/MPP7/FLOT2/WEE1/FERMT1/SHTN1/SDCCAG8/PRKCI/PARD3/KANK1/MYO9A/MCPH1/TTC8/DOCK7	23	Umbrella cells_OAB
400	GO_BP	GO:0010839	negative regulation of keratinocyte proliferation	6/1763	24/18215	0.25	2.58296	2.54019	0.0238667	0.335503	0.316949	IFT57/PTPRK/IFT74/INTU/IFT172/FGFR2	6	Umbrella cells_OAB
401	GO_BP	GO:0018279	protein N-linked glycosylation via asparagine	6/1763	24/18215	0.25	2.58296	2.54019	0.0238667	0.335503	0.316949	STT3B/MAGT1/ALG5/UGGT2/UGGT1/ALG8	6	Umbrella cells_OAB
402	GO_BP	GO:0043616	keratinocyte proliferation	11/1763	59/18215	0.186441	1.92627	2.33278	0.0245776	0.340612	0.321775	NFKBIZ/C10orf99/IFT57/LRG1/TP63/FERMT1/PTPRK/IFT74/INTU/IFT172/FGFR2	11	Umbrella cells_OAB
403	GO_BP	GO:0045604	regulation of epidermal cell differentiation	11/1763	59/18215	0.186441	1.92627	2.33278	0.0245776	0.340612	0.321775	HES1/ERRFI1/MACROH2A1/PLAAT4/MSX2/NCOA3/ESRP1/TP63/GRHL1/MYCL/TRIM16	11	Umbrella cells_OAB
404	GO_BP	GO:0006085	acetyl-CoA biosynthetic process	5/1763	18/18215	0.277778	2.86995	2.59828	0.0247739	0.340612	0.321775	PPCS/DLD/PDK3/DLAT/PDHX	5	Umbrella cells_OAB
405	GO_BP	GO:0006825	copper ion transport	5/1763	18/18215	0.277778	2.86995	2.59828	0.0247739	0.340612	0.321775	CP/STEAP2/SLC31A1/SLC11A2/ATP7A	5	Umbrella cells_OAB
406	GO_BP	GO:0007176	regulation of epidermal growth factor-activated receptor activity	5/1763	18/18215	0.277778	2.86995	2.59828	0.0247739	0.340612	0.321775	ERRFI1/SNX6/TSG101/VPS25/SOCS4	5	Umbrella cells_OAB
407	GO_BP	GO:0015693	magnesium ion transport	5/1763	18/18215	0.277778	2.86995	2.59828	0.0247739	0.340612	0.321775	MAGT1/NIPAL1/ZDHHC13/NIPAL2/NIPAL4	5	Umbrella cells_OAB
408	GO_BP	GO:0019896	axonal transport of mitochondrion	5/1763	18/18215	0.277778	2.86995	2.59828	0.0247739	0.340612	0.321775	HSBP1/TRAK1/OPA1/TRAK2/SPAST	5	Umbrella cells_OAB
409	GO_BP	GO:0099638	endosome to plasma membrane protein transport	5/1763	18/18215	0.277778	2.86995	2.59828	0.0247739	0.340612	0.321775	RAB11A/VPS35/ATP6AP1/NSG1/GRIPAP1	5	Umbrella cells_OAB
410	GO_BP	GO:1902307	positive regulation of sodium ion transmembrane transport	5/1763	18/18215	0.277778	2.86995	2.59828	0.0247739	0.340612	0.321775	ATP1B1/TESC/CHP2/ANK3/SLC9A1	5	Umbrella cells_OAB
411	GO_BP	GO:0010586	miRNA metabolic process	17/1763	106/18215	0.160377	1.65699	2.22067	0.0257509	0.349618	0.330283	KLF5/GATA3/GNL3/PPARG/NCOR1/FOXA1/REST/DICER1/GATA2/TUT7/PARN/TUT4/MRTFB/PNPT1/AR/TENT2/SOX9	17	Umbrella cells_OAB
412	GO_BP	GO:1901987	regulation of cell cycle phase transition	57/1763	455/18215	0.125275	1.29432	2.08122	0.0257642	0.349618	0.330283	PLK2/ID2/RAB11A/TCIM/TPR/VPS4B/MDM2/GPNMB/MACROH2A1/PBX1/CCNG1/PSMG2/C10orf99/RBBP8/CCND1/UFL1/SMARCC2/ZNF655/NBN/CHMP4C/NAE1/PBRM1/WEE1/PSME3/PTPN11/ANKRD17/MNAT1/BABAM2/DLG1/ANAPC4/BRCC3/CDC16/CTDSPL/INIP/RAD17/APC/EIF2AK4/DTX3L/TRIAP1/CDK7/NSUN2/MTA3/CUL4B/ECD/CPSF3/MUS81/MRE11/APPL2/PKIA/ETAA1/ERCC6/RHNO1/MSH2/CLOCK/ATR/RRM2B/DBF4	57	Umbrella cells_OAB
413	GO_BP	GO:0061138	morphogenesis of a branching epithelium	27/1763	189/18215	0.142857	1.47597	2.1532	0.0257932	0.349618	0.330283	CTSH/TBX3/PBX1/FOXA1/EDN1/ADM/MSX2/SEMA3C/WNT5A/EPHA2/KDM5B/TP63/NTN4/HOXB7/PAK1/GRHL2/DLG1/HOXA13/MAGED1/AR/FRS2/HOXA5/DAG1/LGR4/SOX9/FGFR2/BTRC	27	Umbrella cells_OAB
414	GO_BP	GO:0010765	positive regulation of sodium ion transport	7/1763	31/18215	0.225806	2.33299	2.43155	0.0259843	0.349618	0.330283	ATP1B1/TESC/CHP2/ANK3/GPD1L/PKP2/SLC9A1	7	Umbrella cells_OAB
415	GO_BP	GO:0070198	protein localization to chromosome, telomeric region	7/1763	31/18215	0.225806	2.33299	2.43155	0.0259843	0.349618	0.330283	XRCC5/GNL3/ATRX/CCT6A/MACROH2A1/ATR/ZNF827	7	Umbrella cells_OAB
416	GO_BP	GO:0070536	protein K63-linked deubiquitination	7/1763	31/18215	0.225806	2.33299	2.43155	0.0259843	0.349618	0.330283	USP8/USP33/BABAM2/BRCC3/YOD1/STAMBP/ABRAXAS2	7	Umbrella cells_OAB
417	GO_BP	GO:1901185	negative regulation of ERBB signaling pathway	7/1763	31/18215	0.225806	2.33299	2.43155	0.0259843	0.349618	0.330283	ERRFI1/SNX6/LGMN/TSG101/VPS25/SOCS4/PTPN3	7	Umbrella cells_OAB
418	GO_BP	GO:2000191	regulation of fatty acid transport	7/1763	31/18215	0.225806	2.33299	2.43155	0.0259843	0.349618	0.330283	EPRS1/EDN1/SYK/PLA2G10/PLA2G4A/PLA2R1/P2RX4	7	Umbrella cells_OAB
419	GO_BP	GO:0000288	nuclear-transcribed mRNA catabolic process, deadenylation-dependent decay	12/1763	67/18215	0.179104	1.85048	2.28299	0.0259872	0.349618	0.330283	TOB1/BTG2/CSDE1/PABPC1/CAPRIN1/CNOT7/EXOSC8/EXOSC7/PARN/DCPS/CNOT10/MLH1	12	Umbrella cells_OAB
420	GO_BP	GO:0071763	nuclear membrane organization	9/1763	45/18215	0.2	2.06636	2.34452	0.026425	0.353818	0.334252	BANF1/VPS4B/REEP3/BROX/CHMP4C/REEP4/ATR/VRK1/SPAST	9	Umbrella cells_OAB
421	GO_BP	GO:0090199	regulation of release of cytochrome c from mitochondria	9/1763	45/18215	0.2	2.06636	2.34452	0.026425	0.353818	0.334252	TNFSF10/FAM162A/GPX1/PMAIP1/DNM1L/PSMD10/OPA1/TRIAP1/BIK	9	Umbrella cells_OAB
422	GO_BP	GO:0042157	lipoprotein metabolic process	21/1763	139/18215	0.151079	1.56092	2.17309	0.0265053	0.354053	0.334473	LYPLA1/ZDHHC20/SVIP/ZDHHC3/ATG5/RAB3GAP1/ZDHHC13/ZDHHC5/PIGA/ZDHHC12/DPM2/ABHD17B/PIGC/PIGN/PGAP2/LYPLAL1/RABL3/APOL4/PIGG/PIGM/PIGS	21	Umbrella cells_OAB
423	GO_BP	GO:0071478	cellular response to radiation	26/1763	181/18215	0.143646	1.48413	2.14276	0.0265992	0.3543	0.334706	GATA3/XRCC5/NUCKS1/GTF2H5/MDM2/ZBTB1/NET1/MME/ITGB6/ZMPSTE24/SPIDR/PCNA/BABAM2/PTPRK/BRCC3/RDH11/MAPK13/POLK/EIF2AK4/TRIAP1/CUL4B/TP53INP1/RHNO1/CLOCK/POLD3/ATR	26	Umbrella cells_OAB
424	GO_BP	GO:0044743	protein transmembrane import into intracellular organelle	8/1763	38/18215	0.210526	2.17512	2.37374	0.0266495	0.3543	0.334706	LONP2/TIMM23/PEX13/TIMM17B/TOMM70/PEX1/TIMM21/AIFM1	8	Umbrella cells_OAB
425	GO_BP	GO:0051223	regulation of protein transport	55/1763	438/18215	0.125571	1.29737	2.0622	0.0269895	0.357976	0.338179	CDH1/SRI/CDC42/CD2AP/TMED10/VPS35/BCAP31/ENSA/PPARG/LYPLA1/TPR/ERGIC3/MDM2/PCM1/NDFIP2/SAR1B/TMEM97/SCFD1/TMEM30A/SVIP/ALOX5/TSG101/ARFIP1/TMEM30B/REST/ERLEC1/RBM22/DNM1L/CHP2/WLS/PTPN11/XPO1/ZFAND1/HADH/FERMT1/CEP290/PER2/PSEN1/NF1/YOD1/CTDSPL2/ICE1/F2RL1/TM9SF4/ABAT/EFNA5/MCU/HMGCR/EXPH5/PKIA/NR1H4/CLOCK/GRIPAP1/PCNT/STXBP5	55	Umbrella cells_OAB
426	GO_BP	GO:0030832	regulation of actin filament length	23/1763	156/18215	0.147436	1.52328	2.14867	0.0271371	0.359089	0.339231	LIMA1/CAPG/EPS8/TWF1/ARPC2/PFN2/CTTN/ADD3/ARFGEF1/BAIAP2L1/SSH3/SCIN/DLG1/ARHGAP18/KANK1/ARHGAP35/F2RL1/ABITRAM/BAG4/VILL/SEMA5A/CARMIL1/FER	23	Umbrella cells_OAB
427	GO_BP	GO:0071709	membrane assembly	11/1763	60/18215	0.183333	1.89417	2.27099	0.0275527	0.363194	0.343109	EMP2/BANF1/VPS4B/REEP3/BROX/CAV2/CHMP4C/DMKN/ANK3/REEP4/SPAST	11	Umbrella cells_OAB
428	GO_BP	GO:0006289	nucleotide-excision repair	14/1763	83/18215	0.168675	1.74272	2.22003	0.0275762	0.363194	0.343109	GTF2H5/SLC30A9/SMARCC2/PBRM1/CETN2/COMMD1/MNAT1/POLK/GTF2H3/ERCC6/POLD3/KAT7/FAN1/RNF111	14	Umbrella cells_OAB
429	GO_BP	GO:0097581	lamellipodium organization	15/1763	91/18215	0.164835	1.70305	2.20089	0.0279122	0.366763	0.34648	CDC42/TWF1/ARPC2/VCL/CTTN/SNX2/ABLIM1/EPHA2/SNX1/VAV3/PLCE1/KANK1/CARMIL1/ATP7A/FER	15	Umbrella cells_OAB
430	GO_BP	GO:0032984	protein-containing complex disassembly	34/1763	251/18215	0.135458	1.39953	2.08643	0.0280547	0.367266	0.346956	LIMA1/CAPG/ASPH/EPS8/TWF1/VMP1/CALCOCO2/VPS4B/ADD3/SMARCC2/SUPT16H/TSG101/ATG5/CHMP4C/VTA1/FAF2/CKAP2/ZMPSTE24/ZFAND1/SNX14/SCIN/MRPL58/STX17/PYM1/CKAP5/APC/DHX8/F2RL1/SCAF8/ATG14/VILL/SEMA5A/CARMIL1/SPAST	34	Umbrella cells_OAB
431	GO_BP	GO:0016042	lipid catabolic process	44/1763	340/18215	0.129412	1.33706	2.05372	0.0285489	0.367266	0.346956	IDH1/MGST2/ASAH1/SCP2/CROT/HADHA/DECR1/ECHS1/HADHB/ECH1/AKR1C3/AIG1/PLAAT4/ETFA/PLBD1/FUCA1/HSD17B4/LONP2/ACADM/ACOX1/ECHDC1/SRD5A2/ACER2/PEX13/PLAAT3/PLCE1/LIPH/IVD/HADH/SGPL1/PCCB/PRKAA1/PLA2G10/CYP4F12/SUMF1/SRD5A3/MCEE/NCEH1/PLIN5/PLA2G4A/PNPLA4/CRAT/PLCD1/LDAH	44	Umbrella cells_OAB
432	GO_BP	GO:0046474	glycerophospholipid biosynthetic process	29/1763	208/18215	0.139423	1.44049	2.09156	0.0287481	0.367266	0.346956	SLC44A4/IP6K2/SLC44A2/MBOAT7/FAR1/LIPH/LPCAT2/DGKA/PIGA/DHRS7B/DPM2/PIK3C2A/SOCS4/SLC44A3/SOCS6/SACM1L/PIGC/PIGN/ATG14/PGAP2/PIGG/CDS1/PLA2G4A/NR1H4/SELENOI/BPNT1/PIGM/PIGS/PIK3CB	29	Umbrella cells_OAB
433	GO_BP	GO:0000466	maturation of 5.8S rRNA from tricistronic rRNA transcript (SSU-rRNA, 5.8S rRNA, LSU-rRNA)	6/1763	25/18215	0.24	2.47964	2.42342	0.0289053	0.367266	0.346956	EXOSC8/EXOSC7/EXOSC10/FTSJ3/WDR12/FCF1	6	Umbrella cells_OAB
434	GO_BP	GO:0030859	polarized epithelial cell differentiation	6/1763	25/18215	0.24	2.47964	2.42342	0.0289053	0.367266	0.346956	CDC42/FAT1/WNT5A/TP63/MYO9A/TTC8	6	Umbrella cells_OAB
435	GO_BP	GO:0031445	regulation of heterochromatin formation	6/1763	25/18215	0.24	2.47964	2.42342	0.0289053	0.367266	0.346956	TPR/PPHLN1/ATF7IP/ATF7IP2/TASOR/PHF2	6	Umbrella cells_OAB
436	GO_BP	GO:0120261	regulation of heterochromatin organization	6/1763	25/18215	0.24	2.47964	2.42342	0.0289053	0.367266	0.346956	TPR/PPHLN1/ATF7IP/ATF7IP2/TASOR/PHF2	6	Umbrella cells_OAB
437	GO_BP	GO:2000178	negative regulation of neural precursor cell proliferation	6/1763	25/18215	0.24	2.47964	2.42342	0.0289053	0.367266	0.346956	BTG2/SHOC2/WNT5A/GATA2/NF1/APPL2	6	Umbrella cells_OAB
438	GO_BP	GO:0030834	regulation of actin filament depolymerization	10/1763	53/18215	0.188679	1.9494	2.26582	0.0289785	0.367266	0.346956	LIMA1/CAPG/EPS8/TWF1/ADD3/SCIN/F2RL1/VILL/SEMA5A/CARMIL1	10	Umbrella cells_OAB
439	GO_BP	GO:0060688	regulation of morphogenesis of a branching structure	10/1763	53/18215	0.188679	1.9494	2.26582	0.0289785	0.367266	0.346956	RTN4/MAP3K13/WNT5A/NTN4/HOXB7/MAGED1/AR/LGR4/SOX9/FGFR2	10	Umbrella cells_OAB
440	GO_BP	GO:1904951	positive regulation of establishment of protein localization	42/1763	323/18215	0.130031	1.34346	2.03875	0.0296998	0.367266	0.346956	CDH1/SRI/CDC42/CD2AP/TMED10/VPS35/BCAP31/PPARG/SH3GLB1/TPR/ERGIC3/MDM2/CCT6A/PCM1/SAR1B/TMEM97/TMEM30A/TSG101/TMEM30B/RBM22/DNM1L/CHP2/WLS/ANK3/ZFAND1/CEP290/PSEN1/CTDSPL2/PRKAA1/TOMM70/RHOU/ICE1/F2RL1/TM9SF4/ABAT/MCU/EXPH5/CEP295/NR1H4/PCNT/CEP120/HPS4	42	Umbrella cells_OAB
441	GO_BP	GO:0061640	cytoskeleton-dependent cytokinesis	18/1763	116/18215	0.155172	1.60321	2.1335	0.0299711	0.367266	0.346956	IQGAP1/SEPTIN2/SEPTIN10/VPS4B/USP8/CHMP4C/SEPTIN8/CKAP2/ANK3/EXOC1/EXOC4/APC/STAMBP/EXOC6B/MAP9/EFHC1/WASHC5/SPAST	18	Umbrella cells_OAB
442	GO_BP	GO:0007219	Notch signaling pathway	26/1763	183/18215	0.142077	1.46791	2.0825	0.0300335	0.367266	0.346956	CD46/PERP/TCIM/HES1/ADAM10/ROBO1/FOXA1/PSENEN/GATA2/TP63/SYNJ2BP/PSEN1/IFT74/PRKCI/DTX3L/TSPAN15/GOT1/SLC35C1/DTX4/SOX9/NR1H4/WDR12/IFT172/MAML3/NCSTN/POGLUT1	26	Umbrella cells_OAB
443	GO_BP	GO:0110053	regulation of actin filament organization	36/1763	270/18215	0.133333	1.37758	2.04613	0.0301186	0.367266	0.346956	LIMA1/CDC42/CAPG/EPS8/LIMCH1/TWF1/CD47/ARPC2/PFN2/CTTN/ADD3/ARFIP1/ARFGEF1/WASHC3/BAIAP2L1/PAK1/SSH3/SCIN/DLG1/AP1AR/ARHGAP18/KANK1/ARHGAP35/F2RL1/ABITRAM/BAG4/VILL/SEMA5A/TTC8/CARMIL1/WASHC5/RHPN2/WASHC2A/SLC9A1/ARHGAP6/FER	36	Umbrella cells_OAB
444	GO_BP	GO:0032892	positive regulation of organic acid transport	9/1763	46/18215	0.195652	2.02144	2.27063	0.0301266	0.367266	0.346956	SLC38A1/EDN1/RAB3GAP1/PSEN1/PLA2G10/ABAT/PLA2G4A/PLA2R1/P2RX4	9	Umbrella cells_OAB
445	GO_BP	GO:0047496	vesicle transport along microtubule	9/1763	46/18215	0.195652	2.02144	2.27063	0.0301266	0.367266	0.346956	RAB1A/TRAK1/BLOC1S2/AP3B1/KIF3B/TRAK2/KIF13A/AP3M1/KIF3A	9	Umbrella cells_OAB
446	GO_BP	GO:0140467	integrated stress response signaling	9/1763	46/18215	0.195652	2.02144	2.27063	0.0301266	0.367266	0.346956	AGR2/HSPA5/CEBPG/EIF2AK1/IMPACT/TMEM33/EIF2AK4/RPAP2/DELE1	9	Umbrella cells_OAB
447	GO_BP	GO:1905897	regulation of response to endoplasmic reticulum stress	14/1763	84/18215	0.166667	1.72197	2.17104	0.0302501	0.367266	0.346956	AGR2/PMAIP1/HSPA5/BCAP31/TMBIM6/SVIP/ATF6/UFL1/ALOX5/TMX1/TMEM33/OPA1/CREB3L1/PIGBOS1	14	Umbrella cells_OAB
448	GO_BP	GO:0000289	nuclear-transcribed mRNA poly(A) tail shortening	7/1763	32/18215	0.21875	2.26009	2.3354	0.0305686	0.367266	0.346956	TOB1/BTG2/PABPC1/CNOT7/PARN/CNOT10/MLH1	7	Umbrella cells_OAB
449	GO_BP	GO:0048384	retinoic acid receptor signaling pathway	7/1763	32/18215	0.21875	2.26009	2.3354	0.0305686	0.367266	0.346956	PPARG/AKR1C3/DHRS3/THRB/TRIM16/RARG/NR2C1	7	Umbrella cells_OAB
450	GO_BP	GO:0099022	vesicle tethering	7/1763	32/18215	0.21875	2.26009	2.3354	0.0305686	0.367266	0.346956	TRIP11/TRAPPC3/EXOC1/EXOC4/EXOC6B/TRAPPC11/C17orf75	7	Umbrella cells_OAB
451	GO_BP	GO:0006167	AMP biosynthetic process	4/1763	13/18215	0.307692	3.17902	2.57272	0.0306635	0.367266	0.346956	ADK/ADSS2/ATIC/PAICS	4	Umbrella cells_OAB
452	GO_BP	GO:0006388	tRNA splicing, via endonucleolytic cleavage and ligation	4/1763	13/18215	0.307692	3.17902	2.57272	0.0306635	0.367266	0.346956	DDX1/FAM98A/FAM98B/TSEN15	4	Umbrella cells_OAB
453	GO_BP	GO:0009068	aspartate family amino acid catabolic process	4/1763	13/18215	0.307692	3.17902	2.57272	0.0306635	0.367266	0.346956	GOT2/RIDA/AASS/GOT1	4	Umbrella cells_OAB
454	GO_BP	GO:0032306	regulation of prostaglandin secretion	4/1763	13/18215	0.307692	3.17902	2.57272	0.0306635	0.367266	0.346956	EDN1/PLA2G10/PLA2G4A/P2RX4	4	Umbrella cells_OAB
455	GO_BP	GO:0032308	positive regulation of prostaglandin secretion	4/1763	13/18215	0.307692	3.17902	2.57272	0.0306635	0.367266	0.346956	EDN1/PLA2G10/PLA2G4A/P2RX4	4	Umbrella cells_OAB
456	GO_BP	GO:0032530	regulation of microvillus organization	4/1763	13/18215	0.307692	3.17902	2.57272	0.0306635	0.367266	0.346956	ATP8B1/KLF5/EZR/PLS1	4	Umbrella cells_OAB
457	GO_BP	GO:0034086	maintenance of sister chromatid cohesion	4/1763	13/18215	0.307692	3.17902	2.57272	0.0306635	0.367266	0.346956	ATRX/MACROH2A1/SMC5/SLF2	4	Umbrella cells_OAB
458	GO_BP	GO:0034088	maintenance of mitotic sister chromatid cohesion	4/1763	13/18215	0.307692	3.17902	2.57272	0.0306635	0.367266	0.346956	ATRX/MACROH2A1/SMC5/SLF2	4	Umbrella cells_OAB
459	GO_BP	GO:0042761	very long-chain fatty acid biosynthetic process	4/1763	13/18215	0.307692	3.17902	2.57272	0.0306635	0.367266	0.346956	HACD3/ELOVL1/HACD2/ELOVL6	4	Umbrella cells_OAB
460	GO_BP	GO:0043928	exonucleolytic catabolism of deadenylated mRNA	4/1763	13/18215	0.307692	3.17902	2.57272	0.0306635	0.367266	0.346956	CNOT7/EXOSC8/EXOSC7/DCPS	4	Umbrella cells_OAB
461	GO_BP	GO:0060100	positive regulation of phagocytosis, engulfment	4/1763	13/18215	0.307692	3.17902	2.57272	0.0306635	0.367266	0.346956	GATA2/ANO6/F2RL1/APPL2	4	Umbrella cells_OAB
462	GO_BP	GO:0060213	positive regulation of nuclear-transcribed mRNA poly(A) tail shortening	4/1763	13/18215	0.307692	3.17902	2.57272	0.0306635	0.367266	0.346956	TOB1/BTG2/PABPC1/CNOT7	4	Umbrella cells_OAB
463	GO_BP	GO:0070417	cellular response to cold	4/1763	13/18215	0.307692	3.17902	2.57272	0.0306635	0.367266	0.346956	DNAJC3/RNF34/EIF2AK4/SLC9A1	4	Umbrella cells_OAB
464	GO_BP	GO:0071389	cellular response to mineralocorticoid stimulus	4/1763	13/18215	0.307692	3.17902	2.57272	0.0306635	0.367266	0.346956	SGK1/EDN1/SCNN1A/AIFM1	4	Umbrella cells_OAB
465	GO_BP	GO:1902950	regulation of dendritic spine maintenance	4/1763	13/18215	0.307692	3.17902	2.57272	0.0306635	0.367266	0.346956	VPS35/ZMYND8/NEDD9/ABHD17B	4	Umbrella cells_OAB
466	GO_BP	GO:1904152	regulation of retrograde protein transport, ER to cytosol	4/1763	13/18215	0.307692	3.17902	2.57272	0.0306635	0.367266	0.346956	BCAP31/SVIP/ERLEC1/YOD1	4	Umbrella cells_OAB
467	GO_BP	GO:1905155	positive regulation of membrane invagination	4/1763	13/18215	0.307692	3.17902	2.57272	0.0306635	0.367266	0.346956	GATA2/ANO6/F2RL1/APPL2	4	Umbrella cells_OAB
468	GO_BP	GO:0045616	regulation of keratinocyte differentiation	8/1763	39/18215	0.205128	2.11935	2.2907	0.0307763	0.367266	0.346956	ERRFI1/MACROH2A1/PLAAT4/MSX2/NCOA3/TP63/GRHL1/TRIM16	8	Umbrella cells_OAB
469	GO_BP	GO:0000212	meiotic spindle organization	5/1763	19/18215	0.263158	2.7189	2.45391	0.0310127	0.367266	0.346956	ATRX/GOLGA2/TUBG2/TUBG1/WASHC5	5	Umbrella cells_OAB
470	GO_BP	GO:0006378	mRNA polyadenylation	5/1763	19/18215	0.263158	2.7189	2.45391	0.0310127	0.367266	0.346956	PABPC1/TENT2/SCAF8/CPSF2/CPSF3	5	Umbrella cells_OAB
471	GO_BP	GO:0030540	female genitalia development	5/1763	19/18215	0.263158	2.7189	2.45391	0.0310127	0.367266	0.346956	TBX3/SRD5A2/WNT5A/TP63/MERTK	5	Umbrella cells_OAB
472	GO_BP	GO:0032305	positive regulation of icosanoid secretion	5/1763	19/18215	0.263158	2.7189	2.45391	0.0310127	0.367266	0.346956	EDN1/PLA2G10/PLA2G4A/PLA2R1/P2RX4	5	Umbrella cells_OAB
473	GO_BP	GO:0033194	response to hydroperoxide	5/1763	19/18215	0.263158	2.7189	2.45391	0.0310127	0.367266	0.346956	MGST1/GPX1/OXR1/TP53INP1/MT-ND1	5	Umbrella cells_OAB
474	GO_BP	GO:0036342	post-anal tail morphogenesis	5/1763	19/18215	0.263158	2.7189	2.45391	0.0310127	0.367266	0.346956	WNT5A/EPHA2/TP63/FZD3/PALB2	5	Umbrella cells_OAB
475	GO_BP	GO:1904044	response to aldosterone	5/1763	19/18215	0.263158	2.7189	2.45391	0.0310127	0.367266	0.346956	SGK1/SH3RF1/SCNN1A/STK39/AIFM1	5	Umbrella cells_OAB
476	GO_BP	GO:2000786	positive regulation of autophagosome assembly	5/1763	19/18215	0.263158	2.7189	2.45391	0.0310127	0.367266	0.346956	SH3GLB1/RALB/RAB3GAP1/SNX4/SNX7	5	Umbrella cells_OAB
477	GO_BP	GO:0035107	appendage morphogenesis	22/1763	150/18215	0.146667	1.51533	2.0746	0.0317938	0.374941	0.354206	ASPH/ERRFI1/TBX3/CRABP2/ATRX/PBX1/MSX2/SEMA3C/WNT5A/TP63/GRHL2/FZD6/PSEN1/HOXA13/HOXA9/INTU/RARG/LNPK/TFAP2A/SOX9/FGFR2/OSR1	22	Umbrella cells_OAB
478	GO_BP	GO:0035108	limb morphogenesis	22/1763	150/18215	0.146667	1.51533	2.0746	0.0317938	0.374941	0.354206	ASPH/ERRFI1/TBX3/CRABP2/ATRX/PBX1/MSX2/SEMA3C/WNT5A/TP63/GRHL2/FZD6/PSEN1/HOXA13/HOXA9/INTU/RARG/LNPK/TFAP2A/SOX9/FGFR2/OSR1	22	Umbrella cells_OAB
479	GO_BP	GO:0046605	regulation of centrosome cycle	10/1763	54/18215	0.185185	1.9133	2.20019	0.0325892	0.382719	0.361554	PLK2/CCNL1/VPS4B/CCNL2/CHMP4C/XPO1/KAT2B/MCPH1/CEP295/CEP120	10	Umbrella cells_OAB
480	GO_BP	GO:1990928	response to amino acid starvation	10/1763	54/18215	0.185185	1.9133	2.20019	0.0325892	0.382719	0.361554	ATF3/SH3GLB1/LARS1/DAP/MAP3K5/IMPACT/EIF2AK4/MIOS/RNF152/NPRL2	10	Umbrella cells_OAB
481	GO_BP	GO:0050657	nucleic acid transport	23/1763	159/18215	0.144654	1.49454	2.05026	0.0329728	0.385618	0.364292	SETD2/G3BP2/TPR/THOC2/NUTF2/FYTTD1/PHAX/CETN2/SEC13/LRPPRC/XPO1/NXF1/NCBP3/PNPT1/CKAP5/NUP42/NSUN2/RAE1/NCBP1/CETN3/SENP2/ARC/NUP93	23	Umbrella cells_OAB
482	GO_BP	GO:0050658	RNA transport	23/1763	159/18215	0.144654	1.49454	2.05026	0.0329728	0.385618	0.364292	SETD2/G3BP2/TPR/THOC2/NUTF2/FYTTD1/PHAX/CETN2/SEC13/LRPPRC/XPO1/NXF1/NCBP3/PNPT1/CKAP5/NUP42/NSUN2/RAE1/NCBP1/CETN3/SENP2/ARC/NUP93	23	Umbrella cells_OAB
483	GO_BP	GO:0106027	neuron projection organization	15/1763	93/18215	0.16129	1.66642	2.10915	0.0332033	0.387509	0.366079	CDC42/VPS35/EFNA1/CTTN/PLS1/LGMN/CAPRIN1/ZMYND8/NEDD9/PSEN1/STAU2/ABHD17B/TANC1/KIFBP/ARC	15	Umbrella cells_OAB
484	GO_BP	GO:1902903	regulation of supramolecular fiber organization	49/1763	389/18215	0.125964	1.30144	1.96727	0.033519	0.390386	0.368797	LIMA1/CDC42/CAPG/GPX1/AKAP9/EPS8/LIMCH1/TWF1/CD47/ARPC2/PFN2/CTTN/USP8/ADD3/EDN1/ARFIP1/ARFGEF1/WASHC3/CKAP2/BAIAP2L1/PAK1/SSH3/SCIN/PSEN1/DLG1/SLAIN2/AP1AR/DRG1/ARHGAP18/KANK1/CKAP5/APC/ARHGAP35/F2RL1/ABITRAM/HAUS1/BAG4/VILL/SEMA5A/TTC8/CARMIL1/WASHC5/RHPN2/WASHC2A/SLC9A1/ARHGAP6/SPAST/HAUS6/FER	49	Umbrella cells_OAB
485	GO_BP	GO:0051054	positive regulation of DNA metabolic process	39/1763	299/18215	0.130435	1.34763	1.98404	0.0336603	0.391223	0.369587	CDC42/XRCC5/GNL3/ATRX/CCT6A/SMARCA5/TOP2B/UBE2V2/SMARCC2/NBN/PBRM1/CEBPG/WEE1/STN1/SPIDR/GRHL2/PCNA/PARN/BABAM2/BRCC3/KMT5B/UCHL5/MAP2K4/WDR48/YEATS4/SLF2/ING3/ANXA3/NFRKB/MRE11/PTK6/ERCC6/MSH2/KAT7/ATR/NVL/MLH1/DBF4/SHLD2	39	Umbrella cells_OAB
486	GO_BP	GO:0009410	response to xenobiotic stimulus	55/1763	444/18215	0.123874	1.27984	1.9542	0.0338305	0.391259	0.369621	ASS1/CDH1/XRCC5/GPX1/ERRFI1/CYP3A5/HADHA/MYO6/CAT/NFKBIZ/MDM2/TXN2/FBP1/PARP4/HMGCS2/ADD3/CRYZ/CCND1/EDN1/SEMA3C/SRD5A2/ABCC5/REST/RBM22/ATG5/CYB5B/GSTO2/ACER2/VAV3/TPMT/CBR1/HADH/CYP2J2/PCNA/CASP3/PRKAA1/TLR3/GSTM4/CYP4F12/NUDT15/ABCC3/ABAT/FZD3/ABCC4/FMO5/CMBL/PMS1/EFTUD2/SLC29A1/NCEH1/SLC29A3/ALAD/MT-ND1/MT-CYB/ATR	55	Umbrella cells_OAB
487	GO_BP	GO:0006790	sulfur compound metabolic process	42/1763	326/18215	0.128834	1.33109	1.97463	0.033866	0.391259	0.369621	IDH1/MGST2/GPX1/SUCLG1/TM9SF2/ARL6IP5/TSTD1/PPCS/HMGCS2/HSD17B4/ELOVL1/SUCLG2/MAT2B/GGT6/HACD2/GSTO2/APIP/MCCC1/GNS/DLD/FAR1/GSR/PAPSS1/GSS/PDK3/ELOVL6/GSTM4/B3GNT3/MMUT/METTL16/ICMT/BTD/GSTZ1/MCEE/AASS/HS3ST5/HS2ST1/CHST9/BPNT1/ACSF2/DLAT/PDHX	42	Umbrella cells_OAB
488	GO_BP	GO:0042594	response to starvation	29/1763	211/18215	0.137441	1.42001	2.00881	0.0339326	0.391259	0.369621	ATF3/YWHAZ/PMAIP1/HSPA5/SH3GLB1/AKR1C3/LARS1/DAP/KLF10/HMGCS2/ACADM/ADM/MAP3K5/ATG5/EIF2AK1/USP33/RALB/IMPACT/PRKAA1/EIF2AK4/VPS41/ATG14/XPR1/MIOS/RNF152/SLC39A4/YARS1/DELE1/NPRL2	29	Umbrella cells_OAB
489	GO_BP	GO:0016331	morphogenesis of embryonic epithelium	22/1763	151/18215	0.145695	1.5053	2.04103	0.033941	0.391259	0.369621	GATA3/SETD2/IFT57/ADM/WNT5A/TP63/PRKACB/GRHL2/FZD6/CASP3/OPA1/ARHGAP35/AR/FZD3/MPP5/RARG/HS2ST1/TFAP2A/SOX9/IFT172/FGFR2/OSR1	22	Umbrella cells_OAB
490	GO_BP	GO:0010837	regulation of keratinocyte proliferation	9/1763	47/18215	0.191489	1.97843	2.1986	0.034175	0.391554	0.3699	C10orf99/IFT57/LRG1/TP63/PTPRK/IFT74/INTU/IFT172/FGFR2	9	Umbrella cells_OAB
491	GO_BP	GO:0035384	thioester biosynthetic process	9/1763	47/18215	0.191489	1.97843	2.1986	0.034175	0.391554	0.3699	PPCS/ELOVL1/HACD2/DLD/PDK3/ELOVL6/MMUT/DLAT/PDHX	9	Umbrella cells_OAB
492	GO_BP	GO:0071616	acyl-CoA biosynthetic process	9/1763	47/18215	0.191489	1.97843	2.1986	0.034175	0.391554	0.3699	PPCS/ELOVL1/HACD2/DLD/PDK3/ELOVL6/MMUT/DLAT/PDHX	9	Umbrella cells_OAB
493	GO_BP	GO:0071466	cellular response to xenobiotic stimulus	27/1763	194/18215	0.139175	1.43793	2.00743	0.0345516	0.393172	0.371429	CYP3A5/FBP1/CRYZ/EDN1/ABCC5/REST/RBM22/CYB5B/GSTO2/ACER2/TPMT/CBR1/CYP2J2/PCNA/PRKAA1/TLR3/GSTM4/CYP4F12/NUDT15/ABCC3/ABCC4/FMO5/CMBL/EFTUD2/SLC29A1/NCEH1/SLC29A3	27	Umbrella cells_OAB
494	GO_BP	GO:0019985	translesion synthesis	6/1763	26/18215	0.230769	2.38427	2.31218	0.0345953	0.393172	0.371429	ZBTB1/USP10/PCNA/POLK/POLI/POLD3	6	Umbrella cells_OAB
495	GO_BP	GO:0042059	negative regulation of epidermal growth factor receptor signaling pathway	6/1763	26/18215	0.230769	2.38427	2.31218	0.0345953	0.393172	0.371429	ERRFI1/SNX6/TSG101/VPS25/SOCS4/PTPN3	6	Umbrella cells_OAB
496	GO_BP	GO:2000272	negative regulation of signaling receptor activity	6/1763	26/18215	0.230769	2.38427	2.31218	0.0345953	0.393172	0.371429	ERRFI1/PPARG/SNX6/TSG101/VPS25/SOCS4	6	Umbrella cells_OAB
497	GO_BP	GO:1901988	negative regulation of cell cycle phase transition	36/1763	273/18215	0.131868	1.36244	1.97514	0.034769	0.394351	0.372543	PLK2/TPR/MDM2/GPNMB/MACROH2A1/CCNG1/PSMG2/C10orf99/RBBP8/CCND1/UFL1/ZNF655/NBN/CHMP4C/NAE1/WEE1/PTPN11/BABAM2/DLG1/BRCC3/CTDSPL/INIP/RAD17/APC/EIF2AK4/DTX3L/TRIAP1/NSUN2/MUS81/MRE11/ETAA1/ERCC6/RHNO1/MSH2/CLOCK/ATR	36	Umbrella cells_OAB
498	GO_BP	GO:0009303	rRNA transcription	8/1763	40/18215	0.2	2.06636	2.21013	0.0353203	0.398459	0.376423	GTF2H5/MACROH2A1/TAF1B/GTF3C3/MARS1/ERCC6/POLR1B/GTF3C1	8	Umbrella cells_OAB
499	GO_BP	GO:1902750	negative regulation of cell cycle G2/M phase transition	12/1763	70/18215	0.171429	1.77117	2.11612	0.0353299	0.398459	0.376423	MACROH2A1/CCNG1/RBBP8/NBN/CHMP4C/NAE1/WEE1/BABAM2/BRCC3/INIP/RAD17/MRE11	12	Umbrella cells_OAB
500	GO_BP	GO:0000038	very long-chain fatty acid metabolic process	7/1763	33/18215	0.212121	2.1916	2.24277	0.0356659	0.398459	0.376423	HACD3/HSD17B4/ELOVL1/ACOX1/HACD2/ELOVL6/CYP4F12	7	Umbrella cells_OAB
501	GO_BP	GO:0006084	acetyl-CoA metabolic process	7/1763	33/18215	0.212121	2.1916	2.24277	0.0356659	0.398459	0.376423	PPCS/HMGCS2/DLD/PDK3/AASS/DLAT/PDHX	7	Umbrella cells_OAB
502	GO_BP	GO:0006691	leukotriene metabolic process	7/1763	33/18215	0.212121	2.1916	2.24277	0.0356659	0.398459	0.376423	MGST2/PTGR1/ALOX5/GGT6/SYK/CYP4F12/PLA2G4A	7	Umbrella cells_OAB
503	GO_BP	GO:0033044	regulation of chromosome organization	33/1763	247/18215	0.133603	1.38036	1.97024	0.0356885	0.398459	0.376423	XRCC5/GNL3/TPR/ATRX/CCT6A/MACROH2A1/SMC5/PSMG2/SMARCA5/PPHLN1/ATF7IP/SMARCC2/ATF7IP2/NBN/PBRM1/STN1/MNAT1/PARN/ANAPC4/CDC16/YLPM1/UCHL5/APC/SLF2/KAT2B/EXOSC10/MCPH1/NFRKB/MRE11/TASOR/SMC2/SMC6/ATR	33	Umbrella cells_OAB
504	GO_BP	GO:0048736	appendage development	26/1763	186/18215	0.139785	1.44423	1.99343	0.0358052	0.398459	0.376423	ASPH/ERRFI1/TBX3/CRABP2/ATRX/PBX1/ITGA6/MSX2/SEMA3C/WNT5A/TP63/GRHL2/FZD6/PSEN1/HOXA13/HOXA9/INTU/KAT2B/RARG/LNPK/TFAP2A/SOX9/IFT172/FGFR2/OSR1/PRKAB1	26	Umbrella cells_OAB
505	GO_BP	GO:0060173	limb development	26/1763	186/18215	0.139785	1.44423	1.99343	0.0358052	0.398459	0.376423	ASPH/ERRFI1/TBX3/CRABP2/ATRX/PBX1/ITGA6/MSX2/SEMA3C/WNT5A/TP63/GRHL2/FZD6/PSEN1/HOXA13/HOXA9/INTU/KAT2B/RARG/LNPK/TFAP2A/SOX9/IFT172/FGFR2/OSR1/PRKAB1	26	Umbrella cells_OAB
506	GO_BP	GO:0035967	cellular response to topologically incorrect protein	16/1763	102/18215	0.156863	1.62068	2.05774	0.035838	0.398459	0.376423	AGR2/ATF3/HSPA5/TMBIM6/ATF6/CCND1/UFL1/ERLEC1/TMEM33/ERMP1/YOD1/DNAJC10/RHBDD2/RPAP2/CREB3L1/PIGBOS1	16	Umbrella cells_OAB
507	GO_BP	GO:0042274	ribosomal small subunit biogenesis	16/1763	102/18215	0.156863	1.62068	2.05774	0.035838	0.398459	0.376423	RIOK3/XRCC5/DNTTIP2/GTF2H5/NOP58/SRFBP1/UTP11/DIMT1/BMS1/EXOSC10/UTP4/FCF1/ERAL1/UTP25/WDR3/WDR75	16	Umbrella cells_OAB
508	GO_BP	GO:0035418	protein localization to synapse	13/1763	78/18215	0.166667	1.72197	2.09172	0.0359255	0.398646	0.3766	RAB11A/VPS35/ADAM10/HSPB1/RAB27B/WNT5A/DLG1/STAU2/ZDHHC12/NSG1/ABHD17B/DAG1/GRIPAP1	13	Umbrella cells_OAB
509	GO_BP	GO:0000245	spliceosomal complex assembly	15/1763	94/18215	0.159574	1.64869	2.06411	0.0361068	0.399643	0.377542	SF3B1/SRSF5/SCAF11/SRPK1/SNRPC/DDX1/SF3B4/HTATSF1/PRPF6/DDX42/RBMX2/PRPF39/NCBP1/GCFC2/USP39	15	Umbrella cells_OAB
510	GO_BP	GO:0034243	regulation of transcription elongation by RNA polymerase II	14/1763	86/18215	0.162791	1.68192	2.075	0.0361572	0.399643	0.377542	EAPP/TCERG1/LARP7/ZMYND11/ZMYND8/CCNK/INTS10/NELFCD/LEO1/INTS14/NCBP1/MED11/ERCC6/EAF2	14	Umbrella cells_OAB
511	GO_BP	GO:0032970	regulation of actin filament-based process	48/1763	382/18215	0.125654	1.29824	1.92843	0.0363897	0.401426	0.379226	LIMA1/DSG2/SRI/CDC42/CAPG/AKAP9/CD2AP/DSP/EPS8/LIMCH1/TWF1/CD47/ABRACL/ARPC2/RND3/PFN2/CTTN/ADD3/EDN1/ARFIP1/NEDD9/ARFGEF1/WASHC3/BAIAP2L1/PAK1/SSH3/SCIN/DLG1/STAU2/AP1AR/ARHGAP18/KANK1/ARHGAP35/F2RL1/ABITRAM/EFNA5/BAG4/VILL/SEMA5A/TTC8/PKP2/CARMIL1/WASHC5/RHPN2/WASHC2A/SLC9A1/ARHGAP6/FER	48	Umbrella cells_OAB
512	GO_BP	GO:0072659	protein localization to plasma membrane	38/1763	292/18215	0.130137	1.34455	1.94294	0.0367198	0.404276	0.381919	AGR2/CDH1/EMP2/EZR/RAB11A/ATP1B1/ERRFI1/ARL6IP5/VPS35/LYPLA1/PLS1/MAP7/ATP6AP1/ZDHHC3/VAMP3/GORASP2/TESC/EPHA2/FLOT2/FCHO2/ANK3/PSMD10/DLG1/ZDHHC5/EPB41L3/PRKCI/DENND4C/NSG1/AR/TSPAN15/BBS2/KIF13A/MPP5/BAG4/TTC8/ATP2C2/PKP2/GRIPAP1	38	Umbrella cells_OAB
513	GO_BP	GO:0051222	positive regulation of protein transport	33/1763	248/18215	0.133065	1.3748	1.94539	0.0374836	0.411137	0.3884	CDH1/SRI/CDC42/CD2AP/TMED10/VPS35/BCAP31/PPARG/TPR/ERGIC3/MDM2/PCM1/SAR1B/TMEM97/TMEM30A/TSG101/TMEM30B/RBM22/DNM1L/CHP2/WLS/ZFAND1/CEP290/PSEN1/CTDSPL2/ICE1/F2RL1/TM9SF4/ABAT/MCU/EXPH5/NR1H4/PCNT	33	Umbrella cells_OAB
514	GO_BP	GO:0033059	cellular pigmentation	11/1763	63/18215	0.174603	1.80397	2.09251	0.0380188	0.411137	0.3884	RAB11A/RAB1A/MLPH/AP1S1/BLOC1S2/AP3B1/BBS2/KIF13A/AP3M1/SHROOM3/HPS4	11	Umbrella cells_OAB
515	GO_BP	GO:0061951	establishment of protein localization to plasma membrane	11/1763	63/18215	0.174603	1.80397	2.09251	0.0380188	0.411137	0.3884	RAB11A/VPS35/LYPLA1/ATP6AP1/VAMP3/GORASP2/ANK3/NSG1/BBS2/KIF13A/GRIPAP1	11	Umbrella cells_OAB
516	GO_BP	GO:0007413	axonal fasciculation	5/1763	20/18215	0.25	2.58296	2.31861	0.0381517	0.411137	0.3884	RTN4/TNFRSF21/CASP3/ARHGAP35/SEMA5A	5	Umbrella cells_OAB
517	GO_BP	GO:0008334	histone mRNA metabolic process	5/1763	20/18215	0.25	2.58296	2.31861	0.0381517	0.411137	0.3884	TENT2/EXOSC10/NCBP1/CPSF2/CPSF3	5	Umbrella cells_OAB
518	GO_BP	GO:0019370	leukotriene biosynthetic process	5/1763	20/18215	0.25	2.58296	2.31861	0.0381517	0.411137	0.3884	MGST2/ALOX5/GGT6/SYK/PLA2G4A	5	Umbrella cells_OAB
519	GO_BP	GO:0034755	iron ion transmembrane transport	5/1763	20/18215	0.25	2.58296	2.31861	0.0381517	0.411137	0.3884	SLC40A1/ABCC5/STEAP2/SLC11A2/ATP7A	5	Umbrella cells_OAB
520	GO_BP	GO:0036498	IRE1-mediated unfolded protein response	5/1763	20/18215	0.25	2.58296	2.31861	0.0381517	0.411137	0.3884	AGR2/HSPA5/UFL1/TMEM33/DNAJC10	5	Umbrella cells_OAB
521	GO_BP	GO:0055070	copper ion homeostasis	5/1763	20/18215	0.25	2.58296	2.31861	0.0381517	0.411137	0.3884	XIAP/CP/COMMD1/SLC31A1/ATP7A	5	Umbrella cells_OAB
522	GO_BP	GO:0106030	neuron projection fasciculation	5/1763	20/18215	0.25	2.58296	2.31861	0.0381517	0.411137	0.3884	RTN4/TNFRSF21/CASP3/ARHGAP35/SEMA5A	5	Umbrella cells_OAB
523	GO_BP	GO:1990182	exosomal secretion	5/1763	20/18215	0.25	2.58296	2.31861	0.0381517	0.411137	0.3884	RAB11A/SDC1/VPS4B/TSG101/ATP9A	5	Umbrella cells_OAB
524	GO_BP	GO:0000086	G2/M transition of mitotic cell cycle	20/1763	136/18215	0.147059	1.51939	1.99018	0.0383049	0.411137	0.3884	RAB11A/ENSA/VPS4B/PBX1/CCNG1/RBBP8/CCND1/NBN/CHMP4C/NAE1/WEE1/BABAM2/BRCC3/INIP/RAD17/MTA3/MRE11/PKIA/PPME1/RRM2B	20	Umbrella cells_OAB
525	GO_BP	GO:0001666	response to hypoxia	40/1763	311/18215	0.128617	1.32885	1.9148	0.0384945	0.411137	0.3884	FAM162A/PMAIP1/HP1BP3/TMBIM6/PPARG/CAT/MDM2/TXN2/SCFD1/EDN1/ADM/MT-ND5/TFAM/REST/FUNDC1/EGLN3/MT-ND2/CASP3/NF1/PDK3/PRKAA1/AK4/PLEKHN1/TM9SF4/ABAT/DDAH1/CYSLTR1/SLC29A1/ALAD/FGFR2/MT-ND1/MT-ND4/MT-CYB/MT-CO1/MT-CO2/ATP7A/AIFM1/ITPR2/SLC9A1/PIK3CB	40	Umbrella cells_OAB
526	GO_BP	GO:0021795	cerebral cortex cell migration	9/1763	48/18215	0.1875	1.93722	2.12833	0.0385828	0.411137	0.3884	RTN4/SYNE2/ROBO1/ADGRG1/MBOAT7/PEX13/PSEN1/LAMB1/EFHC1	9	Umbrella cells_OAB
527	GO_BP	GO:0090329	regulation of DNA-templated DNA replication	9/1763	48/18215	0.1875	1.93722	2.12833	0.0385828	0.411137	0.3884	GMNN/ATRX/NBN/ZMPSTE24/PCNA/MCM4/KAT7/MCM3/DBF4	9	Umbrella cells_OAB
528	GO_BP	GO:0098927	vesicle-mediated transport between endosomal compartments	9/1763	48/18215	0.1875	1.93722	2.12833	0.0385828	0.411137	0.3884	EMP2/EZR/RAB11A/EEA1/HOOK2/DNAJC13/HOOK1/ATG14/KIF16B	9	Umbrella cells_OAB
529	GO_BP	GO:2000649	regulation of sodium ion transmembrane transporter activity	9/1763	48/18215	0.1875	1.93722	2.12833	0.0385828	0.411137	0.3884	ATP1B1/TESC/CHP2/ANK3/GPD1L/PTPN3/STK39/OSR1/SLC9A1	9	Umbrella cells_OAB
530	GO_BP	GO:0000281	mitotic cytokinesis	14/1763	87/18215	0.16092	1.66259	2.02792	0.0394024	0.416195	0.393179	IQGAP1/VPS4B/USP8/CHMP4C/CKAP2/ANK3/EXOC1/EXOC4/APC/STAMBP/EXOC6B/MAP9/EFHC1/SPAST	14	Umbrella cells_OAB
531	GO_BP	GO:1901879	regulation of protein depolymerization	14/1763	87/18215	0.16092	1.66259	2.02792	0.0394024	0.416195	0.393179	LIMA1/CAPG/ASPH/EPS8/TWF1/ADD3/CKAP2/SCIN/APC/F2RL1/VILL/SEMA5A/CARMIL1/SPAST	14	Umbrella cells_OAB
532	GO_BP	GO:0009636	response to toxic substance	34/1763	258/18215	0.131783	1.36156	1.91465	0.0395953	0.416195	0.393179	GPX2/ASS1/SELENOW/CDH1/MGST2/TXNDC17/MGST1/GPX1/PRXL2A/PTPN13/PRDX3/SDC1/CAT/MDM2/SELENOF/DHRS2/CLDN1/SCFD1/CP/GSTO2/KDM5B/GSR/RDH11/GSTZ1/SLC15A2/TP53INP1/ERCC6/UBIAD1/ALAD/MT-CYB/ATP7A/AIFM1/NNT/LANCL1	34	Umbrella cells_OAB
533	GO_BP	GO:0000394	RNA splicing, via endonucleolytic cleavage and ligation	4/1763	14/18215	0.285714	2.95195	2.39169	0.039722	0.416195	0.393179	DDX1/FAM98A/FAM98B/TSEN15	4	Umbrella cells_OAB
534	GO_BP	GO:0003413	chondrocyte differentiation involved in endochondral bone morphogenesis	4/1763	14/18215	0.285714	2.95195	2.39169	0.039722	0.416195	0.393179	TRIP11/TSKU/RARG/SOX9	4	Umbrella cells_OAB
535	GO_BP	GO:0015780	nucleotide-sugar transmembrane transport	4/1763	14/18215	0.285714	2.95195	2.39169	0.039722	0.416195	0.393179	SLC35A1/SLC35B1/SLC35C1/SLC35D1	4	Umbrella cells_OAB
536	GO_BP	GO:0030497	fatty acid elongation	4/1763	14/18215	0.285714	2.95195	2.39169	0.039722	0.416195	0.393179	HACD3/ELOVL1/HACD2/ELOVL6	4	Umbrella cells_OAB
537	GO_BP	GO:0043306	positive regulation of mast cell degranulation	4/1763	14/18215	0.285714	2.95195	2.39169	0.039722	0.416195	0.393179	GATA2/SNX4/SYK/VAMP7	4	Umbrella cells_OAB
538	GO_BP	GO:1903894	regulation of IRE1-mediated unfolded protein response	4/1763	14/18215	0.285714	2.95195	2.39169	0.039722	0.416195	0.393179	AGR2/HSPA5/UFL1/TMEM33	4	Umbrella cells_OAB
539	GO_BP	GO:0006302	double-strand break repair	40/1763	312/18215	0.128205	1.32459	1.89309	0.0401808	0.420221	0.396982	XRCC5/NUCKS1/SETD2/SMC5/TOP2B/DDX1/UBE2V2/RBBP8/SMARCC2/ZMYND8/NBN/HTATSF1/PBRM1/SPIDR/BABAM2/BRCC3/KMT5B/TDP2/INIP/SMARCAD1/MCM4/WDR48/DTX3L/YEATS4/SLF2/POLB/ING3/HPF1/MUS81/MRE11/ERCC6/PALB2/RHNO1/MSH2/SMC6/ATR/FAN1/MCM3/MLH1/SHLD2	40	Umbrella cells_OAB
540	GO_BP	GO:0001836	release of cytochrome c from mitochondria	10/1763	56/18215	0.178571	1.84497	2.07304	0.0407324	0.423632	0.400204	TNFSF10/FAM162A/GPX1/PMAIP1/GGCT/DNM1L/PSMD10/OPA1/TRIAP1/BIK	10	Umbrella cells_OAB
541	GO_BP	GO:0006749	glutathione metabolic process	10/1763	56/18215	0.178571	1.84497	2.07304	0.0407324	0.423632	0.400204	IDH1/MGST2/GPX1/ARL6IP5/GGT6/GSTO2/GSR/GSS/GSTM4/GSTZ1	10	Umbrella cells_OAB
542	GO_BP	GO:0034205	amyloid-beta formation	10/1763	56/18215	0.178571	1.84497	2.07304	0.0407324	0.423632	0.400204	TMED10/RTN4/EFNA1/IFNGR1/RTN3/PSENEN/CASP3/PSEN1/NCSTN/GSAP	10	Umbrella cells_OAB
543	GO_BP	GO:0036296	response to increased oxygen levels	6/1763	27/18215	0.222222	2.29596	2.20597	0.0409594	0.424427	0.400955	CAT/ATP6AP1/ATP6V1A/POLB/MT-CYB/MT-ATP6	6	Umbrella cells_OAB
544	GO_BP	GO:0042537	benzene-containing compound metabolic process	6/1763	27/18215	0.222222	2.29596	2.20597	0.0409594	0.424427	0.400955	CYP4B1/SRD5A2/GOT2/GSTM4/KYAT3/AFMID	6	Umbrella cells_OAB
545	GO_BP	GO:0006891	intra-Golgi vesicle-mediated transport	7/1763	34/18215	0.205882	2.12714	2.15342	0.0412943	0.427112	0.403492	COPB1/GOSR1/TRAPPC3/GOLGA5/COG2/COG5/COG6	7	Umbrella cells_OAB
546	GO_BP	GO:0051258	protein polymerization	37/1763	286/18215	0.129371	1.33663	1.87838	0.041885	0.432428	0.408514	CAPG/AKAP9/EPS8/TWF1/ARPC2/PFN2/CTTN/ADD3/MAP4/GOLGA2/ARFGEF1/WASHC3/BAIAP2L1/PAK1/SSH3/SCIN/DLG1/SLAIN2/TTC17/DRG1/ARHGAP18/KANK1/CKAP5/RANBP9/ABITRAM/HAUS1/TUBG2/BAG4/VILL/TUBG1/CARMIL1/WASHC5/TUBGCP5/ARHGAP6/CEP192/HAUS6/FER	37	Umbrella cells_OAB
547	GO_BP	GO:0019079	viral genome replication	19/1763	129/18215	0.147287	1.52174	1.9467	0.0420794	0.433641	0.40966	HACD3/NUCKS1/SLPI/BANF1/SRPK1/SMC5/PKN2/PABPC1/TOP2B/APOBEC3C/CNOT7/ATG5/FAM111A/CCNK/TMEM41B/YTHDC2/EIF2AK4/TASOR/SMC6	19	Umbrella cells_OAB
548	GO_BP	GO:0002067	glandular epithelial cell differentiation	12/1763	72/18215	0.166667	1.72197	2.00933	0.0427479	0.438127	0.413898	AGR2/HES1/FOXA1/WNT5A/GATA2/TP63/WDR77/HOXA5/RARG/SOX9/FGFR2/CLOCK	12	Umbrella cells_OAB
549	GO_BP	GO:0090307	mitotic spindle assembly	12/1763	72/18215	0.166667	1.72197	2.00933	0.0427479	0.438127	0.413898	RAB11A/TPR/VPS4B/BCCIP/GOLGA2/PIBF1/CHMP4C/DRG1/KIF3B/MAP9/ABRAXAS2/CEP192	12	Umbrella cells_OAB
550	GO_BP	GO:1900076	regulation of cellular response to insulin stimulus	12/1763	72/18215	0.166667	1.72197	2.00933	0.0427479	0.438127	0.413898	NUCKS1/PPARG/ATP2B1/ADIPOR1/SNX5/USO1/PTPN11/NCOA2/PRKAA1/KANK1/APPL2/NR1H4	12	Umbrella cells_OAB
551	GO_BP	GO:0099072	regulation of postsynaptic membrane neurotransmitter receptor levels	14/1763	88/18215	0.159091	1.6437	1.98144	0.0428497	0.438373	0.41413	RAB11A/EPS8/VPS35/ADAM10/SNX6/FLOT2/DLG1/ZDHHC5/PRKCI/NSG1/DAG1/DLG3/ARC/GRIPAP1	14	Umbrella cells_OAB
552	GO_BP	GO:0072655	establishment of protein localization to mitochondrion	18/1763	121/18215	0.14876	1.53697	1.93995	0.0431777	0.440929	0.416545	BCAP31/SH3GLB1/LMAN1/MTCH2/HK1/MTX2/TIMM23/TIMM17B/AP3B1/TOMM34/PRKAA1/TOMM70/RHOU/PITRM1/TIMM21/BAG4/AIFM1/HPS4	18	Umbrella cells_OAB
553	GO_BP	GO:0033628	regulation of cell adhesion mediated by integrin	9/1763	49/18215	0.183673	1.89768	2.05973	0.0433615	0.442005	0.417561	EFNA1/PTK2/TESC/EPHA2/ACER2/PTPN11/FERMT1/IFT74/SYK	9	Umbrella cells_OAB
554	GO_BP	GO:0070828	heterochromatin organization	20/1763	138/18215	0.144928	1.49737	1.91987	0.0436878	0.444528	0.419945	H2AZ1/H2AJ/CBX3/HP1BP3/MECOM/H1-0/TPR/ATRX/MACROH2A1/SMARCA5/PPHLN1/ATF7IP/ATF7IP2/H2AZ2/TRIP12/UBR2/H2AC20/H2AC6/TASOR/PHF2	20	Umbrella cells_OAB
555	GO_BP	GO:0006664	glycolipid metabolic process	17/1763	113/18215	0.150442	1.55434	1.93497	0.0442037	0.448966	0.424137	SCCPDH/TM9SF2/GLTP/FUCA1/B3GNT5/ST3GAL5/ITGB8/PIGA/DPM2/PRKAA1/SUMF1/PIGC/PIGN/PGAP2/PIGG/PIGM/PIGS	17	Umbrella cells_OAB
556	GO_BP	GO:0033866	nucleoside bisphosphate biosynthetic process	10/1763	57/18215	0.175439	1.8126	2.01141	0.0452844	0.457336	0.432045	PPCS/ELOVL1/HACD2/DLD/PAPSS1/PDK3/ELOVL6/MMUT/DLAT/PDHX	10	Umbrella cells_OAB
557	GO_BP	GO:0034030	ribonucleoside bisphosphate biosynthetic process	10/1763	57/18215	0.175439	1.8126	2.01141	0.0452844	0.457336	0.432045	PPCS/ELOVL1/HACD2/DLD/PAPSS1/PDK3/ELOVL6/MMUT/DLAT/PDHX	10	Umbrella cells_OAB
558	GO_BP	GO:0034033	purine nucleoside bisphosphate biosynthetic process	10/1763	57/18215	0.175439	1.8126	2.01141	0.0452844	0.457336	0.432045	PPCS/ELOVL1/HACD2/DLD/PAPSS1/PDK3/ELOVL6/MMUT/DLAT/PDHX	10	Umbrella cells_OAB
559	GO_BP	GO:0045017	glycerolipid biosynthetic process	33/1763	252/18215	0.130952	1.35298	1.84704	0.0453523	0.457336	0.432045	SLC44A4/IP6K2/TMX1/SLC44A2/MBOAT7/FAR1/PLCE1/LIPH/LPCAT2/DGKA/TMEM68/PIGA/DHRS7B/DPM2/PIK3C2A/SOCS4/SLC44A3/SOCS6/SACM1L/PIGC/PIGN/ATG14/PGAP2/PIGG/PLIN5/CDS1/PLA2G4A/NR1H4/SELENOI/BPNT1/PIGM/PIGS/PIK3CB	33	Umbrella cells_OAB
560	GO_BP	GO:0014044	Schwann cell development	8/1763	42/18215	0.190476	1.96797	2.05585	0.0457173	0.459374	0.43397	ADGRG6/DICER1/ERBB3/NF1/PARD3/DAG1/MPP5/SLC25A46	8	Umbrella cells_OAB
561	GO_BP	GO:0000729	DNA double-strand break processing	5/1763	21/18215	0.238095	2.45996	2.19132	0.0462132	0.459374	0.43397	UBE2V2/RBBP8/NBN/SMARCAD1/MRE11	5	Umbrella cells_OAB
562	GO_BP	GO:0006907	pinocytosis	5/1763	21/18215	0.238095	2.45996	2.19132	0.0462132	0.459374	0.43397	CDC42/SNX5/PROM2/APPL2/CARMIL1	5	Umbrella cells_OAB
563	GO_BP	GO:0009067	aspartate family amino acid biosynthetic process	5/1763	21/18215	0.238095	2.45996	2.19132	0.0462132	0.459374	0.43397	APIP/GOT2/AASDHPPT/AASS/GOT1	5	Umbrella cells_OAB
564	GO_BP	GO:0046128	purine ribonucleoside metabolic process	5/1763	21/18215	0.238095	2.45996	2.19132	0.0462132	0.459374	0.43397	ADK/PGM2/ENPP4/ICMT/NT5E	5	Umbrella cells_OAB
565	GO_BP	GO:0097734	extracellular exosome biogenesis	5/1763	21/18215	0.238095	2.45996	2.19132	0.0462132	0.459374	0.43397	RAB11A/SDC1/VPS4B/TSG101/ATP9A	5	Umbrella cells_OAB
566	GO_BP	GO:0002011	morphogenesis of an epithelial sheet	11/1763	65/18215	0.169231	1.74846	1.97883	0.0463694	0.459374	0.43397	ARHGAP12/HBEGF/MSX2/LRG1/WNT5A/FLRT3/FERMT1/LIN7C/ARHGAP35/DAG1/MPP5	11	Umbrella cells_OAB
567	GO_BP	GO:0030837	negative regulation of actin filament polymerization	11/1763	65/18215	0.169231	1.74846	1.97883	0.0463694	0.459374	0.43397	CAPG/EPS8/TWF1/PFN2/ADD3/ARFGEF1/SSH3/SCIN/KANK1/VILL/CARMIL1	11	Umbrella cells_OAB
568	GO_BP	GO:0042058	regulation of epidermal growth factor receptor signaling pathway	11/1763	65/18215	0.169231	1.74846	1.97883	0.0463694	0.459374	0.43397	AGR2/ERRFI1/SNX6/TSG101/RALB/VPS25/SOCS4/FAM83B/PTPN3/PTK6/FER	11	Umbrella cells_OAB
569	GO_BP	GO:0045682	regulation of epidermis development	11/1763	65/18215	0.169231	1.74846	1.97883	0.0463694	0.459374	0.43397	HES1/ERRFI1/MACROH2A1/PLAAT4/MSX2/NCOA3/ESRP1/TP63/GRHL1/MYCL/TRIM16	11	Umbrella cells_OAB
570	GO_BP	GO:0070482	response to oxygen levels	44/1763	352/18215	0.125	1.29148	1.80767	0.0467768	0.462598	0.437016	FAM162A/PMAIP1/HP1BP3/TMBIM6/PPARG/CAT/MDM2/TXN2/SCFD1/ATP6AP1/EDN1/ADM/MT-ND5/TFAM/REST/FUNDC1/EGLN3/MT-ND2/CASP3/NF1/PDK3/PRKAA1/ATP6V1A/AK4/PLEKHN1/TM9SF4/ABAT/POLB/DDAH1/CYSLTR1/SLC29A1/ALAD/FGFR2/MT-ND1/MT-ND4/MT-CYB/MT-CO1/MT-CO2/MT-ATP6/ATP7A/AIFM1/ITPR2/SLC9A1/PIK3CB	44	Umbrella cells_OAB
571	GO_BP	GO:1903509	liposaccharide metabolic process	17/1763	114/18215	0.149123	1.54071	1.89577	0.0474582	0.468007	0.442126	SCCPDH/TM9SF2/GLTP/FUCA1/B3GNT5/ST3GAL5/ITGB8/PIGA/DPM2/PRKAA1/SUMF1/PIGC/PIGN/PGAP2/PIGG/PIGM/PIGS	17	Umbrella cells_OAB
572	GO_BP	GO:0010948	negative regulation of cell cycle process	40/1763	316/18215	0.126582	1.30783	1.80698	0.0474898	0.468007	0.442126	PLK2/TPR/ATRX/MDM2/GPNMB/MACROH2A1/CCNG1/PSMG2/SMARCA5/C10orf99/RBBP8/CCND1/UFL1/ZNF655/NBN/CHMP4C/NAE1/WEE1/PTPN11/BABAM2/DLG1/BRCC3/CTDSPL/INIP/RAD17/APC/EIF2AK4/DTX3L/TRIAP1/NSUN2/KAT2B/NME6/MUS81/MRE11/ETAA1/ERCC6/RHNO1/MSH2/CLOCK/ATR	40	Umbrella cells_OAB
573	GO_BP	GO:0003416	endochondral bone growth	6/1763	28/18215	0.214286	2.21396	2.10437	0.0480155	0.469901	0.443915	MSX2/ZMPSTE24/TSKU/RARG/SOX9/FGFR2	6	Umbrella cells_OAB
574	GO_BP	GO:0010971	positive regulation of G2/M transition of mitotic cell cycle	6/1763	28/18215	0.214286	2.21396	2.10437	0.0480155	0.469901	0.443915	RAB11A/VPS4B/PBX1/CCND1/MTA3/RRM2B	6	Umbrella cells_OAB
575	GO_BP	GO:0042634	regulation of hair cycle	6/1763	28/18215	0.214286	2.21396	2.10437	0.0480155	0.469901	0.443915	MSX2/WNT5A/FERMT1/MYSM1/TSKU/CLOCK	6	Umbrella cells_OAB
576	GO_BP	GO:0045116	protein neddylation	6/1763	28/18215	0.214286	2.21396	2.10437	0.0480155	0.469901	0.443915	COPS2/NAE1/DCUN1D1/UBA3/DCUN1D4/COPS7A	6	Umbrella cells_OAB
577	GO_BP	GO:0032204	regulation of telomere maintenance	16/1763	106/18215	0.150943	1.55952	1.89121	0.0485723	0.472298	0.446179	XRCC5/GNL3/ATRX/CCT6A/SMC5/NBN/STN1/PARN/YLPM1/UCHL5/SLF2/EXOSC10/NFRKB/MRE11/SMC6/ATR	16	Umbrella cells_OAB
578	GO_BP	GO:0046165	alcohol biosynthetic process	20/1763	140/18215	0.142857	1.47597	1.85067	0.0495982	0.472298	0.446179	ASAH1/SPTSSA/PCBD1/SPTSSB/FDFT1/HMGCS2/SC5D/IP6K2/ERLIN1/REST/ERLIN2/ACER2/ARV1/PPIP5K2/DHCR24/PRKAA1/SRD5A3/SPTLC3/HMGCR/GOT1	20	Umbrella cells_OAB
579	GO_BP	GO:0000054	ribosomal subunit export from nucleus	4/1763	15/18215	0.266667	2.75515	2.2261	0.0501368	0.472298	0.446179	SDAD1/NMD3/XPO1/LSG1	4	Umbrella cells_OAB
580	GO_BP	GO:0005980	glycogen catabolic process	4/1763	15/18215	0.266667	2.75515	2.2261	0.0501368	0.472298	0.446179	PYGL/AGL/PGM2/PPP1R3B	4	Umbrella cells_OAB
581	GO_BP	GO:0006271	DNA strand elongation involved in DNA replication	4/1763	15/18215	0.266667	2.75515	2.2261	0.0501368	0.472298	0.446179	PCNA/MCM4/POLD3/MCM3	4	Umbrella cells_OAB
582	GO_BP	GO:0006999	nuclear pore organization	4/1763	15/18215	0.266667	2.75515	2.2261	0.0501368	0.472298	0.446179	RTN4/TPR/TMEM170A/NUP93	4	Umbrella cells_OAB
583	GO_BP	GO:0014029	neural crest formation	4/1763	15/18215	0.266667	2.75515	2.2261	0.0501368	0.472298	0.446179	NOLC1/EDN1/SOX9/POLR1B	4	Umbrella cells_OAB
584	GO_BP	GO:0033750	ribosome localization	4/1763	15/18215	0.266667	2.75515	2.2261	0.0501368	0.472298	0.446179	SDAD1/NMD3/XPO1/LSG1	4	Umbrella cells_OAB
585	GO_BP	GO:0036376	sodium ion export across plasma membrane	4/1763	15/18215	0.266667	2.75515	2.2261	0.0501368	0.472298	0.446179	ATP1B1/ATP1A4/SLC4A4/SLC9A1	4	Umbrella cells_OAB
586	GO_BP	GO:0043328	protein transport to vacuole involved in ubiquitin-dependent protein catabolic process via the multivesicular body sorting pathway	4/1763	15/18215	0.266667	2.75515	2.2261	0.0501368	0.472298	0.446179	VPS36/TSG101/STAM2/VPS25	4	Umbrella cells_OAB
587	GO_BP	GO:0043518	negative regulation of DNA damage response, signal transduction by p53 class mediator	4/1763	15/18215	0.266667	2.75515	2.2261	0.0501368	0.472298	0.446179	PTTG1IP/MARCHF7/MDM2/PSMD10	4	Umbrella cells_OAB
588	GO_BP	GO:0045475	locomotor rhythm	4/1763	15/18215	0.266667	2.75515	2.2261	0.0501368	0.472298	0.446179	ID2/NCOR1/ZFHX3/NCOA2	4	Umbrella cells_OAB
589	GO_BP	GO:0046831	regulation of RNA export from nucleus	4/1763	15/18215	0.266667	2.75515	2.2261	0.0501368	0.472298	0.446179	SETD2/TPR/THOC2/NSUN2	4	Umbrella cells_OAB
590	GO_BP	GO:0060099	regulation of phagocytosis, engulfment	4/1763	15/18215	0.266667	2.75515	2.2261	0.0501368	0.472298	0.446179	GATA2/ANO6/F2RL1/APPL2	4	Umbrella cells_OAB
591	GO_BP	GO:0060211	regulation of nuclear-transcribed mRNA poly(A) tail shortening	4/1763	15/18215	0.266667	2.75515	2.2261	0.0501368	0.472298	0.446179	TOB1/BTG2/PABPC1/CNOT7	4	Umbrella cells_OAB
592	GO_BP	GO:0060572	morphogenesis of an epithelial bud	4/1763	15/18215	0.266667	2.75515	2.2261	0.0501368	0.472298	0.446179	WNT5A/TP63/AR/FGFR2	4	Umbrella cells_OAB
593	GO_BP	GO:0061307	cardiac neural crest cell differentiation involved in heart development	4/1763	15/18215	0.266667	2.75515	2.2261	0.0501368	0.472298	0.446179	CDC42/HES1/EDN1/SEMA3C	4	Umbrella cells_OAB
594	GO_BP	GO:0061308	cardiac neural crest cell development involved in heart development	4/1763	15/18215	0.266667	2.75515	2.2261	0.0501368	0.472298	0.446179	CDC42/HES1/EDN1/SEMA3C	4	Umbrella cells_OAB
595	GO_BP	GO:0071599	otic vesicle development	4/1763	15/18215	0.266667	2.75515	2.2261	0.0501368	0.472298	0.446179	GATA3/CEP290/SOX9/FGFR2	4	Umbrella cells_OAB
596	GO_BP	GO:1905153	regulation of membrane invagination	4/1763	15/18215	0.266667	2.75515	2.2261	0.0501368	0.472298	0.446179	GATA2/ANO6/F2RL1/APPL2	4	Umbrella cells_OAB
597	GO_BP	GO:2001028	positive regulation of endothelial cell chemotaxis	4/1763	15/18215	0.266667	2.75515	2.2261	0.0501368	0.472298	0.446179	HSPB1/LGMN/SEMA5A/P2RX4	4	Umbrella cells_OAB
598	GO_BP	GO:0030042	actin filament depolymerization	10/1763	58/18215	0.172414	1.78135	1.95099	0.050168	0.472298	0.446179	LIMA1/CAPG/EPS8/TWF1/ADD3/SCIN/F2RL1/VILL/SEMA5A/CARMIL1	10	Umbrella cells_OAB
599	GO_BP	GO:0030041	actin filament polymerization	23/1763	166/18215	0.138554	1.43152	1.82829	0.0501874	0.472298	0.446179	CAPG/EPS8/TWF1/ARPC2/PFN2/CTTN/ADD3/ARFGEF1/WASHC3/BAIAP2L1/SSH3/SCIN/DLG1/TTC17/ARHGAP18/KANK1/ABITRAM/BAG4/VILL/CARMIL1/WASHC5/ARHGAP6/FER	23	Umbrella cells_OAB
600	GO_BP	GO:0034644	cellular response to UV	14/1763	90/18215	0.155556	1.60717	1.89023	0.0503709	0.473235	0.447064	MDM2/ZBTB1/MME/PCNA/PTPRK/MAPK13/POLK/EIF2AK4/TRIAP1/CUL4B/TP53INP1/RHNO1/POLD3/ATR	14	Umbrella cells_OAB
601	GO_BP	GO:0140056	organelle localization by membrane tethering	13/1763	82/18215	0.158537	1.63797	1.89537	0.0509412	0.477365	0.450965	SYTL2/VMP1/CAV2/VAMP3/USO1/RALB/CEP290/EXOC1/STX17/EXOC4/STX6/ATG14/EXOC6B	13	Umbrella cells_OAB
602	GO_BP	GO:1905515	non-motile cilium assembly	11/1763	66/18215	0.166667	1.72197	1.92347	0.0509799	0.477365	0.450965	PCM1/CEP350/IFT57/MAP4/PIBF1/CEP290/IFT74/INTU/BBS2/TTC8/IFT172	11	Umbrella cells_OAB
603	GO_BP	GO:1902905	positive regulation of supramolecular fiber organization	24/1763	175/18215	0.137143	1.41694	1.81422	0.0510727	0.47744	0.451037	CDC42/GPX1/AKAP9/LIMCH1/CD47/ARPC2/PFN2/CTTN/USP8/EDN1/BAIAP2L1/PAK1/SCIN/PSEN1/DLG1/SLAIN2/DRG1/CKAP5/F2RL1/BAG4/SEMA5A/CARMIL1/SPAST/FER	24	Umbrella cells_OAB
604	GO_BP	GO:0007099	centriole replication	8/1763	43/18215	0.186047	1.9222	1.98188	0.0515943	0.479929	0.453388	PLK2/VPS4B/CETN2/KAT2B/CEP295/POC1B/CEP192/CEP120	8	Umbrella cells_OAB
605	GO_BP	GO:0045022	early endosome to late endosome transport	8/1763	43/18215	0.186047	1.9222	1.98188	0.0515943	0.479929	0.453388	EMP2/EZR/EEA1/HOOK2/DNAJC13/HOOK1/ATG14/KIF16B	8	Umbrella cells_OAB
606	GO_BP	GO:0090114	COPII-coated vesicle budding	8/1763	43/18215	0.186047	1.9222	1.98188	0.0515943	0.479929	0.453388	TMED10/RAB1A/SEC31A/SAR1B/MIA3/TRAPPC3/SEC13/TRAPPC11	8	Umbrella cells_OAB
607	GO_BP	GO:0051495	positive regulation of cytoskeleton organization	25/1763	184/18215	0.13587	1.40378	1.80204	0.0518249	0.48128	0.454665	CDC42/AKAP9/LIMCH1/CD47/ARPC2/VPS4B/PFN2/CTTN/ADD3/EDN1/BAIAP2L1/PAK1/SCIN/DLG1/SLAIN2/DRG1/CKAP5/F2RL1/BAG4/CEP295/SEMA5A/CARMIL1/SPAST/CEP120/FER	25	Umbrella cells_OAB
608	GO_BP	GO:0006626	protein targeting to mitochondrion	16/1763	107/18215	0.149533	1.54495	1.85067	0.0521978	0.483945	0.457182	BCAP31/SH3GLB1/LMAN1/MTCH2/MTX2/TIMM23/TIMM17B/TOMM34/PRKAA1/TOMM70/RHOU/PITRM1/TIMM21/BAG4/AIFM1/HPS4	16	Umbrella cells_OAB
609	GO_BP	GO:0043244	regulation of protein-containing complex disassembly	18/1763	124/18215	0.145161	1.49978	1.82801	0.0528718	0.489389	0.462325	LIMA1/CAPG/ASPH/EPS8/TWF1/CALCOCO2/ADD3/ATG5/CKAP2/ZMPSTE24/SCIN/APC/F2RL1/SCAF8/VILL/SEMA5A/CARMIL1/SPAST	18	Umbrella cells_OAB
610	GO_BP	GO:0042060	wound healing	52/1763	429/18215	0.121212	1.25234	1.7314	0.0529598	0.489401	0.462336	GPX1/DSP/DST/MYOF/PDIA3/HSPB1/PPARG/VPS4B/LMAN1/VCL/CLDN1/PTK2/TSPAN8/TMEM97/HBEGF/EDN1/MIA3/ALOX5/MSX2/TMX1/LRG1/WNT5A/GATA2/ITGB6/CHMP4C/ARFGEF1/METAP1/ANO6/VAV3/PAK1/AP3B1/FERMT1/FZD6/DGKA/ERBB3/ANXA8/NF1/PPL/SYK/F5/KANK1/ARHGAP35/C1GALT1C1/ENPP4/F2RL1/TSKU/DAG1/LNPK/PLA2G4A/MERTK/PIK3CB/HPS4	52	Umbrella cells_OAB
611	GO_BP	GO:0006665	sphingolipid metabolic process	23/1763	167/18215	0.137725	1.42295	1.79741	0.0530933	0.489832	0.462743	HACD3/ASAH1/TM9SF2/SPTSSA/PLPP2/SPTSSB/GLTP/ELOVL1/HACD2/ST3GAL5/ACER2/ITGB8/PPM1L/SGPL1/ORMDL3/ARV1/PRKAA1/DEGS2/ELOVL6/SUMF1/CERS6/SGMS1/SPTLC3	23	Umbrella cells_OAB
612	GO_BP	GO:0000041	transition metal ion transport	15/1763	99/18215	0.151515	1.56543	1.84664	0.0534055	0.491104	0.463945	SLC39A6/SLC40A1/SLC30A9/CP/ABCC5/LCN2/STEAP2/SLC31A1/SLC11A2/TCN1/ATP2C2/SLC39A4/ATP7A/SLC39A9/SLC39A10	15	Umbrella cells_OAB
613	GO_BP	GO:0001657	ureteric bud development	15/1763	99/18215	0.151515	1.56543	1.84664	0.0534055	0.491104	0.463945	GATA3/HES1/SDC1/CAT/EPCAM/PBX1/SMAD5/HOXB7/DLG1/MAGED1/LGR4/HS2ST1/SOX9/FGFR2/OSR1	15	Umbrella cells_OAB
614	GO_BP	GO:0032387	negative regulation of intracellular transport	9/1763	51/18215	0.176471	1.82326	1.92725	0.0540705	0.495602	0.468194	VPS35/TPR/SVIP/ARFIP1/ERLEC1/FERMT1/NF1/YOD1/PKIA	9	Umbrella cells_OAB
615	GO_BP	GO:0061097	regulation of protein tyrosine kinase activity	9/1763	51/18215	0.176471	1.82326	1.92725	0.0540705	0.495602	0.468194	ERRFI1/EFNA1/SNX6/TSG101/NEDD9/VPS25/SOCS4/DLG3/PTK6	9	Umbrella cells_OAB
616	GO_BP	GO:0030901	midbrain development	14/1763	91/18215	0.153846	1.58951	1.84546	0.0544543	0.49831	0.470752	ATP5PB/CDC42/ATP5PF/HES1/HSPA5/WNT5A/WLS/ZNF148/SUDS3/FZD6/UCHL5/CCDC14/FZD3/FGFR2	14	Umbrella cells_OAB
617	GO_BP	GO:0002433	immune response-regulating cell surface receptor signaling pathway involved in phagocytosis	5/1763	22/18215	0.227273	2.34814	2.07116	0.0552093	0.499384	0.471767	PTK2/VAV3/PAK1/SYK/APPL2	5	Umbrella cells_OAB
618	GO_BP	GO:0038096	Fc-gamma receptor signaling pathway involved in phagocytosis	5/1763	22/18215	0.227273	2.34814	2.07116	0.0552093	0.499384	0.471767	PTK2/VAV3/PAK1/SYK/APPL2	5	Umbrella cells_OAB
619	GO_BP	GO:0042953	lipoprotein transport	5/1763	22/18215	0.227273	2.34814	2.07116	0.0552093	0.499384	0.471767	VMP1/PPARG/SAR1B/TMEM97/MIA3	5	Umbrella cells_OAB
620	GO_BP	GO:0043555	regulation of translation in response to stress	5/1763	22/18215	0.227273	2.34814	2.07116	0.0552093	0.499384	0.471767	DNAJC3/EIF2AK1/IMPACT/EIF2AK4/PDIK1L	5	Umbrella cells_OAB
621	GO_BP	GO:0045947	negative regulation of translational initiation	5/1763	22/18215	0.227273	2.34814	2.07116	0.0552093	0.499384	0.471767	TPR/EIF4EBP2/EIF2AK1/EIF2AK4/EIF4EBP1	5	Umbrella cells_OAB
622	GO_BP	GO:0060008	Sertoli cell differentiation	5/1763	22/18215	0.227273	2.34814	2.07116	0.0552093	0.499384	0.471767	SDC1/ATRX/HSD17B4/SOX9/FER	5	Umbrella cells_OAB
623	GO_BP	GO:0140861	DNA repair-dependent chromatin remodeling	5/1763	22/18215	0.227273	2.34814	2.07116	0.0552093	0.499384	0.471767	TRIP12/ASF1A/BRCC3/DTX3L/HPF1	5	Umbrella cells_OAB
624	GO_BP	GO:0002028	regulation of sodium ion transport	13/1763	83/18215	0.156627	1.61824	1.84795	0.0552804	0.499384	0.471767	ATP1B1/TESC/CHP2/ANK3/COMMD1/DLG1/GPD1L/PTPN3/STK39/PKP2/OSR1/SLC9A1/P2RX4	13	Umbrella cells_OAB
625	GO_BP	GO:0046456	icosanoid biosynthetic process	10/1763	59/18215	0.169492	1.75116	1.89176	0.0553905	0.499578	0.471951	MGST2/AKR1C3/EDN1/ALOX5/GGT6/PIBF1/CBR1/SYK/PLA2G10/PLA2G4A	10	Umbrella cells_OAB
626	GO_BP	GO:0034315	regulation of Arp2/3 complex-mediated actin nucleation	6/1763	29/18215	0.206897	2.13762	2.007	0.0557756	0.500849	0.473151	ARFIP1/WASHC3/AP1AR/CARMIL1/WASHC5/WASHC2A	6	Umbrella cells_OAB
627	GO_BP	GO:0098901	regulation of cardiac muscle cell action potential	6/1763	29/18215	0.206897	2.13762	2.007	0.0557756	0.500849	0.473151	CXADR/DSG2/AKAP9/DSP/DLG1/PKP2	6	Umbrella cells_OAB
628	GO_BP	GO:0051298	centrosome duplication	12/1763	75/18215	0.16	1.65309	1.85526	0.0557979	0.500849	0.473151	PLK2/VPS4B/CHMP4C/CETN2/USP33/XPO1/CKAP5/KAT2B/CEP295/POC1B/CEP192/CEP120	12	Umbrella cells_OAB
629	GO_BP	GO:0016126	sterol biosynthetic process	11/1763	67/18215	0.164179	1.69627	1.86904	0.0558891	0.50087	0.473171	FDFT1/HMGCS2/SC5D/ERLIN1/ERLIN2/ERG28/CYB5R1/ARV1/DHCR24/PRKAA1/HMGCR	11	Umbrella cells_OAB
630	GO_BP	GO:1901796	regulation of signal transduction by p53 class mediator	16/1763	108/18215	0.148148	1.53064	1.81054	0.0560075	0.501134	0.47342	PTTG1IP/MARCHF7/PMAIP1/SGK1/MDM2/TRIM24/EEF1E1/ZMPSTE24/PSMD10/RNF34/PAK1IP1/TRIAP1/TAF9B/PLA2R1/ATR/RRM2B	16	Umbrella cells_OAB
631	GO_BP	GO:0030216	keratinocyte differentiation	24/1763	177/18215	0.135593	1.40092	1.75459	0.0569098	0.5084	0.480285	ASAH1/DSP/ERRFI1/KRT7/AKR1C3/NFKBIZ/MACROH2A1/PLAAT4/PPHLN1/TSG101/MSX2/NCOA3/WNT5A/EPHA2/CSTA/TP63/GRHL2/CASP3/IFT74/PPL/GRHL1/TRIM16/INTU/EXPH5	24	Umbrella cells_OAB
632	GO_BP	GO:0072163	mesonephric epithelium development	15/1763	100/18215	0.15	1.54977	1.80461	0.0574526	0.511628	0.483334	GATA3/HES1/SDC1/CAT/EPCAM/PBX1/SMAD5/HOXB7/DLG1/MAGED1/LGR4/HS2ST1/SOX9/FGFR2/OSR1	15	Umbrella cells_OAB
633	GO_BP	GO:0072164	mesonephric tubule development	15/1763	100/18215	0.15	1.54977	1.80461	0.0574526	0.511628	0.483334	GATA3/HES1/SDC1/CAT/EPCAM/PBX1/SMAD5/HOXB7/DLG1/MAGED1/LGR4/HS2ST1/SOX9/FGFR2/OSR1	15	Umbrella cells_OAB
634	GO_BP	GO:0006694	steroid biosynthetic process	25/1763	186/18215	0.134409	1.38869	1.74417	0.057567	0.511837	0.483532	ASAH1/SCP2/ERRFI1/AKR1C3/FDFT1/PBX1/HMGCS2/SC5D/ERLIN1/ADM/SRD5A2/REST/ERLIN2/OSBPL2/ERG28/OSBPL9/CYB5R1/ARV1/DHCR24/PRKAA1/SRD5A3/HMGCR/NR1H4/OSBPL3/HSD17B8	25	Umbrella cells_OAB
635	GO_BP	GO:0030501	positive regulation of bone mineralization	8/1763	44/18215	0.181818	1.87851	1.90987	0.0579361	0.512158	0.483834	ATP2B1/ALOX5/TENT5A/ANO6/ACVR2A/SLC20A2/TFAP2A/OSR1	8	Umbrella cells_OAB
636	GO_BP	GO:0030835	negative regulation of actin filament depolymerization	8/1763	44/18215	0.181818	1.87851	1.90987	0.0579361	0.512158	0.483834	LIMA1/CAPG/EPS8/TWF1/ADD3/SCIN/VILL/CARMIL1	8	Umbrella cells_OAB
637	GO_BP	GO:0051602	response to electrical stimulus	8/1763	44/18215	0.181818	1.87851	1.90987	0.0579361	0.512158	0.483834	AKAP9/BTG2/KMT2C/REST/ADSS2/FZD3/MT-CO1/SLC9A1	8	Umbrella cells_OAB
638	GO_BP	GO:0031647	regulation of protein stability	40/1763	321/18215	0.124611	1.28745	1.70093	0.0579664	0.512158	0.483834	TSPAN1/CTSH/DAZAP2/ASPH/ATP1B1/RTN4/TBX3/MARCHF7/VPS35/SH3GLB1/EFNA1/MDM2/CCT6A/PFN2/USP8/MFSD1/ATF7IP/IP6K2/BAG5/RNF128/PDCL3/TRIM24/TESC/FLOT2/USP33/RPAP3/CASP3/SPAG1/DPM2/TBL1X/TAF9B/CDK7/DDI2/BAG4/SENP2/RABL3/BTRC/GET1/UTP25/HPS4	40	Umbrella cells_OAB
639	GO_BP	GO:0010506	regulation of autophagy	44/1763	358/18215	0.122905	1.26983	1.68792	0.0586515	0.5174	0.488787	PLK2/EIF4G2/VPS35/HSPB1/SETD2/SH3GLB1/CALCOCO2/SNX6/VPS26A/CTTN/DAP/VPS13C/SCFD1/SVIP/ATF6/UFL1/GOLGA2/SNX5/USP10/ATG5/DNM1L/ACER2/USP33/RALB/ZMPSTE24/DEPTOR/RAB3GAP1/ORMDL3/DEPP1/EXOC1/CASP3/SNX4/SNX7/PIK3C2A/PRKAA1/EXOC4/ATP6V1A/ATG14/RNF152/TP53INP1/WDR41/DCAF12/NPRL2/PIK3CB	44	Umbrella cells_OAB
640	GO_BP	GO:0022406	membrane docking	14/1763	92/18215	0.152174	1.57223	1.80124	0.0587585	0.517534	0.488913	EZR/SYTL2/VMP1/CAV2/VAMP3/USO1/RALB/CEP290/EXOC1/STX17/EXOC4/STX6/ATG14/EXOC6B	14	Umbrella cells_OAB
641	GO_BP	GO:0045216	cell-cell junction organization	28/1763	213/18215	0.131455	1.35817	1.72124	0.0588614	0.517631	0.489005	CXADR/PERP/DSG2/CDH1/CDC42/DSP/ADAM10/PKN2/VCL/CLDN1/PATJ/POF1B/EPHA2/MPP7/MARVELD2/GRHL2/DLG1/EPB41L3/PRKCI/GRHL1/PARD3/APC/F2RL1/PLEKHA7/PKP2/NR1H4/SLC39A9/FER	28	Umbrella cells_OAB
642	GO_BP	GO:1902117	positive regulation of organelle assembly	13/1763	84/18215	0.154762	1.59897	1.80117	0.0598634	0.519386	0.490663	SDC1/SH3GLB1/G3BP2/VPS4B/CAPRIN1/UBAP2L/RALB/RAB3GAP1/SNX4/SNX7/ARHGAP35/CEP295/CEP120	13	Umbrella cells_OAB
643	GO_BP	GO:0046394	carboxylic acid biosynthetic process	41/1763	331/18215	0.123867	1.27977	1.68154	0.0598805	0.519386	0.490663	HACD3/ASS1/MGST2/SCP2/ERRFI1/GATM/PCBD1/AKR1C3/SLC38A1/BCAT2/ELOVL1/EDN1/ERLIN1/ALOX5/GGT6/HACD2/PIBF1/APIP/ERLIN2/GOT2/OSBPL2/CBR1/OSBPL9/PER2/AASDHPPT/SYK/PRKAA1/PLA2G10/ELOVL6/GSTM4/ABAT/KAT2B/AASS/PSAT1/GOT1/PLA2G4A/NR1H4/OSBPL3/HSD17B8/PRKAB1/CBR4	41	Umbrella cells_OAB
644	GO_BP	GO:0010332	response to gamma radiation	9/1763	52/18215	0.173077	1.7882	1.86322	0.0600167	0.519386	0.490663	XRCC5/GPX1/GTF2H5/MDM2/ZMPSTE24/PRKAA1/POLB/ERCC6/ATR	9	Umbrella cells_OAB
645	GO_BP	GO:0045332	phospholipid translocation	9/1763	52/18215	0.173077	1.7882	1.86322	0.0600167	0.519386	0.490663	ATP8B1/VMP1/TMEM30A/TMEM30B/ANO6/ATP11B/TMEM41B/TRIAP1/ATP9A	9	Umbrella cells_OAB
646	GO_BP	GO:0006805	xenobiotic metabolic process	18/1763	126/18215	0.142857	1.47597	1.75502	0.0601268	0.519386	0.490663	CYP3A5/CRYZ/ABCC5/CYB5B/GSTO2/TPMT/CBR1/CYP2J2/GSTM4/CYP4F12/NUDT15/ABCC3/ABCC4/FMO5/CMBL/SLC29A1/NCEH1/SLC29A3	18	Umbrella cells_OAB
647	GO_BP	GO:0045786	negative regulation of cell cycle	49/1763	405/18215	0.120988	1.25002	1.66569	0.0603252	0.519386	0.490663	GATA3/PLK2/BTG2/TPR/GMNN/ATRX/MDM2/GPNMB/MACROH2A1/CCNG1/PSMG2/SMARCA5/C10orf99/RBBP8/CCND1/UFL1/ZNF655/NBN/CHMP4C/NAE1/WEE1/PTPN11/BABAM2/PTPRK/CASP3/DLG1/BRCC3/CTDSPL/INIP/YTHDC2/RAD17/APC/EIF2AK4/DTX3L/TRIAP1/PTPN3/NSUN2/ANGEL2/FZD3/KAT2B/NME6/MUS81/MRE11/ETAA1/ERCC6/RHNO1/MSH2/CLOCK/ATR	49	Umbrella cells_OAB
648	GO_BP	GO:0044839	cell cycle G2/M phase transition	21/1763	152/18215	0.138158	1.42742	1.73222	0.0606963	0.519386	0.490663	RAB11A/ENSA/VPS4B/MACROH2A1/PBX1/CCNG1/RBBP8/CCND1/NBN/CHMP4C/NAE1/WEE1/BABAM2/BRCC3/INIP/RAD17/MTA3/MRE11/PKIA/PPME1/RRM2B	21	Umbrella cells_OAB
649	GO_BP	GO:0048839	inner ear development	26/1763	196/18215	0.132653	1.37055	1.70736	0.0610825	0.519386	0.490663	ATP8B1/GATA3/HES1/TBX3/ADAM10/MYO6/PLS1/SLC44A4/TRIP11/ESRP1/WNT5A/GATA2/ATG5/SLITRK6/PTPN11/MPV17/CEP290/FZD6/HOXA13/MYCL/TSKU/FZD3/TFAP2A/TTC8/SOX9/FGFR2	26	Umbrella cells_OAB
650	GO_BP	GO:0010972	negative regulation of G2/M transition of mitotic cell cycle	11/1763	68/18215	0.161765	1.67132	1.81553	0.0611026	0.519386	0.490663	CCNG1/RBBP8/NBN/CHMP4C/NAE1/WEE1/BABAM2/BRCC3/INIP/RAD17/MRE11	11	Umbrella cells_OAB
651	GO_BP	GO:0046513	ceramide biosynthetic process	11/1763	68/18215	0.161765	1.67132	1.81553	0.0611026	0.519386	0.490663	ASAH1/SPTSSA/SPTSSB/ELOVL1/ST3GAL5/ORMDL3/PRKAA1/DEGS2/CERS6/SGMS1/SPTLC3	11	Umbrella cells_OAB
652	GO_BP	GO:0001736	establishment of planar polarity	7/1763	37/18215	0.189189	1.95467	1.90283	0.0614988	0.519386	0.490663	WNT5A/TP63/FZD6/INTU/FZD3/DLG3/TTC8	7	Umbrella cells_OAB
653	GO_BP	GO:0007164	establishment of tissue polarity	7/1763	37/18215	0.189189	1.95467	1.90283	0.0614988	0.519386	0.490663	WNT5A/TP63/FZD6/INTU/FZD3/DLG3/TTC8	7	Umbrella cells_OAB
654	GO_BP	GO:0046677	response to antibiotic	7/1763	37/18215	0.189189	1.95467	1.90283	0.0614988	0.519386	0.490663	MDM2/KDM5B/PLA2G4A/ATP7A/RSRC1/KAT7/SLC9A1	7	Umbrella cells_OAB
655	GO_BP	GO:1902275	regulation of chromatin organization	7/1763	37/18215	0.189189	1.95467	1.90283	0.0614988	0.519386	0.490663	TPR/PPHLN1/ATF7IP/ATF7IP2/MLLT3/TASOR/PHF2	7	Umbrella cells_OAB
656	GO_BP	GO:0042542	response to hydrogen peroxide	15/1763	101/18215	0.148515	1.53443	1.76304	0.0617045	0.519386	0.490663	GPX1/PRDX3/SDC1/CAT/MDM2/TOP2B/NET1/EDN1/MT-ND5/MAP3K5/PCNA/CASP3/PRKAA1/MAPK13/AIFM1	15	Umbrella cells_OAB
657	GO_BP	GO:0030833	regulation of actin filament polymerization	19/1763	135/18215	0.140741	1.45411	1.73359	0.0617331	0.519386	0.490663	CAPG/EPS8/TWF1/ARPC2/PFN2/CTTN/ADD3/ARFGEF1/BAIAP2L1/SSH3/SCIN/DLG1/ARHGAP18/KANK1/ABITRAM/BAG4/VILL/CARMIL1/FER	19	Umbrella cells_OAB
658	GO_BP	GO:0032956	regulation of actin cytoskeleton organization	42/1763	341/18215	0.123167	1.27254	1.6631	0.0617493	0.519386	0.490663	LIMA1/CDC42/CAPG/CD2AP/EPS8/LIMCH1/TWF1/CD47/ARPC2/RND3/PFN2/CTTN/ADD3/EDN1/ARFIP1/NEDD9/ARFGEF1/WASHC3/BAIAP2L1/PAK1/SSH3/SCIN/DLG1/STAU2/AP1AR/ARHGAP18/KANK1/ARHGAP35/F2RL1/ABITRAM/EFNA5/BAG4/VILL/SEMA5A/TTC8/CARMIL1/WASHC5/RHPN2/WASHC2A/SLC9A1/ARHGAP6/FER	42	Umbrella cells_OAB
659	GO_BP	GO:0009251	glucan catabolic process	4/1763	16/18215	0.25	2.58296	2.0736	0.0618971	0.519386	0.490663	PYGL/AGL/PGM2/PPP1R3B	4	Umbrella cells_OAB
660	GO_BP	GO:0010958	regulation of amino acid import across plasma membrane	4/1763	16/18215	0.25	2.58296	2.0736	0.0618971	0.519386	0.490663	ARL6IP5/SLC38A1/PER2/PSEN1	4	Umbrella cells_OAB
661	GO_BP	GO:0035435	phosphate ion transmembrane transport	4/1763	16/18215	0.25	2.58296	2.0736	0.0618971	0.519386	0.490663	SLC20A1/SLC20A2/XPR1/SLC37A1	4	Umbrella cells_OAB
662	GO_BP	GO:0042795	snRNA transcription by RNA polymerase II	4/1763	16/18215	0.25	2.58296	2.0736	0.0618971	0.519386	0.490663	LARP7/ICE2/ICE1/CDK7	4	Umbrella cells_OAB
663	GO_BP	GO:0043517	positive regulation of DNA damage response, signal transduction by p53 class mediator	4/1763	16/18215	0.25	2.58296	2.0736	0.0618971	0.519386	0.490663	PMAIP1/EEF1E1/PLA2R1/ATR	4	Umbrella cells_OAB
664	GO_BP	GO:0046459	short-chain fatty acid metabolic process	4/1763	16/18215	0.25	2.58296	2.0736	0.0618971	0.519386	0.490663	PCCB/MMUT/MCEE/CRAT	4	Umbrella cells_OAB
665	GO_BP	GO:0048385	regulation of retinoic acid receptor signaling pathway	4/1763	16/18215	0.25	2.58296	2.0736	0.0618971	0.519386	0.490663	AKR1C3/DHRS3/TRIM16/NR2C1	4	Umbrella cells_OAB
666	GO_BP	GO:0090110	COPII-coated vesicle cargo loading	4/1763	16/18215	0.25	2.58296	2.0736	0.0618971	0.519386	0.490663	RAB1A/SEC31A/MIA3/SEC13	4	Umbrella cells_OAB
667	GO_BP	GO:0098969	neurotransmitter receptor transport to postsynaptic membrane	4/1763	16/18215	0.25	2.58296	2.0736	0.0618971	0.519386	0.490663	RAB11A/VPS35/NSG1/GRIPAP1	4	Umbrella cells_OAB
668	GO_BP	GO:1902065	response to L-glutamate	4/1763	16/18215	0.25	2.58296	2.0736	0.0618971	0.519386	0.490663	TMBIM6/UFL1/PCNA/AIFM1	4	Umbrella cells_OAB
669	GO_BP	GO:1903789	regulation of amino acid transmembrane transport	4/1763	16/18215	0.25	2.58296	2.0736	0.0618971	0.519386	0.490663	ARL6IP5/SLC38A1/PER2/PSEN1	4	Umbrella cells_OAB
670	GO_BP	GO:0045787	positive regulation of cell cycle	41/1763	332/18215	0.123494	1.27592	1.66092	0.0621835	0.519386	0.490663	CDC42/RAB11A/HES1/TBX3/TPR/VPS4B/ATRX/MDM2/MACROH2A1/PBX1/SMC5/PKN2/LGMN/CCND1/FOXA1/EDN1/MSX2/WNT5A/PTPN11/ANKRD17/PSMD10/HOXA13/CDC16/YTHDC2/KIF3B/SLF2/MTA3/KAT2B/CUL4B/CEP295/CPSF3/EIF4EBP1/PTK6/FGFR2/RHNO1/SMC2/SMC6/RRM2B/SPAST/DBF4/CEP120	41	Umbrella cells_OAB
671	GO_BP	GO:0051168	nuclear export	23/1763	170/18215	0.135294	1.39783	1.70596	0.0625282	0.519386	0.490663	SETD2/TPR/MDM2/THOC2/NUTF2/NEMF/FYTTD1/PHAX/RBM22/SDAD1/NMD3/PTPN11/XPO1/NXF1/NCBP3/CTDSPL2/CSE1L/NUP42/NSUN2/LSG1/RAE1/NCBP1/NUP93	23	Umbrella cells_OAB
672	GO_BP	GO:0006979	response to oxidative stress	48/1763	397/18215	0.120907	1.24919	1.64328	0.0630152	0.519386	0.490663	IDH1/GPX2/MGST1/GPX1/ARL6IP5/PRDX3/SDC1/NDUFA6/BANF1/CAT/MDM2/TXN2/MACROH2A1/DHRS2/TOP2B/NET1/OXR1/EDN1/ALOX5/MT-ND5/MAP3K5/CYB5B/PEX13/GSR/MPV17/PCNA/PTPRK/CASP3/PSEN1/GSS/ERMP1/STAU2/PRKAA1/MAPK13/MAP2K4/PNPT1/NUDT15/KAT2B/TP53INP1/ERCC6/ALAD/MT-ND1/MT-CO1/ATP7A/PLA2R1/AIFM1/RRM2B/FER	48	Umbrella cells_OAB
673	GO_BP	GO:1900180	regulation of protein localization to nucleus	20/1763	144/18215	0.138889	1.43498	1.71543	0.0630867	0.519386	0.490663	CDH1/CD2AP/YWHAZ/TPR/CCT6A/LARP7/EDN1/RBM22/CHP2/NMD3/FERMT1/ORMDL3/PSEN1/NF1/MAGED1/DTX3L/ILRUN/PKIA/KAT7/NVL	20	Umbrella cells_OAB
674	GO_BP	GO:0007548	sex differentiation	36/1763	287/18215	0.125436	1.29598	1.65445	0.0639881	0.519386	0.490663	IDH1/GATA3/TNFSF10/CD2AP/CSDE1/TBX3/SDC1/AKR1C3/ATRX/PBX1/HSD17B4/NCOA4/ADGRG1/SRD5A2/WNT5A/SMAD5/TP63/PTPN11/SGPL1/CASP3/HOXA13/DHCR24/ACVR2A/HOXA9/TLR3/WDR48/AR/BIK/LGR4/SOX9/MERTK/SYCP2/MSH2/OSR1/SCAPER/FER	36	Umbrella cells_OAB
675	GO_BP	GO:0021987	cerebral cortex development	18/1763	127/18215	0.141732	1.46435	1.71899	0.0640002	0.519386	0.490663	RTN4/NARS1/SYNE2/ROBO1/ADGRG1/MBOAT7/ATIC/BTBD3/PEX13/TACC2/PSEN1/NF1/LAMB1/BBS2/MPP5/MCPH1/EFHC1/CEP120	18	Umbrella cells_OAB
676	GO_BP	GO:0008637	apoptotic mitochondrial changes	16/1763	110/18215	0.145455	1.50281	1.73149	0.0641929	0.519386	0.490663	TNFSF10/FAM162A/GPX1/VPS35/PMAIP1/TMEM14A/GGCT/DNM1L/BLOC1S2/NDUFS1/PSMD10/OPA1/THEM4/TRIAP1/BIK/RHOT1	16	Umbrella cells_OAB
677	GO_BP	GO:0006783	heme biosynthetic process	6/1763	30/18215	0.2	2.06636	1.9135	0.0642464	0.519386	0.490663	ALAS1/TMEM14A/SLC11A2/COX10/ALAD/COX15	6	Umbrella cells_OAB
678	GO_BP	GO:0008209	androgen metabolic process	6/1763	30/18215	0.2	2.06636	1.9135	0.0642464	0.519386	0.490663	HSD17B4/ADM/SRD5A2/SGPL1/SRD5A3/HSD17B8	6	Umbrella cells_OAB
679	GO_BP	GO:0060441	epithelial tube branching involved in lung morphogenesis	6/1763	30/18215	0.2	2.06636	1.9135	0.0642464	0.519386	0.490663	CTSH/FOXA1/HOXA5/DAG1/SOX9/FGFR2	6	Umbrella cells_OAB
680	GO_BP	GO:0062125	regulation of mitochondrial gene expression	6/1763	30/18215	0.2	2.06636	1.9135	0.0642464	0.519386	0.490663	COA3/LRPPRC/PRKAA1/TRUB2/MTRES1/RPUSD3	6	Umbrella cells_OAB
681	GO_BP	GO:1900101	regulation of endoplasmic reticulum unfolded protein response	6/1763	30/18215	0.2	2.06636	1.9135	0.0642464	0.519386	0.490663	AGR2/HSPA5/ATF6/UFL1/TMEM33/PIGBOS1	6	Umbrella cells_OAB
682	GO_BP	GO:0032868	response to insulin	34/1763	269/18215	0.126394	1.30588	1.65449	0.0644808	0.519386	0.490663	TNFSF10/NUCKS1/ERRFI1/HADHA/PPARG/CAT/ATP2B1/EPRS1/FBP1/VPS13C/HMGCS2/CAV2/ADM/ADIPOR1/SNX5/EIF4EBP2/USO1/PTPN11/HADH/NCOA2/PIK3C2A/PRKCI/IDE/DENND4C/PRKAA1/KANK1/APC/SORT1/KAT2B/GOT1/APPL2/NR1H4/SLC9A1/FER	34	Umbrella cells_OAB
683	GO_BP	GO:0001408	guanine nucleotide transport	3/1763	10/18215	0.3	3.09955	2.17395	0.0647186	0.519386	0.490663	SHOC2/ABCC5/ABCC4	3	Umbrella cells_OAB
684	GO_BP	GO:0003253	cardiac neural crest cell migration involved in outflow tract morphogenesis	3/1763	10/18215	0.3	3.09955	2.17395	0.0647186	0.519386	0.490663	CDC42/EDN1/SEMA3C	3	Umbrella cells_OAB
685	GO_BP	GO:0006104	succinyl-CoA metabolic process	3/1763	10/18215	0.3	3.09955	2.17395	0.0647186	0.519386	0.490663	SUCLG1/SUCLG2/MMUT	3	Umbrella cells_OAB
686	GO_BP	GO:0031125	rRNA 3'-end processing	3/1763	10/18215	0.3	3.09955	2.17395	0.0647186	0.519386	0.490663	EXOSC8/EXOSC7/EXOSC10	3	Umbrella cells_OAB
687	GO_BP	GO:0032025	response to cobalt ion	3/1763	10/18215	0.3	3.09955	2.17395	0.0647186	0.519386	0.490663	CASP3/ALAD/ATP7A	3	Umbrella cells_OAB
688	GO_BP	GO:0032988	protein-RNA complex disassembly	3/1763	10/18215	0.3	3.09955	2.17395	0.0647186	0.519386	0.490663	FAF2/ZFAND1/DHX8	3	Umbrella cells_OAB
689	GO_BP	GO:0042538	hyperosmotic salinity response	3/1763	10/18215	0.3	3.09955	2.17395	0.0647186	0.519386	0.490663	XRCC5/FBP1/MICU1	3	Umbrella cells_OAB
690	GO_BP	GO:0051292	nuclear pore complex assembly	3/1763	10/18215	0.3	3.09955	2.17395	0.0647186	0.519386	0.490663	RTN4/TMEM170A/NUP93	3	Umbrella cells_OAB
691	GO_BP	GO:0051660	establishment of centrosome localization	3/1763	10/18215	0.3	3.09955	2.17395	0.0647186	0.519386	0.490663	EZR/DLG1/PARD3	3	Umbrella cells_OAB
692	GO_BP	GO:0060502	epithelial cell proliferation involved in lung morphogenesis	3/1763	10/18215	0.3	3.09955	2.17395	0.0647186	0.519386	0.490663	CDC42/SOX9/FGFR2	3	Umbrella cells_OAB
693	GO_BP	GO:0060768	regulation of epithelial cell proliferation involved in prostate gland development	3/1763	10/18215	0.3	3.09955	2.17395	0.0647186	0.519386	0.490663	WDR77/AR/EAF2	3	Umbrella cells_OAB
694	GO_BP	GO:0070729	cyclic nucleotide transport	3/1763	10/18215	0.3	3.09955	2.17395	0.0647186	0.519386	0.490663	SHOC2/ABCC5/ABCC4	3	Umbrella cells_OAB
695	GO_BP	GO:0070862	negative regulation of protein exit from endoplasmic reticulum	3/1763	10/18215	0.3	3.09955	2.17395	0.0647186	0.519386	0.490663	SVIP/ERLEC1/YOD1	3	Umbrella cells_OAB
696	GO_BP	GO:0071028	nuclear mRNA surveillance	3/1763	10/18215	0.3	3.09955	2.17395	0.0647186	0.519386	0.490663	EXOSC8/EXOSC7/EXOSC10	3	Umbrella cells_OAB
697	GO_BP	GO:0071166	ribonucleoprotein complex localization	3/1763	10/18215	0.3	3.09955	2.17395	0.0647186	0.519386	0.490663	SETD2/THOC2/NSUN2	3	Umbrella cells_OAB
698	GO_BP	GO:0071578	zinc ion import across plasma membrane	3/1763	10/18215	0.3	3.09955	2.17395	0.0647186	0.519386	0.490663	SLC39A6/SLC39A4/SLC39A10	3	Umbrella cells_OAB
699	GO_BP	GO:0071600	otic vesicle morphogenesis	3/1763	10/18215	0.3	3.09955	2.17395	0.0647186	0.519386	0.490663	CEP290/SOX9/FGFR2	3	Umbrella cells_OAB
700	GO_BP	GO:0072172	mesonephric tubule formation	3/1763	10/18215	0.3	3.09955	2.17395	0.0647186	0.519386	0.490663	GATA3/HS2ST1/OSR1	3	Umbrella cells_OAB
701	GO_BP	GO:1900038	negative regulation of cellular response to hypoxia	3/1763	10/18215	0.3	3.09955	2.17395	0.0647186	0.519386	0.490663	TMBIM6/DDAH1/PIK3CB	3	Umbrella cells_OAB
702	GO_BP	GO:0033574	response to testosterone	8/1763	45/18215	0.177778	1.83677	1.83973	0.0647493	0.519386	0.490663	HMGCS2/NCOA4/EDN1/SRD5A2/HOXA13/HOXA9/AR/SLC39A9	8	Umbrella cells_OAB
703	GO_BP	GO:0046039	GTP metabolic process	5/1763	23/18215	0.217391	2.24605	1.95739	0.0651421	0.519386	0.490663	OPA1/AK4/MFN1/NME6/EFL1	5	Umbrella cells_OAB
704	GO_BP	GO:0046599	regulation of centriole replication	5/1763	23/18215	0.217391	2.24605	1.95739	0.0651421	0.519386	0.490663	PLK2/VPS4B/KAT2B/CEP295/CEP120	5	Umbrella cells_OAB
705	GO_BP	GO:0140112	extracellular vesicle biogenesis	5/1763	23/18215	0.217391	2.24605	1.95739	0.0651421	0.519386	0.490663	RAB11A/SDC1/VPS4B/TSG101/ATP9A	5	Umbrella cells_OAB
706	GO_BP	GO:2000114	regulation of establishment of cell polarity	5/1763	23/18215	0.217391	2.24605	1.95739	0.0651421	0.519386	0.490663	GATA3/ARFGEF1/FLOT2/SHTN1/KANK1	5	Umbrella cells_OAB
707	GO_BP	GO:2000193	positive regulation of fatty acid transport	5/1763	23/18215	0.217391	2.24605	1.95739	0.0651421	0.519386	0.490663	EDN1/PLA2G10/PLA2G4A/PLA2R1/P2RX4	5	Umbrella cells_OAB
708	GO_BP	GO:0072175	epithelial tube formation	19/1763	136/18215	0.139706	1.44342	1.69908	0.0655377	0.521802	0.492946	GATA3/SETD2/IFT57/ADM/WNT5A/PRKACB/CEP290/GRHL2/FZD6/CASP3/OPA1/ARHGAP35/FZD3/RARG/HS2ST1/SOX9/IFT172/FGFR2/OSR1	19	Umbrella cells_OAB
709	GO_BP	GO:0045921	positive regulation of exocytosis	12/1763	77/18215	0.155844	1.61015	1.75634	0.0658443	0.523354	0.494412	SDC1/VPS4B/TSG101/RAB27B/GATA2/SNX4/SYK/F2RL1/EXPH5/RAB15/VAMP7/STXBP5	12	Umbrella cells_OAB
710	GO_BP	GO:0009267	cellular response to starvation	23/1763	171/18215	0.134503	1.38966	1.67586	0.0659183	0.523354	0.494412	ATF3/YWHAZ/PMAIP1/HSPA5/SH3GLB1/AKR1C3/LARS1/DAP/KLF10/MAP3K5/ATG5/USP33/RALB/IMPACT/PRKAA1/EIF2AK4/VPS41/ATG14/XPR1/MIOS/RNF152/SLC39A4/NPRL2	23	Umbrella cells_OAB
711	GO_BP	GO:0044818	mitotic G2/M transition checkpoint	9/1763	53/18215	0.169811	1.75446	1.80058	0.0663654	0.525424	0.496367	CCNG1/RBBP8/NBN/NAE1/BABAM2/BRCC3/INIP/RAD17/MRE11	9	Umbrella cells_OAB
712	GO_BP	GO:1902743	regulation of lamellipodium organization	9/1763	53/18215	0.169811	1.75446	1.80058	0.0663654	0.525424	0.496367	CDC42/TWF1/ARPC2/EPHA2/PLCE1/KANK1/CARMIL1/ATP7A/FER	9	Umbrella cells_OAB
713	GO_BP	GO:0031333	negative regulation of protein-containing complex assembly	20/1763	145/18215	0.137931	1.42508	1.68226	0.0668201	0.52606	0.496968	RIOK3/CDC42/CAPG/EPS8/TWF1/VPS35/HSPA5/PFN2/ADD3/SVIP/ARFGEF1/CRBN/SSH3/SCIN/ZDHHC12/KANK1/VILL/SOX9/CARMIL1/ZNF827	20	Umbrella cells_OAB
714	GO_BP	GO:0001738	morphogenesis of a polarized epithelium	10/1763	61/18215	0.163934	1.69374	1.77662	0.0668757	0.52606	0.496968	CDC42/FAT1/WNT5A/TP63/FZD6/INTU/MYO9A/FZD3/DLG3/TTC8	10	Umbrella cells_OAB
715	GO_BP	GO:0006383	transcription by RNA polymerase III	10/1763	61/18215	0.163934	1.69374	1.77662	0.0668757	0.52606	0.496968	SF3B1/SMARCA5/CHD8/ICE2/ICE1/AR/POLR3K/GTF3C3/ERCC6/GTF3C1	10	Umbrella cells_OAB
716	GO_BP	GO:0097035	regulation of membrane lipid distribution	10/1763	61/18215	0.163934	1.69374	1.77662	0.0668757	0.52606	0.496968	ATP8B1/VMP1/TMEM30A/TMEM30B/ANO6/ATP11B/TMEM41B/ARV1/TRIAP1/ATP9A	10	Umbrella cells_OAB
717	GO_BP	GO:0016053	organic acid biosynthetic process	41/1763	334/18215	0.122754	1.26828	1.61987	0.0669802	0.52606	0.496968	HACD3/ASS1/MGST2/SCP2/ERRFI1/GATM/PCBD1/AKR1C3/SLC38A1/BCAT2/ELOVL1/EDN1/ERLIN1/ALOX5/GGT6/HACD2/PIBF1/APIP/ERLIN2/GOT2/OSBPL2/CBR1/OSBPL9/PER2/AASDHPPT/SYK/PRKAA1/PLA2G10/ELOVL6/GSTM4/ABAT/KAT2B/AASS/PSAT1/GOT1/PLA2G4A/NR1H4/OSBPL3/HSD17B8/PRKAB1/CBR4	41	Umbrella cells_OAB
718	GO_BP	GO:0006575	cellular modified amino acid metabolic process	25/1763	189/18215	0.132275	1.36664	1.65861	0.0670056	0.52606	0.496968	IDH1/ASS1/GATA3/MGST2/GPX1/CROT/ARL6IP5/CTSB/GATM/PCYOX1/ACADM/GGT6/GSTO2/GOT2/ATIC/GSR/EGLN3/GSS/AASDHPPT/PLA2G10/GSTM4/DUOXA1/ICMT/GSTZ1/CRAT	25	Umbrella cells_OAB
719	GO_BP	GO:0036293	response to decreased oxygen levels	40/1763	325/18215	0.123077	1.27161	1.61733	0.0674881	0.529111	0.49985	FAM162A/PMAIP1/HP1BP3/TMBIM6/PPARG/CAT/MDM2/TXN2/SCFD1/EDN1/ADM/MT-ND5/TFAM/REST/FUNDC1/EGLN3/MT-ND2/CASP3/NF1/PDK3/PRKAA1/AK4/PLEKHN1/TM9SF4/ABAT/DDAH1/CYSLTR1/SLC29A1/ALAD/FGFR2/MT-ND1/MT-ND4/MT-CYB/MT-CO1/MT-CO2/ATP7A/AIFM1/ITPR2/SLC9A1/PIK3CB	40	Umbrella cells_OAB
720	GO_BP	GO:0009411	response to UV	21/1763	154/18215	0.136364	1.40888	1.66805	0.0678793	0.530493	0.501156	GPX1/CAT/MDM2/ZBTB1/CCND1/MME/PCNA/PTPRK/CASP3/PRKAA1/MAPK13/POLK/EIF2AK4/TRIAP1/CUL4B/TP53INP1/ERCC6/RHNO1/MSH2/POLD3/ATR	21	Umbrella cells_OAB
721	GO_BP	GO:0015748	organophosphate ester transport	21/1763	154/18215	0.136364	1.40888	1.66805	0.0678793	0.530493	0.501156	ATP8B1/SCP2/VMP1/CD47/GLTP/SLC44A4/TMEM30A/SHOC2/ABCC5/TMEM30B/ANO6/OSBPL2/ATP11B/TMEM41B/PLA2G10/SLC35B1/TRIAP1/ABCC4/ATP9A/SLC37A1/SLC35B3	21	Umbrella cells_OAB
722	GO_BP	GO:0045739	positive regulation of DNA repair	18/1763	128/18215	0.140625	1.45291	1.68328	0.0680409	0.530493	0.501156	TOP2B/UBE2V2/SMARCC2/PBRM1/CEBPG/SPIDR/PCNA/BABAM2/BRCC3/KMT5B/UCHL5/WDR48/YEATS4/SLF2/ING3/NFRKB/ERCC6/SHLD2	18	Umbrella cells_OAB
723	GO_BP	GO:0051225	spindle assembly	18/1763	128/18215	0.140625	1.45291	1.68328	0.0680409	0.530493	0.501156	RAB11A/TPR/VPS4B/NCOR1/BCCIP/GOLGA2/PIBF1/CHMP4C/DRG1/KIF3B/HAUS1/MAP9/ABRAXAS2/WASHC5/TUBGCP5/MLH1/CEP192/HAUS6	18	Umbrella cells_OAB
724	GO_BP	GO:0006672	ceramide metabolic process	16/1763	111/18215	0.144144	1.48927	1.69256	0.0685743	0.533913	0.504387	ASAH1/TM9SF2/SPTSSA/PLPP2/SPTSSB/ELOVL1/ST3GAL5/ACER2/ITGB8/SGPL1/ORMDL3/PRKAA1/DEGS2/CERS6/SGMS1/SPTLC3	16	Umbrella cells_OAB
725	GO_BP	GO:0170033	L-amino acid metabolic process	22/1763	163/18215	0.134969	1.39448	1.65605	0.0687426	0.534486	0.504928	ASS1/SLC38A1/ADSS2/APIP/GOT2/NIT2/GFPT1/EGLN3/AASDHPPT/ALDH5A1/RIDA/ICMT/DGLUCY/GSTZ1/DDAH1/AASS/PSAT1/GOT1/SLC25A13/KYAT3/NR1H4/SLC25A12	22	Umbrella cells_OAB
726	GO_BP	GO:0048854	brain morphogenesis	7/1763	38/18215	0.184211	1.90323	1.82452	0.069368	0.537126	0.507422	WNT5A/FZD6/PSEN1/NF1/UCHL5/BBS2/FZD3	7	Umbrella cells_OAB
727	GO_BP	GO:0051125	regulation of actin nucleation	7/1763	38/18215	0.184211	1.90323	1.82452	0.069368	0.537126	0.507422	ARFIP1/WASHC3/SCIN/AP1AR/CARMIL1/WASHC5/WASHC2A	7	Umbrella cells_OAB
728	GO_BP	GO:0141137	positive regulation of gene expression, epigenetic	7/1763	38/18215	0.184211	1.90323	1.82452	0.069368	0.537126	0.507422	MACROH2A1/DPY30/ZMPSTE24/KAT2B/ASH2L/KAT7/PHF2	7	Umbrella cells_OAB
729	GO_BP	GO:0052548	regulation of endopeptidase activity	35/1763	280/18215	0.125	1.29148	1.60899	0.069657	0.538624	0.508837	PERP/TNFSF10/FAM162A/CAST/GPX1/ASPH/ARL6IP5/SERPINB5/PMAIP1/BCAP31/PPARG/EFNA1/DAP/LGMN/ROBO1/IFT57/PSENEN/XIAP/MAP3K5/REST/ACER2/PSME3/TNFSF15/EGLN3/RNF34/ANXA8/SH3RF1/SYK/TRIAP1/ANXA8L1/BCL2L13/CAAP1/NLRP2/NCSTN/AIFM1	35	Umbrella cells_OAB
730	GO_BP	GO:0051851	modulation by host of symbiont process	13/1763	86/18215	0.151163	1.56179	1.70944	0.0697762	0.538806	0.509009	CDC42/NUCKS1/EEA1/ZDHHC20/SMC5/CAV2/REST/CCNK/TMEM41B/YTHDC2/EIF2AK4/ST6GALNAC1/SMC6	13	Umbrella cells_OAB
731	GO_BP	GO:0000725	recombinational repair	24/1763	181/18215	0.132597	1.36997	1.63747	0.069973	0.539587	0.509747	XRCC5/NUCKS1/SETD2/SMC5/RBBP8/ZMYND8/NBN/HTATSF1/SPIDR/INIP/MCM4/WDR48/YEATS4/SLF2/ING3/MUS81/MRE11/ERCC6/PALB2/RHNO1/SMC6/FAN1/MCM3/SHLD2	24	Umbrella cells_OAB
732	GO_BP	GO:0140694	non-membrane-bounded organelle assembly	49/1763	410/18215	0.119512	1.23478	1.57398	0.0712752	0.548878	0.518524	EZR/PLK2/XRCC5/RAB11A/DAZAP2/CSDE1/LSM3/G3BP2/TPR/VPS4B/NCOR1/TMEM159/NBDY/PLS1/BCCIP/CAPRIN1/EDN1/GOLGA2/CNOT7/DHX29/PIBF1/USP10/UBAP2L/CHMP4C/CETN2/TNNT3/CENPC/DRG1/PRKAA1/NEBL/KIF3B/KAT2B/HAUS1/MAP9/CEP295/ABRAXAS2/MOSPD2/CDS1/POC1B/EFL1/WASHC5/STYXL1/FARP2/ERAL1/TUBGCP5/MLH1/CEP192/HAUS6/CEP120	49	Umbrella cells_OAB
733	GO_BP	GO:0045292	mRNA cis splicing, via spliceosome	8/1763	46/18215	0.173913	1.79684	1.77134	0.0720383	0.551396	0.520903	PRPF40A/CWC15/SNRPC/C9orf78/RBM22/PRPF39/DCPS/EXOSC10	8	Umbrella cells_OAB
734	GO_BP	GO:1904262	negative regulation of TORC1 signaling	8/1763	46/18215	0.173913	1.79684	1.77134	0.0720383	0.551396	0.520903	YWHAZ/PRKACB/SEC13/DEPTOR/PRKAA1/MIOS/RNF152/NPRL2	8	Umbrella cells_OAB
735	GO_BP	GO:0006661	phosphatidylinositol biosynthetic process	18/1763	129/18215	0.139535	1.44165	1.64786	0.0722509	0.551396	0.520903	IP6K2/MBOAT7/PIGA/DPM2/PIK3C2A/SOCS4/SOCS6/SACM1L/PIGC/PIGN/ATG14/PGAP2/PIGG/CDS1/BPNT1/PIGM/PIGS/PIK3CB	18	Umbrella cells_OAB
736	GO_BP	GO:0042490	mechanoreceptor differentiation	11/1763	70/18215	0.157143	1.62357	1.7111	0.0724595	0.551396	0.520903	ATP8B1/HES1/MYO6/PLS1/SLC44A4/TRIP11/ESRP1/SLITRK6/MYCL/TSKU/TTC8	11	Umbrella cells_OAB
737	GO_BP	GO:0046785	microtubule polymerization	14/1763	95/18215	0.147368	1.52258	1.6717	0.0730311	0.551396	0.520903	AKAP9/MAP4/GOLGA2/PAK1/SLAIN2/DRG1/CKAP5/RANBP9/HAUS1/TUBG2/TUBG1/TUBGCP5/CEP192/HAUS6	14	Umbrella cells_OAB
738	GO_BP	GO:0097120	receptor localization to synapse	10/1763	62/18215	0.16129	1.66642	1.72064	0.0731472	0.551396	0.520903	RAB11A/VPS35/ADAM10/ZDHHC3/DLG1/NSG1/KIF3B/DAG1/DLG3/GRIPAP1	10	Umbrella cells_OAB
739	GO_BP	GO:1900024	regulation of substrate adhesion-dependent cell spreading	10/1763	62/18215	0.16129	1.66642	1.72064	0.0731472	0.551396	0.520903	CDC42/OLFM4/ARPC2/PTK2/NEDD9/AP1AR/KANK1/EFNA5/PKP2/CARMIL1	10	Umbrella cells_OAB
740	GO_BP	GO:0019058	viral life cycle	39/1763	318/18215	0.122642	1.26711	1.57302	0.0732388	0.551396	0.520903	CD46/HACD3/CXADR/DYNLT1/NUCKS1/CTSB/SLPI/BANF1/VPS4B/SRPK1/SMC5/PKN2/RAB1A/CLDN1/PABPC1/TOP2B/CAV2/APOBEC3C/TSG101/TMPRSS4/CNOT7/ATG5/ITGB6/CHMP4C/EPHA2/JPT2/FAM111A/CCNK/TMEM41B/IDE/YTHDC2/SLC20A2/EIF2AK4/DAG1/XPR1/HS3ST5/USP6NL/TASOR/SMC6	39	Umbrella cells_OAB
741	GO_BP	GO:1990778	protein localization to cell periphery	43/1763	355/18215	0.121127	1.25146	1.56625	0.0732924	0.551396	0.520903	AGR2/CDH1/EMP2/EZR/RAB11A/ATP1B1/ERRFI1/ARL6IP5/VPS35/ADAM10/LYPLA1/PLS1/MAP7/ATP6AP1/ZDHHC3/VAMP3/GORASP2/TESC/EPHA2/PDZD11/FLOT2/FCHO2/ANK3/PSMD10/DLG1/ZDHHC5/EPB41L3/LIN7C/PRKCI/DENND4C/NSG1/AR/TSPAN15/BBS2/KIF13A/DAG1/MPP5/BAG4/TTC8/ATP2C2/LZTFL1/PKP2/GRIPAP1	43	Umbrella cells_OAB
742	GO_BP	GO:0001516	prostaglandin biosynthetic process	6/1763	31/18215	0.193548	1.99971	1.8236	0.0734294	0.551396	0.520903	AKR1C3/EDN1/PIBF1/CBR1/PLA2G10/PLA2G4A	6	Umbrella cells_OAB
743	GO_BP	GO:0002431	Fc receptor mediated stimulatory signaling pathway	6/1763	31/18215	0.193548	1.99971	1.8236	0.0734294	0.551396	0.520903	CD47/PTK2/VAV3/PAK1/SYK/APPL2	6	Umbrella cells_OAB
744	GO_BP	GO:0045070	positive regulation of viral genome replication	6/1763	31/18215	0.193548	1.99971	1.8236	0.0734294	0.551396	0.520903	HACD3/SRPK1/PKN2/PABPC1/TOP2B/CNOT7	6	Umbrella cells_OAB
745	GO_BP	GO:0046457	prostanoid biosynthetic process	6/1763	31/18215	0.193548	1.99971	1.8236	0.0734294	0.551396	0.520903	AKR1C3/EDN1/PIBF1/CBR1/PLA2G10/PLA2G4A	6	Umbrella cells_OAB
746	GO_BP	GO:0098868	bone growth	6/1763	31/18215	0.193548	1.99971	1.8236	0.0734294	0.551396	0.520903	MSX2/ZMPSTE24/TSKU/RARG/SOX9/FGFR2	6	Umbrella cells_OAB
747	GO_BP	GO:1902751	positive regulation of cell cycle G2/M phase transition	6/1763	31/18215	0.193548	1.99971	1.8236	0.0734294	0.551396	0.520903	RAB11A/VPS4B/PBX1/CCND1/MTA3/RRM2B	6	Umbrella cells_OAB
748	GO_BP	GO:0006103	2-oxoglutarate metabolic process	4/1763	17/18215	0.235294	2.43102	1.93231	0.0749724	0.551396	0.520903	IDH1/GOT2/GOT1/KYAT3	4	Umbrella cells_OAB
749	GO_BP	GO:0006857	oligopeptide transport	4/1763	17/18215	0.235294	2.43102	1.93231	0.0749724	0.551396	0.520903	MGST1/ABCC5/ABCC4/SLC15A2	4	Umbrella cells_OAB
750	GO_BP	GO:0007000	nucleolus organization	4/1763	17/18215	0.235294	2.43102	1.93231	0.0749724	0.551396	0.520903	SMARCA5/NOLC1/POLR1B/PHF2	4	Umbrella cells_OAB
751	GO_BP	GO:0007063	regulation of sister chromatid cohesion	4/1763	17/18215	0.235294	2.43102	1.93231	0.0749724	0.551396	0.520903	ATRX/MACROH2A1/SMC5/SLF2	4	Umbrella cells_OAB
752	GO_BP	GO:0010587	miRNA catabolic process	4/1763	17/18215	0.235294	2.43102	1.93231	0.0749724	0.551396	0.520903	PARN/TUT4/PNPT1/TENT2	4	Umbrella cells_OAB
753	GO_BP	GO:0031054	pre-miRNA processing	4/1763	17/18215	0.235294	2.43102	1.93231	0.0749724	0.551396	0.520903	DICER1/TUT7/TUT4/TRUB1	4	Umbrella cells_OAB
754	GO_BP	GO:0031268	pseudopodium organization	4/1763	17/18215	0.235294	2.43102	1.93231	0.0749724	0.551396	0.520903	CDC42/RAB25/APC/F2RL1	4	Umbrella cells_OAB
755	GO_BP	GO:0031573	mitotic intra-S DNA damage checkpoint signaling	4/1763	17/18215	0.235294	2.43102	1.93231	0.0749724	0.551396	0.520903	RAD17/MUS81/MRE11/MSH2	4	Umbrella cells_OAB
756	GO_BP	GO:0035821	modulation of process of another organism	4/1763	17/18215	0.235294	2.43102	1.93231	0.0749724	0.551396	0.520903	SLPI/SYK/F2RL1/CXCL6	4	Umbrella cells_OAB
757	GO_BP	GO:0043649	dicarboxylic acid catabolic process	4/1763	17/18215	0.235294	2.43102	1.93231	0.0749724	0.551396	0.520903	GOT2/QPRT/AASDHPPT/GOT1	4	Umbrella cells_OAB
758	GO_BP	GO:0098877	neurotransmitter receptor transport to plasma membrane	4/1763	17/18215	0.235294	2.43102	1.93231	0.0749724	0.551396	0.520903	RAB11A/VPS35/NSG1/GRIPAP1	4	Umbrella cells_OAB
759	GO_BP	GO:0110096	cellular response to aldehyde	4/1763	17/18215	0.235294	2.43102	1.93231	0.0749724	0.551396	0.520903	SGK1/RDH11/SCNN1A/AIFM1	4	Umbrella cells_OAB
760	GO_BP	GO:1903540	establishment of protein localization to postsynaptic membrane	4/1763	17/18215	0.235294	2.43102	1.93231	0.0749724	0.551396	0.520903	RAB11A/VPS35/NSG1/GRIPAP1	4	Umbrella cells_OAB
761	GO_BP	GO:1903541	regulation of exosomal secretion	4/1763	17/18215	0.235294	2.43102	1.93231	0.0749724	0.551396	0.520903	SDC1/VPS4B/TSG101/ATP9A	4	Umbrella cells_OAB
762	GO_BP	GO:0030278	regulation of ossification	17/1763	121/18215	0.140496	1.45158	1.63146	0.0750644	0.551396	0.520903	SETD2/ATP2B1/PBX1/DHRS3/ALOX5/TENT5A/WNT5A/ANO6/PTPN11/ZMPSTE24/NBR1/ACVR2A/SLC20A2/INTU/TFAP2A/SOX9/OSR1	17	Umbrella cells_OAB
763	GO_BP	GO:0031960	response to corticosteroid	21/1763	156/18215	0.134615	1.39082	1.60477	0.0756245	0.551396	0.520903	ASS1/SGK1/SDC1/AKR1C3/CLDN1/HMGCS2/USP8/EDN1/ADM/REST/PCNA/CASP3/SH3RF1/AGL/BCKDHB/SCNN1A/STK39/GOT1/ANXA3/ALAD/AIFM1	21	Umbrella cells_OAB
764	GO_BP	GO:0098754	detoxification	21/1763	156/18215	0.134615	1.39082	1.60477	0.0756245	0.551396	0.520903	GPX2/SELENOW/MGST2/TXNDC17/MGST1/GPX1/PRXL2A/PRDX3/CAT/SELENOF/CP/GSTO2/GSR/RDH11/GSTZ1/SLC15A2/TP53INP1/UBIAD1/ATP7A/NNT/LANCL1	21	Umbrella cells_OAB
765	GO_BP	GO:0001823	mesonephros development	15/1763	104/18215	0.144231	1.49017	1.641	0.0757181	0.551396	0.520903	GATA3/HES1/SDC1/CAT/EPCAM/PBX1/SMAD5/HOXB7/DLG1/MAGED1/LGR4/HS2ST1/SOX9/FGFR2/OSR1	15	Umbrella cells_OAB
766	GO_BP	GO:0099175	regulation of postsynapse organization	15/1763	104/18215	0.144231	1.49017	1.641	0.0757181	0.551396	0.520903	CDC42/VPS35/ADAM10/EFNA1/CAPRIN1/ZMYND8/WNT5A/NEDD9/CRIPT/PSEN1/STAU2/NF1/ABHD17B/TANC1/ARC	15	Umbrella cells_OAB
767	GO_BP	GO:0001779	natural killer cell differentiation	5/1763	24/18215	0.208333	2.15246	1.84937	0.0760041	0.551396	0.520903	PBX1/ZBTB1/RABL3/MERTK/KAT7	5	Umbrella cells_OAB
768	GO_BP	GO:0007039	protein catabolic process in the vacuole	5/1763	24/18215	0.208333	2.15246	1.84937	0.0760041	0.551396	0.520903	VPS35/USP8/RNF128/TMEM106B/VPS13A	5	Umbrella cells_OAB
769	GO_BP	GO:0032528	microvillus organization	5/1763	24/18215	0.208333	2.15246	1.84937	0.0760041	0.551396	0.520903	ATP8B1/KLF5/EZR/PLS1/PTPN11	5	Umbrella cells_OAB
770	GO_BP	GO:0035357	peroxisome proliferator activated receptor signaling pathway	5/1763	24/18215	0.208333	2.15246	1.84937	0.0760041	0.551396	0.520903	PPARG/NCOA2/PDK3/PLIN5/FAM120B	5	Umbrella cells_OAB
771	GO_BP	GO:0042790	nucleolar large rRNA transcription by RNA polymerase I	5/1763	24/18215	0.208333	2.15246	1.84937	0.0760041	0.551396	0.520903	GTF2H5/MACROH2A1/TAF1B/MARS1/ERCC6	5	Umbrella cells_OAB
772	GO_BP	GO:0043302	positive regulation of leukocyte degranulation	5/1763	24/18215	0.208333	2.15246	1.84937	0.0760041	0.551396	0.520903	GATA2/SNX4/SYK/F2RL1/VAMP7	5	Umbrella cells_OAB
773	GO_BP	GO:0044090	positive regulation of vacuole organization	5/1763	24/18215	0.208333	2.15246	1.84937	0.0760041	0.551396	0.520903	SH3GLB1/RALB/RAB3GAP1/SNX4/SNX7	5	Umbrella cells_OAB
774	GO_BP	GO:0046628	positive regulation of insulin receptor signaling pathway	5/1763	24/18215	0.208333	2.15246	1.84937	0.0760041	0.551396	0.520903	NUCKS1/ADIPOR1/SNX5/PTPN11/NR1H4	5	Umbrella cells_OAB
775	GO_BP	GO:0061484	hematopoietic stem cell homeostasis	5/1763	24/18215	0.208333	2.15246	1.84937	0.0760041	0.551396	0.520903	OCIAD1/OCIAD2/ADGRG1/UBAP2L/GATA2	5	Umbrella cells_OAB
776	GO_BP	GO:0090200	positive regulation of release of cytochrome c from mitochondria	5/1763	24/18215	0.208333	2.15246	1.84937	0.0760041	0.551396	0.520903	TNFSF10/FAM162A/PMAIP1/DNM1L/BIK	5	Umbrella cells_OAB
777	GO_BP	GO:0097066	response to thyroid hormone	5/1763	24/18215	0.208333	2.15246	1.84937	0.0760041	0.551396	0.520903	CTSH/HES1/CTSB/THRB/TOMM70	5	Umbrella cells_OAB
778	GO_BP	GO:0009913	epidermal cell differentiation	31/1763	246/18215	0.126016	1.30198	1.56099	0.0769518	0.557228	0.526412	ASAH1/DSP/HES1/ERRFI1/KRT7/MYO6/AKR1C3/NFKBIZ/MACROH2A1/PLS1/PLAAT4/SLC44A4/PPHLN1/TSG101/MSX2/NCOA3/ESRP1/WNT5A/EPHA2/CSTA/TP63/SLITRK6/GRHL2/CASP3/IFT74/PPL/GRHL1/MYCL/TRIM16/INTU/EXPH5	31	Umbrella cells_OAB
779	GO_BP	GO:0043297	apical junction assembly	12/1763	79/18215	0.151899	1.56939	1.66025	0.0770056	0.557228	0.526412	PKN2/VCL/CLDN1/POF1B/EPHA2/MPP7/MARVELD2/GRHL2/DLG1/PARD3/APC/SLC39A9	12	Umbrella cells_OAB
780	GO_BP	GO:0051938	L-glutamate import	7/1763	39/18215	0.179487	1.85443	1.74855	0.0778099	0.562326	0.531229	ARL6IP5/RAB3GAP1/PER2/PSEN1/NF1/SLC25A13/SLC25A12	7	Umbrella cells_OAB
781	GO_BP	GO:0006984	ER-nucleus signaling pathway	8/1763	47/18215	0.170213	1.75861	1.70464	0.0798051	0.571984	0.540352	AGR2/HSPA5/CCDC47/ATF6/ERLIN1/ERLIN2/TMEM33/RPAP2	8	Umbrella cells_OAB
782	GO_BP	GO:1902116	negative regulation of organelle assembly	8/1763	47/18215	0.170213	1.75861	1.70464	0.0798051	0.571984	0.540352	MARCHF7/NBDY/ODF2L/SCFD1/MAP4/USP10/KAT2B/STYXL1	8	Umbrella cells_OAB
783	GO_BP	GO:0048285	organelle fission	57/1763	489/18215	0.116564	1.20432	1.49929	0.0801636	0.571984	0.540352	CDC42/RAB11A/EPS8/VPS35/PPARG/BANF1/TPR/VPS4B/REEP3/BROX/PSMG2/SMARCA5/TOP2B/CAV2/BCCIP/C9orf78/EDN1/MSX2/GOLGA2/WNT5A/PIBF1/CHMP4C/DNM1L/TMCC1/AP3B1/CENPC/RMDN1/DRG1/OPA1/HOXA13/CDC16/UBR2/PEX11A/APC/FOXJ3/KIF3B/COX10/KAT2B/MARCHF5/MCU/NME6/TUBG2/SLC25A46/MAP9/CHAMP1/ABRAXAS2/TUBG1/MUS81/MRE11/PEX11B/REEP4/SYCP2/WASHC5/SMC2/MLH1/SPAST/CEP192	57	Umbrella cells_OAB
784	GO_BP	GO:0060425	lung morphogenesis	9/1763	55/18215	0.163636	1.69066	1.67922	0.0802849	0.571984	0.540352	CTSH/CDC42/FOXA1/AP3B1/GRHL2/HOXA5/DAG1/SOX9/FGFR2	9	Umbrella cells_OAB
785	GO_BP	GO:1902991	regulation of amyloid precursor protein catabolic process	9/1763	55/18215	0.163636	1.69066	1.67922	0.0802849	0.571984	0.540352	TMED10/RTN4/EFNA1/IFNGR1/RTN3/FLOT2/CASP3/RANBP9/GSAP	9	Umbrella cells_OAB
786	GO_BP	GO:0031669	cellular response to nutrient levels	30/1763	238/18215	0.12605	1.30233	1.53685	0.0805444	0.571984	0.540352	ATF3/YWHAZ/PMAIP1/HSPA5/SH3GLB1/AKR1C3/MDM2/TXN2/LARS1/DAP/KLF10/TRIM24/MAP3K5/ATG5/SEC13/USP33/RALB/IMPACT/PRKAA1/EIF2AK4/VPS41/KAT2B/ATG14/XPR1/MIOS/RNF152/SLC39A4/NR1H4/PRKAB1/NPRL2	30	Umbrella cells_OAB
787	GO_BP	GO:0044774	mitotic DNA integrity checkpoint signaling	13/1763	88/18215	0.147727	1.52629	1.62003	0.0807043	0.571984	0.540352	PLK2/MDM2/CCNG1/CCND1/NBN/NAE1/BABAM2/BRCC3/RAD17/TRIAP1/MUS81/MRE11/MSH2	13	Umbrella cells_OAB
788	GO_BP	GO:2000628	regulation of miRNA metabolic process	13/1763	88/18215	0.147727	1.52629	1.62003	0.0807043	0.571984	0.540352	KLF5/GATA3/GNL3/PPARG/NCOR1/FOXA1/REST/GATA2/MRTFB/PNPT1/AR/TENT2/SOX9	13	Umbrella cells_OAB
789	GO_BP	GO:0000290	deadenylation-dependent decapping of nuclear-transcribed mRNA	3/1763	11/18215	0.272727	2.81777	1.97411	0.0827833	0.571984	0.540352	CAPRIN1/CNOT7/DCPS	3	Umbrella cells_OAB
790	GO_BP	GO:0001821	histamine secretion	3/1763	11/18215	0.272727	2.81777	1.97411	0.0827833	0.571984	0.540352	EDN1/SNX4/VAMP7	3	Umbrella cells_OAB
791	GO_BP	GO:0007406	negative regulation of neuroblast proliferation	3/1763	11/18215	0.272727	2.81777	1.97411	0.0827833	0.571984	0.540352	BTG2/GATA2/NF1	3	Umbrella cells_OAB
792	GO_BP	GO:0021860	pyramidal neuron development	3/1763	11/18215	0.272727	2.81777	1.97411	0.0827833	0.571984	0.540352	SCYL2/FGFR2/ATP7A	3	Umbrella cells_OAB
793	GO_BP	GO:0032380	regulation of intracellular sterol transport	3/1763	11/18215	0.272727	2.81777	1.97411	0.0827833	0.571984	0.540352	SCP2/TMEM97/ARV1	3	Umbrella cells_OAB
794	GO_BP	GO:0032383	regulation of intracellular cholesterol transport	3/1763	11/18215	0.272727	2.81777	1.97411	0.0827833	0.571984	0.540352	SCP2/TMEM97/ARV1	3	Umbrella cells_OAB
795	GO_BP	GO:0033148	positive regulation of intracellular estrogen receptor signaling pathway	3/1763	11/18215	0.272727	2.81777	1.97411	0.0827833	0.571984	0.540352	FOXA1/PAK1/AR	3	Umbrella cells_OAB
796	GO_BP	GO:0035561	regulation of chromatin binding	3/1763	11/18215	0.272727	2.81777	1.97411	0.0827833	0.571984	0.540352	GMNN/BTAF1/DTX3L	3	Umbrella cells_OAB
797	GO_BP	GO:0042118	endothelial cell activation	3/1763	11/18215	0.272727	2.81777	1.97411	0.0827833	0.571984	0.540352	TCIM/HOXA9/P2RX4	3	Umbrella cells_OAB
798	GO_BP	GO:0042373	vitamin K metabolic process	3/1763	11/18215	0.272727	2.81777	1.97411	0.0827833	0.571984	0.540352	CBR1/CYP4F12/UBIAD1	3	Umbrella cells_OAB
799	GO_BP	GO:0042451	purine nucleoside biosynthetic process	3/1763	11/18215	0.272727	2.81777	1.97411	0.0827833	0.571984	0.540352	ADK/PGM2/NT5E	3	Umbrella cells_OAB
800	GO_BP	GO:0042455	ribonucleoside biosynthetic process	3/1763	11/18215	0.272727	2.81777	1.97411	0.0827833	0.571984	0.540352	ADK/PGM2/NT5E	3	Umbrella cells_OAB
801	GO_BP	GO:0045654	positive regulation of megakaryocyte differentiation	3/1763	11/18215	0.272727	2.81777	1.97411	0.0827833	0.571984	0.540352	GATA2/TESC/SCIN	3	Umbrella cells_OAB
802	GO_BP	GO:0046129	purine ribonucleoside biosynthetic process	3/1763	11/18215	0.272727	2.81777	1.97411	0.0827833	0.571984	0.540352	ADK/PGM2/NT5E	3	Umbrella cells_OAB
803	GO_BP	GO:0046501	protoporphyrinogen IX metabolic process	3/1763	11/18215	0.272727	2.81777	1.97411	0.0827833	0.571984	0.540352	ALAS1/EIF2AK1/ALAD	3	Umbrella cells_OAB
804	GO_BP	GO:0051561	positive regulation of mitochondrial calcium ion concentration	3/1763	11/18215	0.272727	2.81777	1.97411	0.0827833	0.571984	0.540352	BCAP31/MICU1/MCU	3	Umbrella cells_OAB
805	GO_BP	GO:0060433	bronchus development	3/1763	11/18215	0.272727	2.81777	1.97411	0.0827833	0.571984	0.540352	AGR2/HOXA5/SOX9	3	Umbrella cells_OAB
806	GO_BP	GO:0060623	regulation of chromosome condensation	3/1763	11/18215	0.272727	2.81777	1.97411	0.0827833	0.571984	0.540352	SMARCA5/MCPH1/SMC2	3	Umbrella cells_OAB
807	GO_BP	GO:0060736	prostate gland growth	3/1763	11/18215	0.272727	2.81777	1.97411	0.0827833	0.571984	0.540352	AR/SOX9/FGFR2	3	Umbrella cells_OAB
808	GO_BP	GO:0060900	embryonic camera-type eye formation	3/1763	11/18215	0.272727	2.81777	1.97411	0.0827833	0.571984	0.540352	WNT5A/FRS2/TFAP2A	3	Umbrella cells_OAB
809	GO_BP	GO:0061140	lung secretory cell differentiation	3/1763	11/18215	0.272727	2.81777	1.97411	0.0827833	0.571984	0.540352	AGR2/HOXA5/RBBP9	3	Umbrella cells_OAB
810	GO_BP	GO:0071481	cellular response to X-ray	3/1763	11/18215	0.272727	2.81777	1.97411	0.0827833	0.571984	0.540352	GATA3/XRCC5/NUCKS1	3	Umbrella cells_OAB
811	GO_BP	GO:0072173	metanephric tubule morphogenesis	3/1763	11/18215	0.272727	2.81777	1.97411	0.0827833	0.571984	0.540352	HES1/LGR4/SOX9	3	Umbrella cells_OAB
812	GO_BP	GO:0072711	cellular response to hydroxyurea	3/1763	11/18215	0.272727	2.81777	1.97411	0.0827833	0.571984	0.540352	ATRX/SPIDR/DDI2	3	Umbrella cells_OAB
813	GO_BP	GO:1903059	regulation of protein lipidation	3/1763	11/18215	0.272727	2.81777	1.97411	0.0827833	0.571984	0.540352	SVIP/RAB3GAP1/RABL3	3	Umbrella cells_OAB
814	GO_BP	GO:1903897	regulation of PERK-mediated unfolded protein response	3/1763	11/18215	0.272727	2.81777	1.97411	0.0827833	0.571984	0.540352	AGR2/HSPA5/TMEM33	3	Umbrella cells_OAB
815	GO_BP	GO:1990166	protein localization to site of double-strand break	3/1763	11/18215	0.272727	2.81777	1.97411	0.0827833	0.571984	0.540352	HTATSF1/SLF2/RHNO1	3	Umbrella cells_OAB
816	GO_BP	GO:0043473	pigmentation	16/1763	114/18215	0.140351	1.45008	1.57801	0.0829006	0.571984	0.540352	RAB11A/RAB1A/MLPH/ARCN1/AP1S1/BLOC1S2/AP3B1/NF1/MYSM1/VANGL1/BBS2/KIF13A/AP3M1/SHROOM3/ATP7A/HPS4	16	Umbrella cells_OAB
817	GO_BP	GO:0051099	positive regulation of binding	16/1763	114/18215	0.140351	1.45008	1.57801	0.0829006	0.571984	0.540352	GATA3/DAZAP2/HES1/H1-0/PPARG/GMNN/CEBPG/BAMBI/NMD3/USP33/RALB/PSEN1/IDE/DTX3L/NCBP1/NVL	16	Umbrella cells_OAB
818	GO_BP	GO:0006298	mismatch repair	6/1763	32/18215	0.1875	1.93722	1.73701	0.0833203	0.572776	0.541101	SETD2/PCNA/PMS1/MSH2/POLD3/MLH1	6	Umbrella cells_OAB
819	GO_BP	GO:0006622	protein targeting to lysosome	6/1763	32/18215	0.1875	1.93722	1.73701	0.0833203	0.572776	0.541101	GNPTAB/NCOA4/AP3B1/SORT1/AP3M1/ATG14	6	Umbrella cells_OAB
820	GO_BP	GO:0090317	negative regulation of intracellular protein transport	6/1763	32/18215	0.1875	1.93722	1.73701	0.0833203	0.572776	0.541101	SVIP/ERLEC1/FERMT1/NF1/YOD1/PKIA	6	Umbrella cells_OAB
821	GO_BP	GO:0140747	regulation of ncRNA transcription	14/1763	97/18215	0.14433	1.49119	1.58782	0.0837062	0.574728	0.542945	KLF5/GATA3/GNL3/PPARG/MACROH2A1/NCOR1/LARP7/FOXA1/REST/GATA2/MRTFB/AR/MARS1/SOX9	14	Umbrella cells_OAB
822	GO_BP	GO:0055088	lipid homeostasis	23/1763	176/18215	0.130682	1.35018	1.52814	0.0847773	0.580598	0.54849	LIMA1/RTN4/ERRFI1/PPARG/SAR1B/TMEM97/IL18/ACOX1/MTCH2/ITGB6/ORMDL3/PRKAA1/PLA2G10/TLCD4/TSKU/COMMD9/SLC25A46/GOT1/NR1H4/PNPLA4/FABP4/SOAT1/THADA	23	Umbrella cells_OAB
823	GO_BP	GO:0032271	regulation of protein polymerization	26/1763	203/18215	0.128079	1.32329	1.51627	0.0849894	0.580598	0.54849	CAPG/AKAP9/EPS8/TWF1/ARPC2/PFN2/CTTN/ADD3/ARFGEF1/BAIAP2L1/PAK1/SSH3/SCIN/DLG1/SLAIN2/DRG1/ARHGAP18/KANK1/CKAP5/ABITRAM/HAUS1/BAG4/VILL/CARMIL1/HAUS6/FER	26	Umbrella cells_OAB
824	GO_BP	GO:0006406	mRNA export from nucleus	11/1763	72/18215	0.152778	1.57847	1.60996	0.0850761	0.580598	0.54849	SETD2/TPR/THOC2/FYTTD1/XPO1/NXF1/NCBP3/NSUN2/RAE1/NCBP1/NUP93	11	Umbrella cells_OAB
825	GO_BP	GO:0006879	intracellular iron ion homeostasis	11/1763	72/18215	0.152778	1.57847	1.60996	0.0850761	0.580598	0.54849	SRI/SLC40A1/FBXL5/ATP6AP1/NCOA4/CP/STEAP2/ATP6V1A/SLC11A2/CYB561/ACO1	11	Umbrella cells_OAB
826	GO_BP	GO:0030032	lamellipodium assembly	11/1763	72/18215	0.152778	1.57847	1.60996	0.0850761	0.580598	0.54849	CDC42/TWF1/ARPC2/VCL/ABLIM1/EPHA2/VAV3/PLCE1/CARMIL1/ATP7A/FER	11	Umbrella cells_OAB
827	GO_BP	GO:0140014	mitotic nuclear division	34/1763	276/18215	0.123188	1.27276	1.49471	0.0852052	0.580776	0.548658	CDC42/RAB11A/EPS8/BANF1/TPR/VPS4B/REEP3/BROX/PSMG2/SMARCA5/CAV2/BCCIP/EDN1/GOLGA2/PIBF1/CHMP4C/CENPC/RMDN1/DRG1/HOXA13/CDC16/APC/KIF3B/KAT2B/NME6/TUBG2/MAP9/CHAMP1/ABRAXAS2/TUBG1/REEP4/SMC2/SPAST/CEP192	34	Umbrella cells_OAB
828	GO_BP	GO:0050673	epithelial cell proliferation	56/1763	482/18215	0.116183	1.20038	1.45949	0.0860443	0.585787	0.553392	GATA3/CDC42/ID2/GPX1/HES1/RTN4/ERRFI1/SERPINB5/PPARG/NFKBIZ/CLDN1/ROBO1/CAV2/C10orf99/IFT57/CCND1/ALOX5/PDCL3/TRIM24/LRG1/WNT5A/GATA2/EPHA2/KDM5B/TP63/FERMT1/SYNJ2BP/BTBD10/PTPRK/PSEN1/DLG1/NF1/IFT74/ACVR2A/MAGED1/WDR77/NRAS/WDR48/AR/FRS2/HOXA5/INTU/LAMB1/MTA3/LGR4/SEMA5A/SOX9/IFT172/FGFR2/ATP7A/OSR1/NCSTN/BTRC/SLC39A9/EAF2/PIK3CB	56	Umbrella cells_OAB
829	GO_BP	GO:0052547	regulation of peptidase activity	37/1763	304/18215	0.121711	1.25749	1.48204	0.0862266	0.586167	0.553751	CTSH/PERP/TNFSF10/FAM162A/CAST/GPX1/ASPH/ARL6IP5/SERPINB5/PMAIP1/BCAP31/PPARG/EFNA1/DAP/LGMN/ROBO1/IFT57/PSENEN/XIAP/MAP3K5/REST/CSTA/ACER2/PSME3/TNFSF15/EGLN3/RNF34/ANXA8/SH3RF1/SYK/TRIAP1/ANXA8L1/BCL2L13/CAAP1/NLRP2/NCSTN/AIFM1	37	Umbrella cells_OAB
830	GO_BP	GO:0001510	RNA methylation	13/1763	89/18215	0.146067	1.50914	1.57617	0.0865543	0.586167	0.553751	METTL7A/LARP7/METTL5/THUMPD3/DIMT1/METTL16/METTL14/NSUN2/TRMT6/TRMT1L/FTSJ3/VIRMA/THADA	13	Umbrella cells_OAB
831	GO_BP	GO:0048278	vesicle docking	10/1763	64/18215	0.15625	1.61435	1.61166	0.0867612	0.586167	0.553751	SYTL2/CAV2/VAMP3/USO1/RALB/EXOC1/STX17/EXOC4/STX6/EXOC6B	10	Umbrella cells_OAB
832	GO_BP	GO:0051693	actin filament capping	7/1763	40/18215	0.175	1.80807	1.67479	0.0868229	0.586167	0.553751	CAPG/EPS8/TWF1/ADD3/SCIN/VILL/CARMIL1	7	Umbrella cells_OAB
833	GO_BP	GO:0035148	tube formation	20/1763	150/18215	0.133333	1.37758	1.52002	0.0877467	0.586167	0.553751	GATA3/SETD2/IFT57/ADM/WNT5A/PRKACB/CEP290/GRHL2/FZD6/CASP3/SDCCAG8/OPA1/ARHGAP35/FZD3/RARG/HS2ST1/SOX9/IFT172/FGFR2/OSR1	20	Umbrella cells_OAB
834	GO_BP	GO:0001919	regulation of receptor recycling	5/1763	25/18215	0.2	2.06636	1.74654	0.0877787	0.586167	0.553751	VAMP3/PSEN1/AP1AR/NSG1/KIF16B	5	Umbrella cells_OAB
835	GO_BP	GO:0006312	mitotic recombination	5/1763	25/18215	0.2	2.06636	1.74654	0.0877787	0.586167	0.553751	SMC5/MRE11/MSH2/SMC6/MLH1	5	Umbrella cells_OAB
836	GO_BP	GO:0007097	nuclear migration	5/1763	25/18215	0.2	2.06636	1.74654	0.0877787	0.586167	0.553751	CDC42/SYNE2/PCM1/DOCK7/CEP120	5	Umbrella cells_OAB
837	GO_BP	GO:0032469	endoplasmic reticulum calcium ion homeostasis	5/1763	25/18215	0.2	2.06636	1.74654	0.0877787	0.586167	0.553751	BCAP31/TMBIM6/CCDC47/PSEN1/THADA	5	Umbrella cells_OAB
838	GO_BP	GO:0033617	mitochondrial cytochrome c oxidase assembly	5/1763	25/18215	0.2	2.06636	1.74654	0.0877787	0.586167	0.553751	COX14/COA3/STMP1/SMIM20/TIMM21	5	Umbrella cells_OAB
839	GO_BP	GO:0034453	microtubule anchoring	5/1763	25/18215	0.2	2.06636	1.74654	0.0877787	0.586167	0.553751	PCM1/CEP350/BCCIP/DAG1/KIF3A	5	Umbrella cells_OAB
840	GO_BP	GO:0042178	xenobiotic catabolic process	5/1763	25/18215	0.2	2.06636	1.74654	0.0877787	0.586167	0.553751	CYP3A5/CRYZ/TPMT/GSTM4/NUDT15	5	Umbrella cells_OAB
841	GO_BP	GO:0060155	platelet dense granule organization	5/1763	25/18215	0.2	2.06636	1.74654	0.0877787	0.586167	0.553751	AP1S1/BLOC1S2/AP3B1/AP3M1/HPS4	5	Umbrella cells_OAB
842	GO_BP	GO:1902993	positive regulation of amyloid precursor protein catabolic process	5/1763	25/18215	0.2	2.06636	1.74654	0.0877787	0.586167	0.553751	EFNA1/IFNGR1/CASP3/RANBP9/GSAP	5	Umbrella cells_OAB
843	GO_BP	GO:1903241	U2-type prespliceosome assembly	5/1763	25/18215	0.2	2.06636	1.74654	0.0877787	0.586167	0.553751	SF3B1/SF3B4/HTATSF1/DDX42/RBMX2	5	Umbrella cells_OAB
844	GO_BP	GO:0034204	lipid translocation	9/1763	56/18215	0.160714	1.66047	1.6204	0.0878587	0.586167	0.553751	ATP8B1/VMP1/TMEM30A/TMEM30B/ANO6/ATP11B/TMEM41B/TRIAP1/ATP9A	9	Umbrella cells_OAB
845	GO_BP	GO:0072583	clathrin-dependent endocytosis	8/1763	48/18215	0.166667	1.72197	1.63952	0.0880495	0.586167	0.553751	CANX/FNBP1L/FCHO2/STON2/SCYL2/ITSN1/GPR107/PIK3CB	8	Umbrella cells_OAB
846	GO_BP	GO:0098534	centriole assembly	8/1763	48/18215	0.166667	1.72197	1.63952	0.0880495	0.586167	0.553751	PLK2/VPS4B/CETN2/KAT2B/CEP295/POC1B/CEP192/CEP120	8	Umbrella cells_OAB
847	GO_BP	GO:0006334	nucleosome assembly	16/1763	115/18215	0.13913	1.43747	1.54056	0.0880759	0.586167	0.553751	H3-3B/H1-4/H1-2/H4C3/HP1BP3/H1-0/ATRX/MACROH2A1/SMARCA5/SUPT16H/ASF1A/CHRAC1/H2BC21/H3-3A/H1-3/SOX9	16	Umbrella cells_OAB
848	GO_BP	GO:0031668	cellular response to extracellular stimulus	33/1763	268/18215	0.123134	1.2722	1.46954	0.0892019	0.588851	0.556286	ATF3/YWHAZ/PMAIP1/HSPA5/SH3GLB1/AKR1C3/MDM2/TXN2/LARS1/DAP/KLF10/TRIM24/MAP3K5/ATG5/SEC13/USP33/RALB/IMPACT/PRKAA1/ARHGAP35/EIF2AK4/NUDT15/VPS41/KAT2B/ATG14/XPR1/MIOS/RNF152/SLC39A4/ERCC6/NR1H4/PRKAB1/NPRL2	33	Umbrella cells_OAB
849	GO_BP	GO:0000272	polysaccharide catabolic process	4/1763	18/18215	0.222222	2.29596	1.80073	0.0893148	0.588851	0.556286	PYGL/AGL/PGM2/PPP1R3B	4	Umbrella cells_OAB
850	GO_BP	GO:0001522	pseudouridine synthesis	4/1763	18/18215	0.222222	2.29596	1.80073	0.0893148	0.588851	0.556286	TRUB2/RPUSD3/TRUB1/PUS7L	4	Umbrella cells_OAB
851	GO_BP	GO:0015936	coenzyme A metabolic process	4/1763	18/18215	0.222222	2.29596	1.80073	0.0893148	0.588851	0.556286	CROT/PPCS/MCCC2/HMGCR	4	Umbrella cells_OAB
852	GO_BP	GO:0030011	maintenance of cell polarity	4/1763	18/18215	0.222222	2.29596	1.80073	0.0893148	0.588851	0.556286	DST/PDZD11/LIN7C/SLC9A1	4	Umbrella cells_OAB
853	GO_BP	GO:0032239	regulation of nucleobase-containing compound transport	4/1763	18/18215	0.222222	2.29596	1.80073	0.0893148	0.588851	0.556286	SETD2/TPR/THOC2/NSUN2	4	Umbrella cells_OAB
854	GO_BP	GO:0090190	positive regulation of branching involved in ureteric bud morphogenesis	4/1763	18/18215	0.222222	2.29596	1.80073	0.0893148	0.588851	0.556286	HOXB7/MAGED1/LGR4/SOX9	4	Umbrella cells_OAB
855	GO_BP	GO:1902570	protein localization to nucleolus	4/1763	18/18215	0.222222	2.29596	1.80073	0.0893148	0.588851	0.556286	NOL8/NMD3/NVL/UTP25	4	Umbrella cells_OAB
856	GO_BP	GO:0001838	embryonic epithelial tube formation	17/1763	124/18215	0.137097	1.41646	1.52325	0.0896169	0.590152	0.557516	GATA3/SETD2/IFT57/ADM/WNT5A/PRKACB/GRHL2/FZD6/CASP3/OPA1/ARHGAP35/FZD3/RARG/HS2ST1/SOX9/IFT172/OSR1	17	Umbrella cells_OAB
857	GO_BP	GO:0006310	DNA recombination	40/1763	333/18215	0.12012	1.24106	1.45331	0.0897732	0.590492	0.557837	H1-4/H1-2/XRCC5/NUCKS1/H1-0/SETD2/NFKBIZ/SMC5/TOP2B/RBBP8/ZMYND8/NBN/HTATSF1/HMGB3/SPIDR/TSN/KMT5B/UBR2/INIP/UCHL5/SMARCAD1/MCM4/H1-3/WDR48/YEATS4/SLF2/POLB/ING3/NFRKB/MUS81/MRE11/ERCC6/PALB2/RHNO1/MSH2/SMC6/FAN1/MCM3/MLH1/SHLD2	40	Umbrella cells_OAB
858	GO_BP	GO:0006066	alcohol metabolic process	44/1763	371/18215	0.118598	1.22534	1.43547	0.0916434	0.60209	0.568794	IDH1/LIMA1/ASAH1/SPTSSA/ERRFI1/CYP3A5/PLPP2/PCBD1/AKR1C3/CAT/SPTSSB/FDFT1/HMGCS2/SC5D/IP6K2/ERLIN1/DHRS3/REST/ERLIN2/ACER2/ARV1/PPIP5K2/DPM2/DHCR24/RDH11/PRKAA1/DEGS2/MPDU1/SRD5A3/TSKU/ALG3/FMO5/SPTLC3/HMGCR/GOT1/ALG14/GK5/PLA2G4A/NR1H4/PNPLA4/DPAGT1/CBR4/SOAT1/ALG8	44	Umbrella cells_OAB
859	GO_BP	GO:1902017	regulation of cilium assembly	11/1763	73/18215	0.150685	1.55685	1.56055	0.0918608	0.602816	0.569479	RAB11A/MARCHF7/SYNE2/ODF2L/MAP4/ATG5/SDCCAG8/ARHGAP35/INTU/DYNC2LI1/CEP120	11	Umbrella cells_OAB
860	GO_BP	GO:0043583	ear development	28/1763	223/18215	0.125561	1.29727	1.46212	0.0920968	0.603662	0.570278	ATP8B1/GATA3/HES1/TBX3/ADAM10/MYO6/PLS1/SLC44A4/TRIP11/EDN1/ESRP1/WNT5A/GATA2/ATG5/SLITRK6/PTPN11/MPV17/CEP290/FZD6/HOXA13/MYCL/TSKU/FZD3/TFAP2A/TTC8/SOX9/FGFR2/OSR1	28	Umbrella cells_OAB
861	GO_BP	GO:0001843	neural tube closure	13/1763	90/18215	0.144444	1.49237	1.53284	0.0926631	0.605941	0.572431	SETD2/IFT57/ADM/WNT5A/PRKACB/GRHL2/FZD6/CASP3/OPA1/ARHGAP35/FZD3/RARG/IFT172	13	Umbrella cells_OAB
862	GO_BP	GO:0071214	cellular response to abiotic stimulus	40/1763	334/18215	0.11976	1.23734	1.43309	0.0928743	0.605941	0.572431	GATA3/XRCC5/NUCKS1/GTF2H5/MDM2/FBP1/ZBTB1/NET1/TMEM87A/REST/ADSS2/MME/ITGB6/ZMPSTE24/TLR5/SPIDR/PCNA/BABAM2/PTPRK/CASP3/BRCC3/RDH11/MAPK13/MAP2K4/POLK/TLR3/SCNN1A/EIF2AK4/TRIAP1/MICU1/CUL4B/DAG1/STK39/TP53INP1/SOX9/RHNO1/CLOCK/POLD3/ATR/SLC9A1	40	Umbrella cells_OAB
863	GO_BP	GO:0071496	cellular response to external stimulus	40/1763	334/18215	0.11976	1.23734	1.43309	0.0928743	0.605941	0.572431	ATF3/YWHAZ/PMAIP1/HSPA5/SH3GLB1/AKR1C3/MDM2/TXN2/LARS1/DAP/KLF10/TMEM87A/TRIM24/MAP3K5/ATG5/SEC13/USP33/RALB/IMPACT/TLR5/PRKAA1/MAP2K4/TLR3/ARHGAP35/EIF2AK4/NUDT15/VPS41/KAT2B/DAG1/ATG14/XPR1/MIOS/RNF152/SLC39A4/ERCC6/SOX9/NR1H4/PRKAB1/SLC9A1/NPRL2	40	Umbrella cells_OAB
864	GO_BP	GO:0104004	cellular response to environmental stimulus	40/1763	334/18215	0.11976	1.23734	1.43309	0.0928743	0.605941	0.572431	GATA3/XRCC5/NUCKS1/GTF2H5/MDM2/FBP1/ZBTB1/NET1/TMEM87A/REST/ADSS2/MME/ITGB6/ZMPSTE24/TLR5/SPIDR/PCNA/BABAM2/PTPRK/CASP3/BRCC3/RDH11/MAPK13/MAP2K4/POLK/TLR3/SCNN1A/EIF2AK4/TRIAP1/MICU1/CUL4B/DAG1/STK39/TP53INP1/SOX9/RHNO1/CLOCK/POLD3/ATR/SLC9A1	40	Umbrella cells_OAB
865	GO_BP	GO:0001837	epithelial to mesenchymal transition	24/1763	187/18215	0.128342	1.32601	1.46689	0.0932129	0.607446	0.573853	GATA3/EMP2/RTN4/TBX3/EFNA1/SLC39A6/PTK2/NOLC1/FOXA1/EDN1/ADIPOR1/MSX2/LRG1/WNT5A/BAMBI/ZNF750/DAG1/SOX9/MARK1/FGFR2/POLR1B/TASOR/USF3/SLC39A10	24	Umbrella cells_OAB
866	GO_BP	GO:0006644	phospholipid metabolic process	45/1763	381/18215	0.11811	1.22029	1.42252	0.0934608	0.608359	0.574715	IDH1/HADHA/PLPP2/FDFT1/PLAAT4/HMGCS2/SLC44A4/PLBD1/IP6K2/SLC44A2/MBOAT7/FAR1/PLAAT3/PLCE1/LIPH/PLPP5/ORMDL3/LPCAT2/DGKA/PIGA/DHRS7B/DPM2/PIK3C2A/SOCS4/PLA2G10/SLC44A3/SRD5A3/SOCS6/SACM1L/PIGC/PIGN/ATG14/SGMS1/PGAP2/PIGG/PIP4P2/CDS1/PLA2G4A/NR1H4/SELENOI/PLCD1/BPNT1/PIGM/PIGS/PIK3CB	45	Umbrella cells_OAB
867	GO_BP	GO:0031069	hair follicle morphogenesis	6/1763	33/18215	0.181818	1.87851	1.6535	0.0939102	0.609736	0.576017	FOXQ1/TP63/PLA2G10/INTU/FGFR2/ATP7A	6	Umbrella cells_OAB
868	GO_BP	GO:0061436	establishment of skin barrier	6/1763	33/18215	0.181818	1.87851	1.6535	0.0939102	0.609736	0.576017	NFKBIZ/CLDN1/ELOVL1/IL18/TP63/GRHL1	6	Umbrella cells_OAB
869	GO_BP	GO:0010324	membrane invagination	10/1763	65/18215	0.153846	1.58951	1.55858	0.0941051	0.609736	0.576017	CDC42/FNBP1L/CLCN3/ARHGAP12/GATA2/ANO6/FCHO2/F2RL1/APPL2/VAMP7	10	Umbrella cells_OAB
870	GO_BP	GO:0060113	inner ear receptor cell differentiation	10/1763	65/18215	0.153846	1.58951	1.55858	0.0941051	0.609736	0.576017	ATP8B1/HES1/MYO6/PLS1/TRIP11/ESRP1/SLITRK6/MYCL/TSKU/TTC8	10	Umbrella cells_OAB
871	GO_BP	GO:0097061	dendritic spine organization	12/1763	82/18215	0.146341	1.51197	1.52104	0.0958772	0.619872	0.585592	CDC42/VPS35/EFNA1/CTTN/LGMN/CAPRIN1/ZMYND8/NEDD9/STAU2/ABHD17B/TANC1/ARC	12	Umbrella cells_OAB
872	GO_BP	GO:0000731	DNA synthesis involved in DNA repair	7/1763	41/18215	0.170732	1.76397	1.60311	0.0964019	0.619872	0.585592	ZBTB1/USP10/PCNA/POLK/POLI/POLD3/RRM2B	7	Umbrella cells_OAB
873	GO_BP	GO:0010591	regulation of lamellipodium assembly	7/1763	41/18215	0.170732	1.76397	1.60311	0.0964019	0.619872	0.585592	CDC42/TWF1/ARPC2/EPHA2/PLCE1/ATP7A/FER	7	Umbrella cells_OAB
874	GO_BP	GO:0032781	positive regulation of ATP-dependent activity	7/1763	41/18215	0.170732	1.76397	1.60311	0.0964019	0.619872	0.585592	ATP1B1/VMP1/PFN2/TNNT3/DNAJC10/AHSA2P/MSH2	7	Umbrella cells_OAB
875	GO_BP	GO:0033260	nuclear DNA replication	7/1763	41/18215	0.170732	1.76397	1.60311	0.0964019	0.619872	0.585592	GMNN/ATRX/ZMPSTE24/PCNA/MCM4/MCM3/DBF4	7	Umbrella cells_OAB
876	GO_BP	GO:1901661	quinone metabolic process	7/1763	41/18215	0.170732	1.76397	1.60311	0.0964019	0.619872	0.585592	AKR1C3/CBR1/COQ4/CYP4F12/CRYZL1/UBIAD1/CBR4	7	Umbrella cells_OAB
877	GO_BP	GO:0007093	mitotic cell cycle checkpoint signaling	19/1763	143/18215	0.132867	1.37276	1.46492	0.0966669	0.619872	0.585592	PLK2/TPR/MDM2/CCNG1/PSMG2/RBBP8/CCND1/NBN/CHMP4C/NAE1/BABAM2/BRCC3/INIP/RAD17/APC/TRIAP1/MUS81/MRE11/MSH2	19	Umbrella cells_OAB
878	GO_BP	GO:0006911	phagocytosis, engulfment	8/1763	49/18215	0.163265	1.68683	1.57593	0.0967692	0.619872	0.585592	CDC42/CLCN3/ARHGAP12/GATA2/ANO6/F2RL1/APPL2/VAMP7	8	Umbrella cells_OAB
879	GO_BP	GO:0014037	Schwann cell differentiation	8/1763	49/18215	0.163265	1.68683	1.57593	0.0967692	0.619872	0.585592	ADGRG6/DICER1/ERBB3/NF1/PARD3/DAG1/MPP5/SLC25A46	8	Umbrella cells_OAB
880	GO_BP	GO:0035272	exocrine system development	8/1763	49/18215	0.163265	1.68683	1.57593	0.0967692	0.619872	0.585592	CDC42/SEMA3C/NTN4/WLS/DAG1/POLB/SOX9/FGFR2	8	Umbrella cells_OAB
881	GO_BP	GO:0032869	cellular response to insulin stimulus	26/1763	206/18215	0.126214	1.30402	1.4365	0.0969292	0.620193	0.585895	NUCKS1/PPARG/ATP2B1/EPRS1/FBP1/HMGCS2/CAV2/ADIPOR1/SNX5/EIF4EBP2/USO1/PTPN11/NCOA2/PIK3C2A/PRKCI/IDE/DENND4C/PRKAA1/KANK1/APC/KAT2B/GOT1/APPL2/NR1H4/SLC9A1/FER	26	Umbrella cells_OAB
882	GO_BP	GO:0031334	positive regulation of protein-containing complex assembly	25/1763	197/18215	0.126904	1.31114	1.43735	0.097276	0.621706	0.587325	AKAP9/SH3GLB1/ARPC2/PFN2/CTTN/STMP1/MPP7/CRBN/BAIAP2L1/PAK1/FERMT1/SPIDR/DLG1/SLAIN2/BRCC3/DRG1/SYK/CKAP5/ICE1/BIK/SLF2/BAG4/CARMIL1/ATR/FER	25	Umbrella cells_OAB
883	GO_BP	GO:0043434	response to peptide hormone	51/1763	439/18215	0.116173	1.20028	1.3905	0.0975135	0.622518	0.588092	ASS1/TNFSF10/BTG2/NUCKS1/ERRFI1/HADHA/PPARG/CAT/ATP2B1/MDM2/EPRS1/FBP1/PTK2/VPS13C/HMGCS2/CAV2/EDN1/ADM/ADIPOR1/SRD5A2/FAT1/SHOC2/TRIM24/SNX5/EIF4EBP2/USO1/PTPN11/HADH/NCOA2/PIK3C2A/PRKCI/IDE/DENND4C/PRKAA1/KANK1/PNPT1/SCNN1A/APC/SORT1/EIF2B1/TRIM16/TFF1/KAT2B/DAG1/EIF2B3/GOT1/APPL2/NR1H4/MT-CYB/SLC9A1/FER	51	Umbrella cells_OAB
884	GO_BP	GO:0170041	non-proteinogenic amino acid metabolic process	11/1763	74/18215	0.148649	1.53581	1.51188	0.0989631	0.624792	0.59024	ASS1/SLC38A1/GOT2/EGLN3/ALDH5A1/MMUT/ICMT/ABAT/DDAH1/KYAT3/AFMID	11	Umbrella cells_OAB
885	GO_BP	GO:0032273	positive regulation of protein polymerization	13/1763	91/18215	0.142857	1.47597	1.49004	0.0990313	0.624792	0.59024	AKAP9/ARPC2/PFN2/CTTN/BAIAP2L1/PAK1/DLG1/SLAIN2/DRG1/CKAP5/BAG4/CARMIL1/FER	13	Umbrella cells_OAB
886	GO_BP	GO:0060021	roof of mouth development	13/1763	91/18215	0.142857	1.47597	1.49004	0.0990313	0.624792	0.59024	ASPH/TBX3/DHRS3/WNT5A/ITGB6/ITGB8/SGPL1/DLG1/PAK1IP1/INTU/TFAP2A/IFT172/OSR1	13	Umbrella cells_OAB
887	GO_BP	GO:0060606	tube closure	13/1763	91/18215	0.142857	1.47597	1.49004	0.0990313	0.624792	0.59024	SETD2/IFT57/ADM/WNT5A/PRKACB/GRHL2/FZD6/CASP3/OPA1/ARHGAP35/FZD3/RARG/IFT172	13	Umbrella cells_OAB
888	GO_BP	GO:0051261	protein depolymerization	16/1763	117/18215	0.136752	1.4129	1.4667	0.0990325	0.624792	0.59024	LIMA1/CAPG/ASPH/EPS8/TWF1/VPS4B/ADD3/CKAP2/SCIN/CKAP5/APC/F2RL1/VILL/SEMA5A/CARMIL1/SPAST	16	Umbrella cells_OAB
889	GO_BP	GO:0032878	regulation of establishment or maintenance of cell polarity	5/1763	26/18215	0.192308	1.98689	1.64843	0.100441	0.624792	0.59024	GATA3/ARFGEF1/FLOT2/SHTN1/KANK1	5	Umbrella cells_OAB
890	GO_BP	GO:0042278	purine nucleoside metabolic process	5/1763	26/18215	0.192308	1.98689	1.64843	0.100441	0.624792	0.59024	ADK/PGM2/ENPP4/ICMT/NT5E	5	Umbrella cells_OAB
891	GO_BP	GO:0060065	uterus development	5/1763	26/18215	0.192308	1.98689	1.64843	0.100441	0.624792	0.59024	GATA3/ERRFI1/WNT5A/KDM5B/HOXA9	5	Umbrella cells_OAB
892	GO_BP	GO:1900078	positive regulation of cellular response to insulin stimulus	5/1763	26/18215	0.192308	1.98689	1.64843	0.100441	0.624792	0.59024	NUCKS1/ADIPOR1/SNX5/PTPN11/NR1H4	5	Umbrella cells_OAB
893	GO_BP	GO:0034728	nucleosome organization	18/1763	135/18215	0.133333	1.37758	1.44142	0.101153	0.624792	0.59024	H3-3B/H1-4/H1-2/H4C3/HP1BP3/H1-0/SETD2/ATRX/MACROH2A1/SMARCA5/SMARCC2/SUPT16H/ASF1A/CHRAC1/H2BC21/H3-3A/H1-3/SOX9	18	Umbrella cells_OAB
894	GO_BP	GO:0061136	regulation of proteasomal protein catabolic process	24/1763	189/18215	0.126984	1.31198	1.41131	0.101964	0.624792	0.59024	GPX1/MARCHF7/BCAP31/MDM2/SVIP/UFL1/BAG5/NUB1/TMX1/TMTC3/PSME3IP1/PSME3/COMMD1/XPO1/PSMD10/PSEN1/SH3RF1/UCHL5/SOCS4/NUDT15/COP1/ZYG11B/ALAD/BTRC	24	Umbrella cells_OAB
895	GO_BP	GO:0046488	phosphatidylinositol metabolic process	21/1763	162/18215	0.12963	1.33931	1.42004	0.102339	0.624792	0.59024	IP6K2/MBOAT7/PLCE1/PIGA/DPM2/PIK3C2A/SOCS4/SOCS6/SACM1L/PIGC/PIGN/ATG14/PGAP2/PIGG/PIP4P2/CDS1/PLCD1/BPNT1/PIGM/PIGS/PIK3CB	21	Umbrella cells_OAB
896	GO_BP	GO:0000727	double-strand break repair via break-induced replication	3/1763	12/18215	0.25	2.58296	1.79559	0.102728	0.624792	0.59024	MCM4/MUS81/MCM3	3	Umbrella cells_OAB
897	GO_BP	GO:0006002	fructose 6-phosphate metabolic process	3/1763	12/18215	0.25	2.58296	1.79559	0.102728	0.624792	0.59024	FBP1/HK1/GFPT1	3	Umbrella cells_OAB
898	GO_BP	GO:0007494	midgut development	3/1763	12/18215	0.25	2.58296	1.79559	0.102728	0.624792	0.59024	ASS1/HMGCS2/WNT5A	3	Umbrella cells_OAB
899	GO_BP	GO:0009437	carnitine metabolic process	3/1763	12/18215	0.25	2.58296	1.79559	0.102728	0.624792	0.59024	CROT/ACADM/CRAT	3	Umbrella cells_OAB
900	GO_BP	GO:0030397	membrane disassembly	3/1763	12/18215	0.25	2.58296	1.79559	0.102728	0.624792	0.59024	PLAAT3/ATR/VRK1	3	Umbrella cells_OAB
901	GO_BP	GO:0031126	sno(s)RNA 3'-end processing	3/1763	12/18215	0.25	2.58296	1.79559	0.102728	0.624792	0.59024	LARP7/PARN/EXOSC10	3	Umbrella cells_OAB
902	GO_BP	GO:0032377	regulation of intracellular lipid transport	3/1763	12/18215	0.25	2.58296	1.79559	0.102728	0.624792	0.59024	SCP2/TMEM97/ARV1	3	Umbrella cells_OAB
903	GO_BP	GO:0033145	positive regulation of intracellular steroid hormone receptor signaling pathway	3/1763	12/18215	0.25	2.58296	1.79559	0.102728	0.624792	0.59024	FOXA1/PAK1/AR	3	Umbrella cells_OAB
904	GO_BP	GO:0033539	fatty acid beta-oxidation using acyl-CoA dehydrogenase	3/1763	12/18215	0.25	2.58296	1.79559	0.102728	0.624792	0.59024	ETFA/ACADM/IVD	3	Umbrella cells_OAB
905	GO_BP	GO:0035112	genitalia morphogenesis	3/1763	12/18215	0.25	2.58296	1.79559	0.102728	0.624792	0.59024	TP63/AR/SYCP2	3	Umbrella cells_OAB
906	GO_BP	GO:0042276	error-prone translesion synthesis	3/1763	12/18215	0.25	2.58296	1.79559	0.102728	0.624792	0.59024	POLK/POLI/POLD3	3	Umbrella cells_OAB
907	GO_BP	GO:0043174	nucleoside salvage	3/1763	12/18215	0.25	2.58296	1.79559	0.102728	0.624792	0.59024	ADK/DCTD/PGM2	3	Umbrella cells_OAB
908	GO_BP	GO:0043312	neutrophil degranulation	3/1763	12/18215	0.25	2.58296	1.79559	0.102728	0.624792	0.59024	SYK/ANXA3/VAMP7	3	Umbrella cells_OAB
909	GO_BP	GO:0045838	positive regulation of membrane potential	3/1763	12/18215	0.25	2.58296	1.79559	0.102728	0.624792	0.59024	ANK3/MFN1/NNT	3	Umbrella cells_OAB
910	GO_BP	GO:0048548	regulation of pinocytosis	3/1763	12/18215	0.25	2.58296	1.79559	0.102728	0.624792	0.59024	CDC42/PROM2/APPL2	3	Umbrella cells_OAB
911	GO_BP	GO:0048755	branching morphogenesis of a nerve	3/1763	12/18215	0.25	2.58296	1.79559	0.102728	0.624792	0.59024	RTN4/MAP3K13/FGFR2	3	Umbrella cells_OAB
912	GO_BP	GO:0060442	branching involved in prostate gland morphogenesis	3/1763	12/18215	0.25	2.58296	1.79559	0.102728	0.624792	0.59024	HOXA13/FRS2/FGFR2	3	Umbrella cells_OAB
913	GO_BP	GO:0070189	kynurenine metabolic process	3/1763	12/18215	0.25	2.58296	1.79559	0.102728	0.624792	0.59024	GOT2/KYAT3/AFMID	3	Umbrella cells_OAB
914	GO_BP	GO:0071257	cellular response to electrical stimulus	3/1763	12/18215	0.25	2.58296	1.79559	0.102728	0.624792	0.59024	REST/ADSS2/SLC9A1	3	Umbrella cells_OAB
915	GO_BP	GO:0071394	cellular response to testosterone stimulus	3/1763	12/18215	0.25	2.58296	1.79559	0.102728	0.624792	0.59024	NCOA4/AR/SLC39A9	3	Umbrella cells_OAB
916	GO_BP	GO:0072182	regulation of nephron tubule epithelial cell differentiation	3/1763	12/18215	0.25	2.58296	1.79559	0.102728	0.624792	0.59024	GATA3/PROM1/OSR1	3	Umbrella cells_OAB
917	GO_BP	GO:0097067	cellular response to thyroid hormone stimulus	3/1763	12/18215	0.25	2.58296	1.79559	0.102728	0.624792	0.59024	CTSH/CTSB/THRB	3	Umbrella cells_OAB
918	GO_BP	GO:0098734	macromolecule depalmitoylation	3/1763	12/18215	0.25	2.58296	1.79559	0.102728	0.624792	0.59024	LYPLA1/ABHD17B/LYPLAL1	3	Umbrella cells_OAB
919	GO_BP	GO:0140588	chromatin looping	3/1763	12/18215	0.25	2.58296	1.79559	0.102728	0.624792	0.59024	SMC5/SLF2/SMC6	3	Umbrella cells_OAB
920	GO_BP	GO:1900152	negative regulation of nuclear-transcribed mRNA catabolic process, deadenylation-dependent decay	3/1763	12/18215	0.25	2.58296	1.79559	0.102728	0.624792	0.59024	TOB1/CSDE1/PABPC1	3	Umbrella cells_OAB
921	GO_BP	GO:1905668	positive regulation of protein localization to endosome	3/1763	12/18215	0.25	2.58296	1.79559	0.102728	0.624792	0.59024	EZR/DTX3L/ABHD17B	3	Umbrella cells_OAB
922	GO_BP	GO:1901657	glycosyl compound metabolic process	12/1763	83/18215	0.144578	1.49376	1.47587	0.102739	0.624792	0.59024	AKR1C3/APOBEC3C/FUCA1/ADK/FUCA2/DCTD/PGM2/ENPP4/ICMT/DERA/CBR4/NT5E	12	Umbrella cells_OAB
923	GO_BP	GO:0001676	long-chain fatty acid metabolic process	15/1763	109/18215	0.137615	1.42181	1.4459	0.103385	0.624792	0.59024	SCP2/GPX1/PTGR1/AKR1C3/AIG1/ELOVL1/ALOX5/CBR1/CYP2J2/PLA2G10/ELOVL6/GSTM4/CYP4F12/PLA2G4A/ACSF2	15	Umbrella cells_OAB
924	GO_BP	GO:0072132	mesenchyme morphogenesis	9/1763	58/18215	0.155172	1.60321	1.5062	0.10423	0.624792	0.59024	TBX3/MDM2/ROBO1/MSX2/WNT5A/EXOC4/APC/SOX9/OSR1	9	Umbrella cells_OAB
925	GO_BP	GO:0003417	growth plate cartilage development	4/1763	19/18215	0.210526	2.17512	1.67761	0.104862	0.624792	0.59024	ZMPSTE24/TSKU/RARG/SOX9	4	Umbrella cells_OAB
926	GO_BP	GO:0009163	nucleoside biosynthetic process	4/1763	19/18215	0.210526	2.17512	1.67761	0.104862	0.624792	0.59024	ADK/DCTD/PGM2/NT5E	4	Umbrella cells_OAB
927	GO_BP	GO:0009168	purine ribonucleoside monophosphate biosynthetic process	4/1763	19/18215	0.210526	2.17512	1.67761	0.104862	0.624792	0.59024	ADK/ADSS2/ATIC/PAICS	4	Umbrella cells_OAB
928	GO_BP	GO:0010968	regulation of microtubule nucleation	4/1763	19/18215	0.210526	2.17512	1.67761	0.104862	0.624792	0.59024	PAK1/CKAP5/HAUS1/HAUS6	4	Umbrella cells_OAB
929	GO_BP	GO:0030903	notochord development	4/1763	19/18215	0.210526	2.17512	1.67761	0.104862	0.624792	0.59024	EFNA1/WNT5A/EPHA2/SOX9	4	Umbrella cells_OAB
930	GO_BP	GO:0034404	nucleobase-containing small molecule biosynthetic process	4/1763	19/18215	0.210526	2.17512	1.67761	0.104862	0.624792	0.59024	ADK/DCTD/PGM2/NT5E	4	Umbrella cells_OAB
931	GO_BP	GO:0036499	PERK-mediated unfolded protein response	4/1763	19/18215	0.210526	2.17512	1.67761	0.104862	0.624792	0.59024	AGR2/HSPA5/TMEM33/RPAP2	4	Umbrella cells_OAB
932	GO_BP	GO:0043011	myeloid dendritic cell differentiation	4/1763	19/18215	0.210526	2.17512	1.67761	0.104862	0.624792	0.59024	DHRS2/ITGB6/ITGB8/PSEN1	4	Umbrella cells_OAB
933	GO_BP	GO:0045618	positive regulation of keratinocyte differentiation	4/1763	19/18215	0.210526	2.17512	1.67761	0.104862	0.624792	0.59024	MACROH2A1/PLAAT4/NCOA3/TRIM16	4	Umbrella cells_OAB
934	GO_BP	GO:0046827	positive regulation of protein export from nucleus	4/1763	19/18215	0.210526	2.17512	1.67761	0.104862	0.624792	0.59024	TPR/MDM2/RBM22/CTDSPL2	4	Umbrella cells_OAB
935	GO_BP	GO:0048268	clathrin coat assembly	4/1763	19/18215	0.210526	2.17512	1.67761	0.104862	0.624792	0.59024	CLINT1/FCHO2/PIK3C2A/NSG1	4	Umbrella cells_OAB
936	GO_BP	GO:0051797	regulation of hair follicle development	4/1763	19/18215	0.210526	2.17512	1.67761	0.104862	0.624792	0.59024	MSX2/WNT5A/FERMT1/MYSM1	4	Umbrella cells_OAB
937	GO_BP	GO:1901881	positive regulation of protein depolymerization	4/1763	19/18215	0.210526	2.17512	1.67761	0.104862	0.624792	0.59024	F2RL1/SEMA5A/CARMIL1/SPAST	4	Umbrella cells_OAB
938	GO_BP	GO:1903232	melanosome assembly	4/1763	19/18215	0.210526	2.17512	1.67761	0.104862	0.624792	0.59024	AP1S1/AP3B1/AP3M1/HPS4	4	Umbrella cells_OAB
939	GO_BP	GO:2000434	regulation of protein neddylation	4/1763	19/18215	0.210526	2.17512	1.67761	0.104862	0.624792	0.59024	COPS2/DCUN1D1/DCUN1D4/COPS7A	4	Umbrella cells_OAB
940	GO_BP	GO:0003382	epithelial cell morphogenesis	6/1763	34/18215	0.176471	1.82326	1.57285	0.105185	0.624792	0.59024	RAB25/POF1B/FAT1/GRHL2/HOXA13/AR	6	Umbrella cells_OAB
941	GO_BP	GO:0006779	porphyrin-containing compound biosynthetic process	6/1763	34/18215	0.176471	1.82326	1.57285	0.105185	0.624792	0.59024	ALAS1/TMEM14A/SLC11A2/COX10/ALAD/COX15	6	Umbrella cells_OAB
942	GO_BP	GO:0007435	salivary gland morphogenesis	6/1763	34/18215	0.176471	1.82326	1.57285	0.105185	0.624792	0.59024	CDC42/SEMA3C/NTN4/DAG1/POLB/FGFR2	6	Umbrella cells_OAB
943	GO_BP	GO:0015701	bicarbonate transport	6/1763	34/18215	0.176471	1.82326	1.57285	0.105185	0.624792	0.59024	SLC39A6/CYB5R1/SLC26A2/SLC4A4/SLC39A4/SLC39A10	6	Umbrella cells_OAB
944	GO_BP	GO:0033014	tetrapyrrole biosynthetic process	6/1763	34/18215	0.176471	1.82326	1.57285	0.105185	0.624792	0.59024	ALAS1/TMEM14A/SLC11A2/COX10/ALAD/COX15	6	Umbrella cells_OAB
945	GO_BP	GO:0086004	regulation of cardiac muscle cell contraction	6/1763	34/18215	0.176471	1.82326	1.57285	0.105185	0.624792	0.59024	DSG2/SRI/AKAP9/DSP/DLG1/PKP2	6	Umbrella cells_OAB
946	GO_BP	GO:0090183	regulation of kidney development	6/1763	34/18215	0.176471	1.82326	1.57285	0.105185	0.624792	0.59024	GATA3/HOXB7/MAGED1/LGR4/SOX9/OSR1	6	Umbrella cells_OAB
947	GO_BP	GO:0110110	positive regulation of animal organ morphogenesis	6/1763	34/18215	0.176471	1.82326	1.57285	0.105185	0.624792	0.59024	GATA3/ROBO1/EDN1/AR/FRS2/SOX9	6	Umbrella cells_OAB
948	GO_BP	GO:1902253	regulation of intrinsic apoptotic signaling pathway by p53 class mediator	6/1763	34/18215	0.176471	1.82326	1.57285	0.105185	0.624792	0.59024	PTTG1IP/MARCHF7/MDM2/TRIAP1/TAF9B/RRM2B	6	Umbrella cells_OAB
949	GO_BP	GO:2000677	regulation of transcription regulatory region DNA binding	6/1763	34/18215	0.176471	1.82326	1.57285	0.105185	0.624792	0.59024	GATA3/DAZAP2/H1-0/PER2/PSEN1/ZNF675	6	Umbrella cells_OAB
950	GO_BP	GO:0006636	unsaturated fatty acid biosynthetic process	8/1763	50/18215	0.16	1.65309	1.51377	0.105959	0.627408	0.592711	AKR1C3/ELOVL1/EDN1/PIBF1/CBR1/PLA2G10/ELOVL6/PLA2G4A	8	Umbrella cells_OAB
951	GO_BP	GO:0006693	prostaglandin metabolic process	8/1763	50/18215	0.16	1.65309	1.51377	0.105959	0.627408	0.592711	PTGR1/AKR1C3/EDN1/ACOX1/PIBF1/CBR1/PLA2G10/PLA2G4A	8	Umbrella cells_OAB
952	GO_BP	GO:1901570	fatty acid derivative biosynthetic process	8/1763	50/18215	0.16	1.65309	1.51377	0.105959	0.627408	0.592711	HMGCS2/ELOVL1/ALOX5/GGT6/HACD2/FAR1/ELOVL6/HMGCL	8	Umbrella cells_OAB
953	GO_BP	GO:0062197	cellular response to chemical stress	37/1763	310/18215	0.119355	1.23315	1.35536	0.106348	0.627544	0.592839	MGST1/XRCC5/GPX1/ARL6IP5/PRDX3/CAT/MDM2/FBP1/DHRS2/TOP2B/NET1/OXR1/EDN1/ALOX5/MAP3K5/ATG5/PEX13/GSR/MPV17/PCNA/PTPRK/CASP3/ERMP1/STAU2/PRKCI/PRKAA1/MAPK13/MAP2K4/PNPT1/MICU1/KAT2B/STK39/TP53INP1/ATP7A/PLA2R1/AIFM1/FER	37	Umbrella cells_OAB
954	GO_BP	GO:1902893	regulation of miRNA transcription	11/1763	75/18215	0.146667	1.51533	1.46393	0.106382	0.627544	0.592839	KLF5/GATA3/GNL3/PPARG/NCOR1/FOXA1/REST/GATA2/MRTFB/AR/SOX9	11	Umbrella cells_OAB
955	GO_BP	GO:0009409	response to cold	7/1763	42/18215	0.166667	1.72197	1.53338	0.106539	0.627544	0.592839	DNAJC3/ACADM/RNF34/PRKAA1/EIF2AK4/APPL2/SLC9A1	7	Umbrella cells_OAB
956	GO_BP	GO:0030866	cortical actin cytoskeleton organization	7/1763	42/18215	0.166667	1.72197	1.53338	0.106539	0.627544	0.592839	EZR/IQGAP1/PLS1/EPB41L1/DLG1/AKAP11/EPB41L3	7	Umbrella cells_OAB
957	GO_BP	GO:0045922	negative regulation of fatty acid metabolic process	7/1763	42/18215	0.166667	1.72197	1.53338	0.106539	0.627544	0.592839	NCOR1/ERLIN1/PIBF1/ERLIN2/PLIN5/APPL2/SOX9	7	Umbrella cells_OAB
958	GO_BP	GO:0090398	cellular senescence	15/1763	110/18215	0.136364	1.40888	1.40805	0.109573	0.644743	0.609087	PLK2/ID2/TBX3/RSL1D1/SMC5/TOP2B/MAP3K5/EEF1E1/TP63/ZMPSTE24/OPA1/MAP2K4/PNPT1/PLA2R1/SMC6	15	Umbrella cells_OAB
959	GO_BP	GO:0070301	cellular response to hydrogen peroxide	10/1763	67/18215	0.149254	1.54206	1.4551	0.109862	0.645228	0.609546	CAT/MDM2/TOP2B/NET1/EDN1/MAP3K5/PCNA/PRKAA1/MAPK13/AIFM1	10	Umbrella cells_OAB
960	GO_BP	GO:0044773	mitotic DNA damage checkpoint signaling	12/1763	84/18215	0.142857	1.47597	1.4313	0.109885	0.645228	0.609546	PLK2/MDM2/CCNG1/CCND1/NBN/BABAM2/BRCC3/RAD17/TRIAP1/MUS81/MRE11/MSH2	12	Umbrella cells_OAB
961	GO_BP	GO:0051702	biological process involved in interaction with symbiont	16/1763	119/18215	0.134454	1.38915	1.39419	0.1108	0.649622	0.613697	CDC42/GPX1/NUCKS1/EEA1/ZDHHC20/SMC5/CAV2/REST/CCNK/TMEM41B/YTHDC2/EIF2AK4/F2RL1/ST6GALNAC1/CXCL6/SMC6	16	Umbrella cells_OAB
962	GO_BP	GO:0008202	steroid metabolic process	39/1763	330/18215	0.118182	1.22103	1.32645	0.110863	0.649622	0.613697	ATP8B1/LIMA1/ASAH1/SCP2/ERRFI1/CYP3A5/AKR1C3/CAT/FDFT1/PBX1/DHRS2/LGMN/HMGCS2/SC5D/HSD17B4/ERLIN1/ADM/SRD5A2/REST/ERLIN2/OSBPL2/CBR1/SGPL1/ERG28/OSBPL9/CYB5R1/ARV1/DHCR24/PRKAA1/SRD5A3/TSKU/FMO5/HMGCR/NR1H4/BDH1/OSBPL3/HSD17B8/SOAT1/CYP4V2	39	Umbrella cells_OAB
963	GO_BP	GO:0006720	isoprenoid metabolic process	18/1763	137/18215	0.131387	1.35747	1.3748	0.112195	0.655456	0.619208	CYP3A5/CRABP2/AKR1C3/FDFT1/HMGCS2/SCPEP1/DHRS3/DPM2/RDH11/MPDU1/SRD5A3/ALG3/HMGCR/ALG14/PNPLA4/DPAGT1/CYP4V2/ALG8	18	Umbrella cells_OAB
964	GO_BP	GO:0170039	proteinogenic amino acid metabolic process	19/1763	146/18215	0.130137	1.34455	1.36831	0.112478	0.655456	0.619208	ASS1/SLC38A1/ADSS2/APIP/GOT2/NIT2/GFPT1/AASDHPPT/ALDH5A1/RIDA/DGLUCY/GSTZ1/DDAH1/AASS/PSAT1/GOT1/SLC25A13/NR1H4/SLC25A12	19	Umbrella cells_OAB
965	GO_BP	GO:0002690	positive regulation of leukocyte chemotaxis	13/1763	93/18215	0.139785	1.44423	1.40595	0.112544	0.655456	0.619208	ADAM10/PTK2/LGMN/CXCL17/EDN1/WNT5A/NEDD9/ANO6/DNM1L/F2RL1/MCU/STK39/MOSPD2	13	Umbrella cells_OAB
966	GO_BP	GO:0032465	regulation of cytokinesis	13/1763	93/18215	0.139785	1.44423	1.40595	0.112544	0.655456	0.619208	CDC42/RAB11A/PRPF40A/SETD2/SH3GLB1/PKN2/CHMP4C/CETN2/KIF3B/KLHL9/KIF13A/MAP9/SPAST	13	Umbrella cells_OAB
967	GO_BP	GO:1903050	regulation of proteolysis involved in protein catabolic process	28/1763	228/18215	0.122807	1.26882	1.33712	0.112644	0.655456	0.619208	GPX1/MARCHF7/BCAP31/EFNA1/MDM2/PTK2/SVIP/UFL1/BAG5/NUB1/PDCL3/TMX1/TMTC3/PSME3IP1/PSME3/COMMD1/XPO1/PSMD10/PSEN1/SH3RF1/TMEM168/UCHL5/SOCS4/NUDT15/COP1/ZYG11B/ALAD/BTRC	28	Umbrella cells_OAB
968	GO_BP	GO:0009161	ribonucleoside monophosphate metabolic process	9/1763	59/18215	0.152542	1.57604	1.45074	0.113022	0.655456	0.619208	AK2/ADK/ADSS2/ATIC/DLG1/AK4/PAICS/MAGI3/NT5E	9	Umbrella cells_OAB
969	GO_BP	GO:0031098	stress-activated protein kinase signaling cascade	9/1763	59/18215	0.152542	1.57604	1.45074	0.113022	0.655456	0.619208	CD2AP/ARL6IP5/MAP3K13/QARS1/MAP3K5/ZMPSTE24/NBR1/MAPK13/KAT7	9	Umbrella cells_OAB
970	GO_BP	GO:0046173	polyol biosynthetic process	9/1763	59/18215	0.152542	1.57604	1.45074	0.113022	0.655456	0.619208	ASAH1/SPTSSA/PCBD1/SPTSSB/IP6K2/ACER2/PPIP5K2/SPTLC3/GOT1	9	Umbrella cells_OAB
971	GO_BP	GO:0060612	adipose tissue development	9/1763	59/18215	0.152542	1.57604	1.45074	0.113022	0.655456	0.619208	ERRFI1/PPARG/HMGCS2/PLAAT3/DHRS7B/NCOA2/PRKAA1/FTO/NR1H4	9	Umbrella cells_OAB
972	GO_BP	GO:0061462	protein localization to lysosome	9/1763	59/18215	0.152542	1.57604	1.45074	0.113022	0.655456	0.619208	RTN4/GNPTAB/MFSD1/NCOA4/RNF128/AP3B1/SORT1/AP3M1/ATG14	9	Umbrella cells_OAB
973	GO_BP	GO:0003094	glomerular filtration	5/1763	27/18215	0.185185	1.9133	1.55461	0.11396	0.65573	0.619466	EMP2/EDN1/F2RL1/TBC1D8B/RHPN2	5	Umbrella cells_OAB
974	GO_BP	GO:0006972	hyperosmotic response	5/1763	27/18215	0.185185	1.9133	1.55461	0.11396	0.65573	0.619466	XRCC5/FBP1/TLR3/MICU1/STK39	5	Umbrella cells_OAB
975	GO_BP	GO:0021801	cerebral cortex radial glia-guided migration	5/1763	27/18215	0.185185	1.9133	1.55461	0.11396	0.65573	0.619466	RTN4/SYNE2/ADGRG1/MBOAT7/LAMB1	5	Umbrella cells_OAB
976	GO_BP	GO:0022030	telencephalon glial cell migration	5/1763	27/18215	0.185185	1.9133	1.55461	0.11396	0.65573	0.619466	RTN4/SYNE2/ADGRG1/MBOAT7/LAMB1	5	Umbrella cells_OAB
977	GO_BP	GO:0046037	GMP metabolic process	5/1763	27/18215	0.185185	1.9133	1.55461	0.11396	0.65573	0.619466	ADK/ATIC/DLG1/PAICS/MAGI3	5	Umbrella cells_OAB
978	GO_BP	GO:0071480	cellular response to gamma radiation	5/1763	27/18215	0.185185	1.9133	1.55461	0.11396	0.65573	0.619466	XRCC5/GTF2H5/MDM2/ZMPSTE24/ATR	5	Umbrella cells_OAB
979	GO_BP	GO:0046470	phosphatidylcholine metabolic process	11/1763	76/18215	0.144737	1.4954	1.41668	0.114116	0.65573	0.619466	PLAAT4/SLC44A4/SLC44A2/MBOAT7/PLAAT3/LPCAT2/DHRS7B/PLA2G10/SLC44A3/CDS1/PLA2G4A	11	Umbrella cells_OAB
980	GO_BP	GO:0061614	miRNA transcription	11/1763	76/18215	0.144737	1.4954	1.41668	0.114116	0.65573	0.619466	KLF5/GATA3/GNL3/PPARG/NCOR1/FOXA1/REST/GATA2/MRTFB/AR/SOX9	11	Umbrella cells_OAB
981	GO_BP	GO:1901568	fatty acid derivative metabolic process	11/1763	76/18215	0.144737	1.4954	1.41668	0.114116	0.65573	0.619466	PTGR1/HMGCS2/HSD17B4/ELOVL1/ALOX5/GGT6/HACD2/FAR1/ELOVL6/CYP4F12/HMGCL	11	Umbrella cells_OAB
982	GO_BP	GO:0034599	cellular response to oxidative stress	30/1763	247/18215	0.121457	1.25488	1.32023	0.114835	0.659189	0.622735	MGST1/GPX1/ARL6IP5/PRDX3/CAT/MDM2/DHRS2/TOP2B/NET1/OXR1/EDN1/ALOX5/MAP3K5/PEX13/GSR/MPV17/PCNA/PTPRK/ERMP1/STAU2/PRKAA1/MAPK13/MAP2K4/PNPT1/KAT2B/TP53INP1/ATP7A/PLA2R1/AIFM1/FER	30	Umbrella cells_OAB
983	GO_BP	GO:0006692	prostanoid metabolic process	8/1763	51/18215	0.156863	1.62068	1.453	0.115613	0.662307	0.62568	PTGR1/AKR1C3/EDN1/ACOX1/PIBF1/CBR1/PLA2G10/PLA2G4A	8	Umbrella cells_OAB
984	GO_BP	GO:0008206	bile acid metabolic process	8/1763	51/18215	0.156863	1.62068	1.453	0.115613	0.662307	0.62568	ATP8B1/SCP2/ERRFI1/OSBPL2/OSBPL9/ARV1/NR1H4/OSBPL3	8	Umbrella cells_OAB
985	GO_BP	GO:0007229	integrin-mediated signaling pathway	15/1763	111/18215	0.135135	1.39619	1.37056	0.115979	0.66373	0.627025	EMP2/CDC42/DST/ADAM10/CD47/ITGA6/PTK2/NEDD9/ITGB6/VAV3/ITGB8/PTPN11/FERMT1/SYK/LAMB1	15	Umbrella cells_OAB
986	GO_BP	GO:0007265	Ras protein signal transduction	16/1763	120/18215	0.133333	1.37758	1.35842	0.116987	0.665956	0.629127	PLK2/G3BP2/FBP1/USP8/SHOC2/RALGPS2/PLCE1/RALB/SHTN1/NF1/DHCR24/NRAS/STAMBP/RABL3/RAPGEFL1/BRAP	16	Umbrella cells_OAB
987	GO_BP	GO:0006882	intracellular zinc ion homeostasis	6/1763	35/18215	0.171429	1.77117	1.49488	0.117126	0.665956	0.629127	SLC39A6/SLC30A9/AP3B1/SLC39A4/SLC39A9/SLC39A10	6	Umbrella cells_OAB
988	GO_BP	GO:0009119	ribonucleoside metabolic process	6/1763	35/18215	0.171429	1.77117	1.49488	0.117126	0.665956	0.629127	APOBEC3C/ADK/PGM2/ENPP4/ICMT/NT5E	6	Umbrella cells_OAB
989	GO_BP	GO:0015868	purine ribonucleotide transport	6/1763	35/18215	0.171429	1.77117	1.49488	0.117126	0.665956	0.629127	CD47/SHOC2/ABCC5/SLC35B1/ABCC4/SLC35B3	6	Umbrella cells_OAB
990	GO_BP	GO:0033146	regulation of intracellular estrogen receptor signaling pathway	6/1763	35/18215	0.171429	1.77117	1.49488	0.117126	0.665956	0.629127	UFL1/FOXA1/TP63/PAK1/AR/UBA5	6	Umbrella cells_OAB
991	GO_BP	GO:0046825	regulation of protein export from nucleus	6/1763	35/18215	0.171429	1.77117	1.49488	0.117126	0.665956	0.629127	TPR/MDM2/RBM22/PTPN11/XPO1/CTDSPL2	6	Umbrella cells_OAB
992	GO_BP	GO:0002183	cytoplasmic translational initiation	7/1763	43/18215	0.162791	1.68192	1.46551	0.117222	0.665956	0.629127	DHX29/DENR/IMPACT/EIF2AK4/EIF2B1/EIF2B3/NCBP1	7	Umbrella cells_OAB
993	GO_BP	GO:2000781	positive regulation of double-strand break repair	12/1763	85/18215	0.141176	1.45861	1.38731	0.117313	0.665956	0.629127	TOP2B/UBE2V2/SMARCC2/PBRM1/SPIDR/KMT5B/WDR48/YEATS4/SLF2/ING3/ERCC6/SHLD2	12	Umbrella cells_OAB
994	GO_BP	GO:0035264	multicellular organism growth	19/1763	147/18215	0.129252	1.33541	1.33657	0.118081	0.668685	0.631706	EZR/RBBP6/ATRX/PLS1/LGMN/SLITRK6/PTPN11/ZMPSTE24/SGPL1/GRHL2/WDR48/AR/HOXA5/BBS2/RARG/FTO/TTC8/ERCC6/PALB2	19	Umbrella cells_OAB
995	GO_BP	GO:0006919	activation of cysteine-type endopeptidase activity involved in apoptotic process	10/1763	68/18215	0.147059	1.51939	1.40463	0.118268	0.668685	0.631706	FAM162A/PPARG/DAP/ROBO1/IFT57/ACER2/TNFSF15/EGLN3/BCL2L13/AIFM1	10	Umbrella cells_OAB
996	GO_BP	GO:0034394	protein localization to cell surface	10/1763	68/18215	0.147059	1.51939	1.40463	0.118268	0.668685	0.631706	EMP2/RAB11A/VCL/MESD/COMMD1/AP3B1/RIC3/PTPRK/GPD1L/TM9SF4	10	Umbrella cells_OAB
997	GO_BP	GO:0072171	mesonephric tubule morphogenesis	10/1763	68/18215	0.147059	1.51939	1.40463	0.118268	0.668685	0.631706	GATA3/HES1/PBX1/HOXB7/DLG1/MAGED1/LGR4/HS2ST1/SOX9/OSR1	10	Umbrella cells_OAB
998	GO_BP	GO:0045930	negative regulation of mitotic cell cycle	30/1763	248/18215	0.120968	1.24982	1.29667	0.119141	0.66884	0.631852	PLK2/BTG2/TPR/MDM2/GPNMB/CCNG1/PSMG2/RBBP8/CCND1/ZNF655/NBN/CHMP4C/NAE1/WEE1/BABAM2/DLG1/BRCC3/CTDSPL/INIP/YTHDC2/RAD17/APC/TRIAP1/PTPN3/ANGEL2/FZD3/NME6/MUS81/MRE11/MSH2	30	Umbrella cells_OAB
999	GO_BP	GO:1900182	positive regulation of protein localization to nucleus	13/1763	94/18215	0.138298	1.42887	1.36464	0.119686	0.66884	0.631852	CDH1/CD2AP/TPR/CCT6A/LARP7/EDN1/RBM22/CHP2/NMD3/ORMDL3/PSEN1/DTX3L/KAT7	13	Umbrella cells_OAB
1000	GO_BP	GO:0007351	tripartite regional subdivision	4/1763	20/18215	0.2	2.06636	1.56194	0.12154	0.66884	0.631852	TBX3/WNT5A/FRS2/TASOR	4	Umbrella cells_OAB
1001	GO_BP	GO:0008595	anterior/posterior axis specification, embryo	4/1763	20/18215	0.2	2.06636	1.56194	0.12154	0.66884	0.631852	TBX3/WNT5A/FRS2/TASOR	4	Umbrella cells_OAB
1002	GO_BP	GO:0030150	protein import into mitochondrial matrix	4/1763	20/18215	0.2	2.06636	1.56194	0.12154	0.66884	0.631852	TIMM23/TIMM17B/TOMM70/TIMM21	4	Umbrella cells_OAB
1003	GO_BP	GO:0030813	positive regulation of nucleotide catabolic process	4/1763	20/18215	0.2	2.06636	1.56194	0.12154	0.66884	0.631852	PSEN1/PRKAA1/KAT2B/SLC4A4	4	Umbrella cells_OAB
1004	GO_BP	GO:0033123	positive regulation of purine nucleotide catabolic process	4/1763	20/18215	0.2	2.06636	1.56194	0.12154	0.66884	0.631852	PSEN1/PRKAA1/KAT2B/SLC4A4	4	Umbrella cells_OAB
1005	GO_BP	GO:0034244	negative regulation of transcription elongation by RNA polymerase II	4/1763	20/18215	0.2	2.06636	1.56194	0.12154	0.66884	0.631852	EAPP/TCERG1/LARP7/NELFCD	4	Umbrella cells_OAB
1006	GO_BP	GO:0044794	positive regulation by host of viral process	4/1763	20/18215	0.2	2.06636	1.56194	0.12154	0.66884	0.631852	NUCKS1/ZDHHC20/CAV2/YTHDC2	4	Umbrella cells_OAB
1007	GO_BP	GO:0045821	positive regulation of glycolytic process	4/1763	20/18215	0.2	2.06636	1.56194	0.12154	0.66884	0.631852	PSEN1/PRKAA1/KAT2B/SLC4A4	4	Umbrella cells_OAB
1008	GO_BP	GO:0055093	response to hyperoxia	4/1763	20/18215	0.2	2.06636	1.56194	0.12154	0.66884	0.631852	CAT/POLB/MT-CYB/MT-ATP6	4	Umbrella cells_OAB
1009	GO_BP	GO:0060749	mammary gland alveolus development	4/1763	20/18215	0.2	2.06636	1.56194	0.12154	0.66884	0.631852	ID2/CCND1/AR/HOXA5	4	Umbrella cells_OAB
1010	GO_BP	GO:0061377	mammary gland lobule development	4/1763	20/18215	0.2	2.06636	1.56194	0.12154	0.66884	0.631852	ID2/CCND1/AR/HOXA5	4	Umbrella cells_OAB
1011	GO_BP	GO:0061709	reticulophagy	4/1763	20/18215	0.2	2.06636	1.56194	0.12154	0.66884	0.631852	UFL1/TEX264/SNX7/UBA5	4	Umbrella cells_OAB
1012	GO_BP	GO:0071391	cellular response to estrogen stimulus	4/1763	20/18215	0.2	2.06636	1.56194	0.12154	0.66884	0.631852	MDM2/NCOA4/TRIM24/AR	4	Umbrella cells_OAB
1013	GO_BP	GO:0071474	cellular hyperosmotic response	4/1763	20/18215	0.2	2.06636	1.56194	0.12154	0.66884	0.631852	XRCC5/FBP1/MICU1/STK39	4	Umbrella cells_OAB
1014	GO_BP	GO:0072079	nephron tubule formation	4/1763	20/18215	0.2	2.06636	1.56194	0.12154	0.66884	0.631852	GATA3/HS2ST1/SOX9/OSR1	4	Umbrella cells_OAB
1015	GO_BP	GO:0072662	protein localization to peroxisome	4/1763	20/18215	0.2	2.06636	1.56194	0.12154	0.66884	0.631852	LONP2/PEX13/PEX1/PEX3	4	Umbrella cells_OAB
1016	GO_BP	GO:0072663	establishment of protein localization to peroxisome	4/1763	20/18215	0.2	2.06636	1.56194	0.12154	0.66884	0.631852	LONP2/PEX13/PEX1/PEX3	4	Umbrella cells_OAB
1017	GO_BP	GO:0090026	positive regulation of monocyte chemotaxis	4/1763	20/18215	0.2	2.06636	1.56194	0.12154	0.66884	0.631852	LGMN/CXCL17/ANO6/MOSPD2	4	Umbrella cells_OAB
1018	GO_BP	GO:0090308	regulation of DNA methylation-dependent heterochromatin formation	4/1763	20/18215	0.2	2.06636	1.56194	0.12154	0.66884	0.631852	PPHLN1/ATF7IP/ATF7IP2/TASOR	4	Umbrella cells_OAB
1019	GO_BP	GO:0140131	positive regulation of lymphocyte chemotaxis	4/1763	20/18215	0.2	2.06636	1.56194	0.12154	0.66884	0.631852	ADAM10/WNT5A/NEDD9/STK39	4	Umbrella cells_OAB
1020	GO_BP	GO:0170044	non-proteinogenic amino acid catabolic process	4/1763	20/18215	0.2	2.06636	1.56194	0.12154	0.66884	0.631852	GOT2/ALDH5A1/ABAT/KYAT3	4	Umbrella cells_OAB
1021	GO_BP	GO:1902004	positive regulation of amyloid-beta formation	4/1763	20/18215	0.2	2.06636	1.56194	0.12154	0.66884	0.631852	EFNA1/IFNGR1/CASP3/GSAP	4	Umbrella cells_OAB
1022	GO_BP	GO:1905146	lysosomal protein catabolic process	4/1763	20/18215	0.2	2.06636	1.56194	0.12154	0.66884	0.631852	VPS35/USP8/TMEM106B/VPS13A	4	Umbrella cells_OAB
1023	GO_BP	GO:0120192	tight junction assembly	11/1763	77/18215	0.142857	1.47597	1.3701	0.122161	0.66884	0.631852	CLDN1/PATJ/POF1B/EPHA2/MPP7/MARVELD2/GRHL2/DLG1/PARD3/APC/SLC39A9	11	Umbrella cells_OAB
1024	GO_BP	GO:0006695	cholesterol biosynthetic process	9/1763	60/18215	0.15	1.54977	1.39631	0.122209	0.66884	0.631852	FDFT1/HMGCS2/SC5D/ERLIN1/ERLIN2/ARV1/DHCR24/PRKAA1/HMGCR	9	Umbrella cells_OAB
1025	GO_BP	GO:0022029	telencephalon cell migration	9/1763	60/18215	0.15	1.54977	1.39631	0.122209	0.66884	0.631852	RTN4/SYNE2/ROBO1/ADGRG1/MBOAT7/PEX13/PSEN1/LAMB1/EFHC1	9	Umbrella cells_OAB
1026	GO_BP	GO:1902653	secondary alcohol biosynthetic process	9/1763	60/18215	0.15	1.54977	1.39631	0.122209	0.66884	0.631852	FDFT1/HMGCS2/SC5D/ERLIN1/ERLIN2/ARV1/DHCR24/PRKAA1/HMGCR	9	Umbrella cells_OAB
1027	GO_BP	GO:0046822	regulation of nucleocytoplasmic transport	15/1763	112/18215	0.133929	1.38373	1.33344	0.122602	0.66884	0.631852	CDH1/SETD2/TPR/MDM2/THOC2/RBM22/CHP2/PTPN11/XPO1/FERMT1/PSEN1/NF1/CTDSPL2/NSUN2/PKIA	15	Umbrella cells_OAB
1028	GO_BP	GO:0006650	glycerophospholipid metabolic process	36/1763	305/18215	0.118033	1.21949	1.26545	0.122942	0.66884	0.631852	HADHA/PLAAT4/SLC44A4/IP6K2/SLC44A2/MBOAT7/FAR1/PLAAT3/PLCE1/LIPH/LPCAT2/DGKA/PIGA/DHRS7B/DPM2/PIK3C2A/SOCS4/PLA2G10/SLC44A3/SOCS6/SACM1L/PIGC/PIGN/ATG14/PGAP2/PIGG/PIP4P2/CDS1/PLA2G4A/NR1H4/SELENOI/PLCD1/BPNT1/PIGM/PIGS/PIK3CB	36	Umbrella cells_OAB
1029	GO_BP	GO:0061572	actin filament bundle organization	21/1763	166/18215	0.126506	1.30704	1.30088	0.123103	0.66884	0.631852	LIMA1/EZR/CDC42/EPS8/LIMCH1/CD47/PFN2/PLS1/PLS3/NEDD9/MYO1B/SHROOM1/BAIAP2L1/PAK1/SHTN1/BAG4/TTC8/CARMIL1/RHPN2/SLC9A1/ARHGAP6	21	Umbrella cells_OAB
1030	GO_BP	GO:0000723	telomere maintenance	20/1763	157/18215	0.127389	1.31616	1.30237	0.123558	0.66884	0.631852	XRCC5/GNL3/ATRX/CCT6A/SMC5/NBN/RFC1/STN1/PCNA/PARN/YLPM1/UCHL5/SLF2/EXOSC10/NFRKB/MRE11/SMC6/ATR/ZNF827/SHLD2	20	Umbrella cells_OAB
1031	GO_BP	GO:0048754	branching morphogenesis of an epithelial tube	20/1763	157/18215	0.127389	1.31616	1.30237	0.123558	0.66884	0.631852	CTSH/TBX3/PBX1/FOXA1/EDN1/MSX2/WNT5A/EPHA2/KDM5B/HOXB7/PAK1/DLG1/MAGED1/AR/HOXA5/DAG1/LGR4/SOX9/FGFR2/BTRC	20	Umbrella cells_OAB
1032	GO_BP	GO:0045931	positive regulation of mitotic cell cycle	17/1763	130/18215	0.130769	1.35108	1.31505	0.123801	0.66884	0.631852	RAB11A/HES1/VPS4B/MDM2/PBX1/PKN2/LGMN/CCND1/FOXA1/PTPN11/ANKRD17/CDC16/MTA3/CUL4B/CPSF3/EIF4EBP1/RRM2B	17	Umbrella cells_OAB
1033	GO_BP	GO:0001682	tRNA 5'-leader removal	3/1763	13/18215	0.230769	2.38427	1.63437	0.124347	0.66884	0.631852	POP5/POP4/RPP30	3	Umbrella cells_OAB
1034	GO_BP	GO:0016446	somatic hypermutation of immunoglobulin genes	3/1763	13/18215	0.230769	2.38427	1.63437	0.124347	0.66884	0.631852	POLB/MSH2/MLH1	3	Umbrella cells_OAB
1035	GO_BP	GO:0030836	positive regulation of actin filament depolymerization	3/1763	13/18215	0.230769	2.38427	1.63437	0.124347	0.66884	0.631852	F2RL1/SEMA5A/CARMIL1	3	Umbrella cells_OAB
1036	GO_BP	GO:0031272	regulation of pseudopodium assembly	3/1763	13/18215	0.230769	2.38427	1.63437	0.124347	0.66884	0.631852	CDC42/APC/F2RL1	3	Umbrella cells_OAB
1037	GO_BP	GO:0031274	positive regulation of pseudopodium assembly	3/1763	13/18215	0.230769	2.38427	1.63437	0.124347	0.66884	0.631852	CDC42/APC/F2RL1	3	Umbrella cells_OAB
1038	GO_BP	GO:0045605	negative regulation of epidermal cell differentiation	3/1763	13/18215	0.230769	2.38427	1.63437	0.124347	0.66884	0.631852	HES1/MSX2/TP63	3	Umbrella cells_OAB
1039	GO_BP	GO:0045683	negative regulation of epidermis development	3/1763	13/18215	0.230769	2.38427	1.63437	0.124347	0.66884	0.631852	HES1/MSX2/TP63	3	Umbrella cells_OAB
1040	GO_BP	GO:0048853	forebrain morphogenesis	3/1763	13/18215	0.230769	2.38427	1.63437	0.124347	0.66884	0.631852	WNT5A/NF1/UCHL5	3	Umbrella cells_OAB
1041	GO_BP	GO:0060670	branching involved in labyrinthine layer morphogenesis	3/1763	13/18215	0.230769	2.38427	1.63437	0.124347	0.66884	0.631852	ADM/GRHL2/FGFR2	3	Umbrella cells_OAB
1042	GO_BP	GO:0070294	renal sodium ion absorption	3/1763	13/18215	0.230769	2.38427	1.63437	0.124347	0.66884	0.631852	SGK1/EDN1/STK39	3	Umbrella cells_OAB
1043	GO_BP	GO:0090481	pyrimidine nucleotide-sugar transmembrane transport	3/1763	13/18215	0.230769	2.38427	1.63437	0.124347	0.66884	0.631852	SLC35A1/SLC35B1/SLC35D1	3	Umbrella cells_OAB
1044	GO_BP	GO:0097202	activation of cysteine-type endopeptidase activity	3/1763	13/18215	0.230769	2.38427	1.63437	0.124347	0.66884	0.631852	PERP/ASPH/LGMN	3	Umbrella cells_OAB
1045	GO_BP	GO:0106074	aminoacyl-tRNA metabolism involved in translational fidelity	3/1763	13/18215	0.230769	2.38427	1.63437	0.124347	0.66884	0.631852	LARS1/IARS2/IARS1	3	Umbrella cells_OAB
1046	GO_BP	GO:1900103	positive regulation of endoplasmic reticulum unfolded protein response	3/1763	13/18215	0.230769	2.38427	1.63437	0.124347	0.66884	0.631852	AGR2/ATF6/TMEM33	3	Umbrella cells_OAB
1047	GO_BP	GO:1904350	regulation of protein catabolic process in the vacuole	3/1763	13/18215	0.230769	2.38427	1.63437	0.124347	0.66884	0.631852	VPS35/USP8/RNF128	3	Umbrella cells_OAB
1048	GO_BP	GO:1905666	regulation of protein localization to endosome	3/1763	13/18215	0.230769	2.38427	1.63437	0.124347	0.66884	0.631852	EZR/DTX3L/ABHD17B	3	Umbrella cells_OAB
1049	GO_BP	GO:0030838	positive regulation of actin filament polymerization	8/1763	52/18215	0.153846	1.58951	1.39354	0.125721	0.675588	0.638226	ARPC2/PFN2/CTTN/BAIAP2L1/DLG1/BAG4/CARMIL1/FER	8	Umbrella cells_OAB
1050	GO_BP	GO:0051056	regulation of small GTPase mediated signal transduction	36/1763	306/18215	0.117647	1.21551	1.24454	0.126985	0.679821	0.642226	CD2AP/EPS8/ARHGAP5/FBP1/ROBO1/ARHGEF12/ARHGAP12/NET1/ADGRG1/LPAR6/SRGAP3/SHOC2/ARFGEF1/VAV3/ARFGEF3/ARHGAP32/ARFGEF2/NF1/DENND4C/FAM13A/ARHGAP18/FAM13B/KANK1/ARHGAP35/RHOU/ITSN1/PSD3/F2RL1/CCDC125/MYO9A/ARHGEF28/STAMBP/RABL3/KBTBD7/ARHGAP6/PIK3CB	36	Umbrella cells_OAB
1051	GO_BP	GO:0043484	regulation of RNA splicing	23/1763	185/18215	0.124324	1.2845	1.27316	0.127032	0.679821	0.642226	SRRM1/CCNL1/TMBIM6/PTBP3/SRPK1/LARP7/RBM47/ZNF638/CCNL2/SF3B4/ESRP1/REST/RBM22/MBNL2/SMU1/RBMXL1/WDR77/METTL16/SUPT20H/KAT2B/EXOSC10/MBNL3/NCBP1	23	Umbrella cells_OAB
1052	GO_BP	GO:0030099	myeloid cell differentiation	50/1763	439/18215	0.113895	1.17674	1.22711	0.127129	0.679821	0.642226	GATA3/H4C3/CDC42/ID2/PRXL2A/PRDX3/PPARG/ALAS1/PTBP3/DHRS2/ACIN1/KLF10/ATP6AP1/UFL1/WDR61/NEDD9/GATA2/ITGB6/TESC/EPHA2/FAM210B/SMAD5/CEBPG/PIR/EIF2AK1/HOXB7/ITGB8/HMGB3/PTPN11/AP3B1/SCIN/CASP3/PSEN1/TET2/NF1/DHRS7B/LEO1/ACVR2A/PLA2G10/HOXA9/TLR3/F2RL1/SLC11A2/HOXA5/ZNF675/RARG/UBA5/TSPAN2/FARP2/TCTA	50	Umbrella cells_OAB
1053	GO_BP	GO:0000724	double-strand break repair via homologous recombination	22/1763	176/18215	0.125	1.29148	1.27196	0.127901	0.679821	0.642226	NUCKS1/SETD2/SMC5/RBBP8/ZMYND8/NBN/HTATSF1/SPIDR/INIP/MCM4/WDR48/YEATS4/SLF2/ING3/MUS81/MRE11/ERCC6/PALB2/SMC6/FAN1/MCM3/SHLD2	22	Umbrella cells_OAB
1054	GO_BP	GO:0015732	prostaglandin transport	5/1763	28/18215	0.178571	1.84497	1.46473	0.128296	0.679821	0.642226	EDN1/PLA2G10/ABCC4/PLA2G4A/P2RX4	5	Umbrella cells_OAB
1055	GO_BP	GO:0030970	retrograde protein transport, ER to cytosol	5/1763	28/18215	0.178571	1.84497	1.46473	0.128296	0.679821	0.642226	BCAP31/SVIP/ERLEC1/FAF2/YOD1	5	Umbrella cells_OAB
1056	GO_BP	GO:0035116	embryonic hindlimb morphogenesis	5/1763	28/18215	0.178571	1.84497	1.46473	0.128296	0.679821	0.642226	TBX3/MSX2/TP63/RARG/OSR1	5	Umbrella cells_OAB
1057	GO_BP	GO:0043507	positive regulation of JUN kinase activity	5/1763	28/18215	0.178571	1.84497	1.46473	0.128296	0.679821	0.642226	MAP3K13/EDN1/MAP3K5/WNT5A/PAK1	5	Umbrella cells_OAB
1058	GO_BP	GO:0060575	intestinal epithelial cell differentiation	5/1763	28/18215	0.178571	1.84497	1.46473	0.128296	0.679821	0.642226	KLF5/C1GALT1/HOXA5/PTK6/SOX9	5	Umbrella cells_OAB
1059	GO_BP	GO:0071577	zinc ion transmembrane transport	5/1763	28/18215	0.178571	1.84497	1.46473	0.128296	0.679821	0.642226	SLC39A6/SLC30A9/SLC39A4/SLC39A9/SLC39A10	5	Umbrella cells_OAB
1060	GO_BP	GO:1903513	endoplasmic reticulum to cytosol transport	5/1763	28/18215	0.178571	1.84497	1.46473	0.128296	0.679821	0.642226	BCAP31/SVIP/ERLEC1/FAF2/YOD1	5	Umbrella cells_OAB
1061	GO_BP	GO:2000629	negative regulation of miRNA metabolic process	5/1763	28/18215	0.178571	1.84497	1.46473	0.128296	0.679821	0.642226	PPARG/NCOR1/REST/TENT2/SOX9	5	Umbrella cells_OAB
1062	GO_BP	GO:0000184	nuclear-transcribed mRNA catabolic process, nonsense-mediated decay	7/1763	44/18215	0.159091	1.6437	1.39939	0.128439	0.679821	0.642226	PABPC1/WDR61/TTC37/PARN/PYM1/EXOSC10/NCBP1	7	Umbrella cells_OAB
1063	GO_BP	GO:0021762	substantia nigra development	7/1763	44/18215	0.159091	1.6437	1.39939	0.128439	0.679821	0.642226	ATP5PB/CDC42/ATP5PF/HSPA5/ZNF148/SUDS3/CCDC14	7	Umbrella cells_OAB
1064	GO_BP	GO:0034314	Arp2/3 complex-mediated actin nucleation	7/1763	44/18215	0.159091	1.6437	1.39939	0.128439	0.679821	0.642226	ARPC2/ARFIP1/WASHC3/AP1AR/CARMIL1/WASHC5/WASHC2A	7	Umbrella cells_OAB
1065	GO_BP	GO:1903539	protein localization to postsynaptic membrane	7/1763	44/18215	0.159091	1.6437	1.39939	0.128439	0.679821	0.642226	RAB11A/VPS35/ADAM10/DLG1/NSG1/DAG1/GRIPAP1	7	Umbrella cells_OAB
1066	GO_BP	GO:0002474	antigen processing and presentation of peptide antigen via MHC class I	6/1763	36/18215	0.166667	1.72197	1.4194	0.129711	0.682711	0.644956	PDIA3/SAR1B/ERAP2/IDE/MFSD6/MR1	6	Umbrella cells_OAB
1067	GO_BP	GO:0009225	nucleotide-sugar metabolic process	6/1763	36/18215	0.166667	1.72197	1.4194	0.129711	0.682711	0.644956	GNPDA1/GFPT1/ENTPD5/DPAGT1/UGGT2/UGGT1	6	Umbrella cells_OAB
1068	GO_BP	GO:0031112	positive regulation of microtubule polymerization or depolymerization	6/1763	36/18215	0.166667	1.72197	1.4194	0.129711	0.682711	0.644956	AKAP9/PAK1/SLAIN2/DRG1/CKAP5/SPAST	6	Umbrella cells_OAB
1069	GO_BP	GO:0043162	ubiquitin-dependent protein catabolic process via the multivesicular body sorting pathway	6/1763	36/18215	0.166667	1.72197	1.4194	0.129711	0.682711	0.644956	VPS4B/VPS36/TSG101/CHMP4C/STAM2/VPS25	6	Umbrella cells_OAB
1070	GO_BP	GO:0045815	transcription initiation-coupled chromatin remodeling	6/1763	36/18215	0.166667	1.72197	1.4194	0.129711	0.682711	0.644956	MACROH2A1/DPY30/KAT2B/ASH2L/KAT7/PHF2	6	Umbrella cells_OAB
1071	GO_BP	GO:1905332	positive regulation of morphogenesis of an epithelium	6/1763	36/18215	0.166667	1.72197	1.4194	0.129711	0.682711	0.644956	GATA3/HOXB7/MAGED1/AR/LGR4/SOX9	6	Umbrella cells_OAB
1072	GO_BP	GO:0030326	embryonic limb morphogenesis	16/1763	122/18215	0.131148	1.35499	1.28785	0.129963	0.682759	0.645001	TBX3/CRABP2/PBX1/MSX2/WNT5A/TP63/GRHL2/FZD6/PSEN1/HOXA13/HOXA9/INTU/RARG/LNPK/TFAP2A/OSR1	16	Umbrella cells_OAB
1073	GO_BP	GO:0035113	embryonic appendage morphogenesis	16/1763	122/18215	0.131148	1.35499	1.28785	0.129963	0.682759	0.645001	TBX3/CRABP2/PBX1/MSX2/WNT5A/TP63/GRHL2/FZD6/PSEN1/HOXA13/HOXA9/INTU/RARG/LNPK/TFAP2A/OSR1	16	Umbrella cells_OAB
1074	GO_BP	GO:0070646	protein modification by small protein removal	17/1763	131/18215	0.129771	1.34077	1.28136	0.130156	0.683139	0.64536	USP8/COPS2/USP10/USP33/BABAM2/USP48/BRCC3/YOD1/COPS7A/UCHL5/USP9Y/USP46/STAMBP/USP40/SENP2/ABRAXAS2/USPL1	17	Umbrella cells_OAB
1075	GO_BP	GO:0033013	tetrapyrrole metabolic process	9/1763	61/18215	0.147541	1.52437	1.34287	0.131786	0.690408	0.652227	ALAS1/MMADHC/TMEM14A/EIF2AK1/SLC11A2/COX10/MMAB/ALAD/COX15	9	Umbrella cells_OAB
1076	GO_BP	GO:0042908	xenobiotic transport	9/1763	61/18215	0.147541	1.52437	1.34287	0.131786	0.690408	0.652227	ATP8B1/CLDN1/TMEM30A/ABCC5/SLC31A1/ABCC3/ABCC4/SLC15A2/SLC29A1	9	Umbrella cells_OAB
1077	GO_BP	GO:0008543	fibroblast growth factor receptor signaling pathway	12/1763	87/18215	0.137931	1.42508	1.30099	0.133007	0.694868	0.65644	GATA3/IQGAP1/RAB14/GALNT3/SHOC2/WNT5A/FLRT3/PTPN11/FRS2/KIF16B/FGFR2/CREB3L1	12	Umbrella cells_OAB
1078	GO_BP	GO:0009791	post-embryonic development	12/1763	87/18215	0.137931	1.42508	1.30099	0.133007	0.694868	0.65644	GATA3/ATRX/CCDC47/ACADM/SEMA3C/KDM5B/SGPL1/PSEN1/ALDH5A1/MMUT/FGFR2/ACO1	12	Umbrella cells_OAB
1079	GO_BP	GO:1902369	negative regulation of RNA catabolic process	12/1763	87/18215	0.137931	1.42508	1.30099	0.133007	0.694868	0.65644	TOB1/CSDE1/PABPC1/RBM47/TENT5A/PHAX/LRPPRC/PARN/METTL16/TENT2/NSUN2/ANGEL2	12	Umbrella cells_OAB
1080	GO_BP	GO:0045862	positive regulation of proteolysis	39/1763	336/18215	0.116071	1.19923	1.20662	0.133692	0.697799	0.659209	CTSH/PERP/TNFSF10/FAM162A/ASPH/ARL6IP5/PMAIP1/BCAP31/PPARG/EFNA1/MDM2/DAP/PTK2/LGMN/ROBO1/IFT57/PSENEN/NUB1/TMX1/MAP3K5/REST/TMTC3/ACER2/PSME3/PSMD10/TNFSF15/EGLN3/PSEN1/SH3RF1/SYK/SOCS4/BCL2L13/PLGRKT/COP1/ZYG11B/NLRP2/NCSTN/BTRC/AIFM1	39	Umbrella cells_OAB
1081	GO_BP	GO:0014020	primary neural tube formation	13/1763	96/18215	0.135417	1.3991	1.28343	0.13473	0.702567	0.663714	SETD2/IFT57/ADM/WNT5A/PRKACB/GRHL2/FZD6/CASP3/OPA1/ARHGAP35/FZD3/RARG/IFT172	13	Umbrella cells_OAB
1082	GO_BP	GO:0021915	neural tube development	20/1763	159/18215	0.125786	1.2996	1.24208	0.135195	0.70434	0.665389	HES1/SETD2/IFT57/FOXA1/ADM/SEMA3C/WNT5A/EPHA2/PRKACB/GRHL2/FZD6/CASP3/PSEN1/NF1/OPA1/ARHGAP35/INTU/FZD3/RARG/IFT172	20	Umbrella cells_OAB
1083	GO_BP	GO:0007033	vacuole organization	28/1763	233/18215	0.120172	1.24159	1.21496	0.135878	0.707245	0.668133	VPS35/VMP1/SH3GLB1/VPS4B/RAB1A/RAB14/GNPTAB/SCFD1/ATP6AP1/ATG5/CHMP4C/TMEM106B/RALB/AP3B1/RAB3GAP1/PSEN1/HOOK2/SNX4/SNX7/TMEM41B/STX17/ATP6V1A/HOOK1/ATG14/TP53INP1/DNAJC16/WASHC5/HPS4	28	Umbrella cells_OAB
1084	GO_BP	GO:0006360	transcription by RNA polymerase I	10/1763	70/18215	0.142857	1.47597	1.30609	0.136115	0.707824	0.66868	SF3B1/GTF2H5/MACROH2A1/SMARCA5/ZMPSTE24/TAF1B/MARS1/ERCC6/POLR1B/WDR75	10	Umbrella cells_OAB
1085	GO_BP	GO:0038093	Fc receptor signaling pathway	8/1763	53/18215	0.150943	1.55952	1.33534	0.136274	0.707995	0.668841	PTK2/PIGR/VAV3/PAK1/SYK/MAP2K4/APPL2/FER	8	Umbrella cells_OAB
1086	GO_BP	GO:0033559	unsaturated fatty acid metabolic process	15/1763	114/18215	0.131579	1.35945	1.26026	0.136492	0.708474	0.669294	SCP2/GPX1/PTGR1/AKR1C3/ELOVL1/EDN1/ALOX5/ACOX1/PIBF1/CBR1/CYP2J2/PLA2G10/ELOVL6/CYP4F12/PLA2G4A	15	Umbrella cells_OAB
1087	GO_BP	GO:0072330	monocarboxylic acid biosynthetic process	27/1763	224/18215	0.120536	1.24535	1.20951	0.137466	0.70979	0.670537	HACD3/SCP2/ERRFI1/GATM/AKR1C3/ELOVL1/EDN1/ERLIN1/ALOX5/HACD2/PIBF1/ERLIN2/OSBPL2/CBR1/OSBPL9/PER2/PRKAA1/PLA2G10/ELOVL6/GSTM4/KAT2B/PLA2G4A/NR1H4/OSBPL3/HSD17B8/PRKAB1/CBR4	27	Umbrella cells_OAB
1088	GO_BP	GO:1901990	regulation of mitotic cell cycle phase transition	41/1763	356/18215	0.115169	1.1899	1.18452	0.137719	0.70979	0.670537	PLK2/ID2/RAB11A/TPR/VPS4B/MDM2/GPNMB/PBX1/CCNG1/PSMG2/RBBP8/CCND1/SMARCC2/ZNF655/NBN/CHMP4C/NAE1/PBRM1/WEE1/PSME3/ANKRD17/MNAT1/BABAM2/DLG1/ANAPC4/BRCC3/CDC16/CTDSPL/INIP/RAD17/APC/TRIAP1/CDK7/MTA3/CUL4B/ECD/CPSF3/MRE11/APPL2/PKIA/RRM2B	41	Umbrella cells_OAB
1089	GO_BP	GO:0000070	mitotic sister chromatid segregation	23/1763	187/18215	0.122995	1.27076	1.21829	0.13789	0.70979	0.670537	RAB11A/TPR/VPS4B/PSMG2/SMARCA5/BCCIP/GOLGA2/PIBF1/CHMP4C/CENPC/RMDN1/DRG1/CDC16/APC/KIF3B/KAT2B/TUBG2/MAP9/CHAMP1/ABRAXAS2/TUBG1/SMC2/CEP192	23	Umbrella cells_OAB
1090	GO_BP	GO:0032272	negative regulation of protein polymerization	11/1763	79/18215	0.139241	1.43861	1.27891	0.13917	0.70979	0.670537	CAPG/EPS8/TWF1/PFN2/ADD3/ARFGEF1/SSH3/SCIN/KANK1/VILL/CARMIL1	11	Umbrella cells_OAB
1091	GO_BP	GO:0009127	purine nucleoside monophosphate biosynthetic process	4/1763	21/18215	0.190476	1.96797	1.45286	0.139263	0.70979	0.670537	ADK/ADSS2/ATIC/PAICS	4	Umbrella cells_OAB
1092	GO_BP	GO:0010288	response to lead ion	4/1763	21/18215	0.190476	1.96797	1.45286	0.139263	0.70979	0.670537	CAT/CLDN1/ALAD/ATP7A	4	Umbrella cells_OAB
1093	GO_BP	GO:0016137	glycoside metabolic process	4/1763	21/18215	0.190476	1.96797	1.45286	0.139263	0.70979	0.670537	AKR1C3/FUCA1/FUCA2/CBR4	4	Umbrella cells_OAB
1094	GO_BP	GO:0019081	viral translation	4/1763	21/18215	0.190476	1.96797	1.45286	0.139263	0.70979	0.670537	CSDE1/DENR/ATG5/EIF2AK4	4	Umbrella cells_OAB
1095	GO_BP	GO:0032011	ARF protein signal transduction	4/1763	21/18215	0.190476	1.96797	1.45286	0.139263	0.70979	0.670537	ARFGEF1/ARFGEF3/ARFGEF2/PSD3	4	Umbrella cells_OAB
1096	GO_BP	GO:0032012	regulation of ARF protein signal transduction	4/1763	21/18215	0.190476	1.96797	1.45286	0.139263	0.70979	0.670537	ARFGEF1/ARFGEF3/ARFGEF2/PSD3	4	Umbrella cells_OAB
1097	GO_BP	GO:0032402	melanosome transport	4/1763	21/18215	0.190476	1.96797	1.45286	0.139263	0.70979	0.670537	RAB11A/RAB1A/MLPH/BBS2	4	Umbrella cells_OAB
1098	GO_BP	GO:0044321	response to leptin	4/1763	21/18215	0.190476	1.96797	1.45286	0.139263	0.70979	0.670537	CCND1/EDN1/ADIPOR1/BBS2	4	Umbrella cells_OAB
1099	GO_BP	GO:0045056	transcytosis	4/1763	21/18215	0.190476	1.96797	1.45286	0.139263	0.70979	0.670537	RAB11A/VPS35/PIGR/USO1	4	Umbrella cells_OAB
1100	GO_BP	GO:0060973	cell migration involved in heart development	4/1763	21/18215	0.190476	1.96797	1.45286	0.139263	0.70979	0.670537	CDC42/EDN1/SEMA3C/FLRT3	4	Umbrella cells_OAB
1101	GO_BP	GO:0090141	positive regulation of mitochondrial fission	4/1763	21/18215	0.190476	1.96797	1.45286	0.139263	0.70979	0.670537	VPS35/DNM1L/MARCHF5/MCU	4	Umbrella cells_OAB
1102	GO_BP	GO:0090189	regulation of branching involved in ureteric bud morphogenesis	4/1763	21/18215	0.190476	1.96797	1.45286	0.139263	0.70979	0.670537	HOXB7/MAGED1/LGR4/SOX9	4	Umbrella cells_OAB
1103	GO_BP	GO:0090201	negative regulation of release of cytochrome c from mitochondria	4/1763	21/18215	0.190476	1.96797	1.45286	0.139263	0.70979	0.670537	GPX1/PSMD10/OPA1/TRIAP1	4	Umbrella cells_OAB
1104	GO_BP	GO:1901673	regulation of mitotic spindle assembly	4/1763	21/18215	0.190476	1.96797	1.45286	0.139263	0.70979	0.670537	TPR/VPS4B/CHMP4C/DRG1	4	Umbrella cells_OAB
1105	GO_BP	GO:1902683	regulation of receptor localization to synapse	4/1763	21/18215	0.190476	1.96797	1.45286	0.139263	0.70979	0.670537	ADAM10/ZDHHC3/DAG1/GRIPAP1	4	Umbrella cells_OAB
1106	GO_BP	GO:1902774	late endosome to lysosome transport	4/1763	21/18215	0.190476	1.96797	1.45286	0.139263	0.70979	0.670537	VPS35/VPS4B/CHMP4C/VPS41	4	Umbrella cells_OAB
1107	GO_BP	GO:0032309	icosanoid secretion	7/1763	45/18215	0.155556	1.60717	1.33493	0.140171	0.711842	0.672476	EDN1/SYK/PLA2G10/ABCC4/PLA2G4A/PLA2R1/P2RX4	7	Umbrella cells_OAB
1108	GO_BP	GO:0044786	cell cycle DNA replication	7/1763	45/18215	0.155556	1.60717	1.33493	0.140171	0.711842	0.672476	GMNN/ATRX/ZMPSTE24/PCNA/MCM4/MCM3/DBF4	7	Umbrella cells_OAB
1109	GO_BP	GO:0062237	protein localization to postsynapse	7/1763	45/18215	0.155556	1.60717	1.33493	0.140171	0.711842	0.672476	RAB11A/VPS35/ADAM10/DLG1/NSG1/DAG1/GRIPAP1	7	Umbrella cells_OAB
1110	GO_BP	GO:1903573	negative regulation of response to endoplasmic reticulum stress	7/1763	45/18215	0.155556	1.60717	1.33493	0.140171	0.711842	0.672476	HSPA5/TMBIM6/SVIP/UFL1/ALOX5/OPA1/CREB3L1	7	Umbrella cells_OAB
1111	GO_BP	GO:0033627	cell adhesion mediated by integrin	12/1763	88/18215	0.136364	1.40888	1.25863	0.141266	0.716755	0.677117	EFNA1/ITGA6/PTK2/ITGB6/TESC/EPHA2/ACER2/ITGB8/PTPN11/FERMT1/IFT74/SYK	12	Umbrella cells_OAB
1112	GO_BP	GO:0006611	protein export from nucleus	9/1763	62/18215	0.145161	1.49978	1.29039	0.141744	0.717035	0.677382	TPR/MDM2/NUTF2/RBM22/PTPN11/XPO1/CTDSPL2/CSE1L/NUP42	9	Umbrella cells_OAB
1113	GO_BP	GO:0097352	autophagosome maturation	9/1763	62/18215	0.145161	1.49978	1.29039	0.141744	0.717035	0.677382	VMP1/CALCOCO2/VPS4B/TSG101/ATG5/CHMP4C/SNX14/STX17/ATG14	9	Umbrella cells_OAB
1114	GO_BP	GO:0048545	response to steroid hormone	39/1763	338/18215	0.115385	1.19213	1.16717	0.141903	0.717035	0.677382	IDH1/ASS1/DSG2/ERRFI1/SGK1/SDC1/AKR1C3/MDM2/NCOR1/CLDN1/HMGCS2/USP8/NCOA4/UFL1/FOXA1/EDN1/ADM/SRD5A2/REST/TP63/PAK1/PCNA/CASP3/SH3RF1/NCOA2/AGL/BCKDHB/SCNN1A/AR/PAQR8/STK39/TRERF1/UBA5/GOT1/ANXA3/ALAD/CLOCK/AIFM1/NR2C1	39	Umbrella cells_OAB
1115	GO_BP	GO:0003161	cardiac conduction system development	6/1763	37/18215	0.162162	1.67543	1.34626	0.142914	0.717035	0.677382	DSG2/CDC42/ID2/TBX3/MSX2/SMAD5	6	Umbrella cells_OAB
1116	GO_BP	GO:0006270	DNA replication initiation	6/1763	37/18215	0.162162	1.67543	1.34626	0.142914	0.717035	0.677382	GMNN/NBN/MCM4/ORC3/KAT7/MCM3	6	Umbrella cells_OAB
1117	GO_BP	GO:0007431	salivary gland development	6/1763	37/18215	0.162162	1.67543	1.34626	0.142914	0.717035	0.677382	CDC42/SEMA3C/NTN4/DAG1/POLB/FGFR2	6	Umbrella cells_OAB
1118	GO_BP	GO:0048730	epidermis morphogenesis	6/1763	37/18215	0.162162	1.67543	1.34626	0.142914	0.717035	0.677382	FOXQ1/TP63/PLA2G10/INTU/FGFR2/ATP7A	6	Umbrella cells_OAB
1119	GO_BP	GO:1905898	positive regulation of response to endoplasmic reticulum stress	6/1763	37/18215	0.162162	1.67543	1.34626	0.142914	0.717035	0.677382	AGR2/PMAIP1/BCAP31/ATF6/TMX1/TMEM33	6	Umbrella cells_OAB
1120	GO_BP	GO:0006656	phosphatidylcholine biosynthetic process	5/1763	29/18215	0.172414	1.78135	1.37846	0.143404	0.717035	0.677382	SLC44A4/SLC44A2/DHRS7B/SLC44A3/CDS1	5	Umbrella cells_OAB
1121	GO_BP	GO:0006829	zinc ion transport	5/1763	29/18215	0.172414	1.78135	1.37846	0.143404	0.717035	0.677382	SLC39A6/SLC30A9/SLC39A4/SLC39A9/SLC39A10	5	Umbrella cells_OAB
1122	GO_BP	GO:0015813	L-glutamate transmembrane transport	5/1763	29/18215	0.172414	1.78135	1.37846	0.143404	0.717035	0.677382	ARL6IP5/PER2/PSEN1/SLC25A13/SLC25A12	5	Umbrella cells_OAB
1123	GO_BP	GO:0042472	inner ear morphogenesis	14/1763	106/18215	0.132075	1.36458	1.2323	0.143416	0.717035	0.677382	GATA3/TBX3/MYO6/PLS1/SLC44A4/WNT5A/GATA2/SLITRK6/CEP290/FZD6/FZD3/TFAP2A/SOX9/FGFR2	14	Umbrella cells_OAB
1124	GO_BP	GO:0048565	digestive tract development	17/1763	133/18215	0.12782	1.32061	1.21478	0.14342	0.717035	0.677382	AGR2/ASS1/KLF5/ID2/HES1/HMGCS2/WNT5A/TP63/CHD8/C1GALT1/HOXA13/HOXA5/LGR4/PTK6/SOX9/IFT172/FGFR2	17	Umbrella cells_OAB
1125	GO_BP	GO:0008361	regulation of cell size	23/1763	188/18215	0.12234	1.264	1.19108	0.143516	0.717035	0.677382	CDH1/EIF4G2/RTN4/CRABP2/ARHGAP5/CTTN/LARS1/MAP3K13/CLCN3/EDN1/SEMA3C/WNT5A/ANO6/VAV3/DEPTOR/SHTN1/ARHGAP35/EFNA5/STK39/FSTL4/RARG/SEMA5A/ATP7A	23	Umbrella cells_OAB
1126	GO_BP	GO:0032200	telomere organization	23/1763	188/18215	0.12234	1.264	1.19108	0.143516	0.717035	0.677382	H3-3B/H4C3/XRCC5/GNL3/ATRX/CCT6A/SMC5/NBN/RFC1/STN1/PCNA/PARN/YLPM1/UCHL5/H3-3A/SLF2/EXOSC10/NFRKB/MRE11/SMC6/ATR/ZNF827/SHLD2	23	Umbrella cells_OAB
1127	GO_BP	GO:0090068	positive regulation of cell cycle process	31/1763	263/18215	0.117871	1.21782	1.16476	0.145073	0.717035	0.677382	CDC42/RAB11A/TPR/VPS4B/ATRX/MDM2/MACROH2A1/PBX1/SMC5/PKN2/CCND1/EDN1/MSX2/WNT5A/ANKRD17/HOXA13/CDC16/KIF3B/SLF2/MTA3/KAT2B/CUL4B/CEP295/CPSF3/RHNO1/SMC2/SMC6/RRM2B/SPAST/DBF4/CEP120	31	Umbrella cells_OAB
1128	GO_BP	GO:0032206	positive regulation of telomere maintenance	10/1763	71/18215	0.140845	1.45519	1.25797	0.145542	0.717035	0.677382	XRCC5/GNL3/ATRX/CCT6A/NBN/PARN/UCHL5/NFRKB/MRE11/ATR	10	Umbrella cells_OAB
1129	GO_BP	GO:0070830	bicellular tight junction assembly	10/1763	71/18215	0.140845	1.45519	1.25797	0.145542	0.717035	0.677382	CLDN1/POF1B/EPHA2/MPP7/MARVELD2/GRHL2/DLG1/PARD3/APC/SLC39A9	10	Umbrella cells_OAB
1130	GO_BP	GO:1901880	negative regulation of protein depolymerization	10/1763	71/18215	0.140845	1.45519	1.25797	0.145542	0.717035	0.677382	LIMA1/CAPG/EPS8/TWF1/ADD3/CKAP2/SCIN/APC/VILL/CARMIL1	10	Umbrella cells_OAB
1131	GO_BP	GO:0030490	maturation of SSU-rRNA	8/1763	54/18215	0.148148	1.53064	1.27834	0.147257	0.717035	0.677382	RIOK3/GTF2H5/SRFBP1/BMS1/UTP4/FCF1/UTP25/WDR3	8	Umbrella cells_OAB
1132	GO_BP	GO:0032092	positive regulation of protein binding	8/1763	54/18215	0.148148	1.53064	1.27834	0.147257	0.717035	0.677382	BAMBI/NMD3/USP33/RALB/PSEN1/IDE/DTX3L/NVL	8	Umbrella cells_OAB
1133	GO_BP	GO:0050873	brown fat cell differentiation	8/1763	54/18215	0.148148	1.53064	1.27834	0.147257	0.717035	0.677382	ARL4A/LRG1/GATA2/ALDH6A1/DHRS7B/PEX11A/FTO/FABP4	8	Umbrella cells_OAB
1134	GO_BP	GO:0070169	positive regulation of biomineral tissue development	8/1763	54/18215	0.148148	1.53064	1.27834	0.147257	0.717035	0.677382	ATP2B1/ALOX5/TENT5A/ANO6/ACVR2A/SLC20A2/TFAP2A/OSR1	8	Umbrella cells_OAB
1135	GO_BP	GO:0001833	inner cell mass cell proliferation	3/1763	14/18215	0.214286	2.21396	1.48744	0.147427	0.717035	0.677382	COPS2/PALB2/TAF8	3	Umbrella cells_OAB
1136	GO_BP	GO:0001921	positive regulation of receptor recycling	3/1763	14/18215	0.214286	2.21396	1.48744	0.147427	0.717035	0.677382	VAMP3/PSEN1/NSG1	3	Umbrella cells_OAB
1137	GO_BP	GO:0001977	renal system process involved in regulation of blood volume	3/1763	14/18215	0.214286	2.21396	1.48744	0.147427	0.717035	0.677382	EMP2/CYP4F12/F2RL1	3	Umbrella cells_OAB
1138	GO_BP	GO:0002566	somatic diversification of immune receptors via somatic mutation	3/1763	14/18215	0.214286	2.21396	1.48744	0.147427	0.717035	0.677382	POLB/MSH2/MLH1	3	Umbrella cells_OAB
1139	GO_BP	GO:0006047	UDP-N-acetylglucosamine metabolic process	3/1763	14/18215	0.214286	2.21396	1.48744	0.147427	0.717035	0.677382	GNPDA1/GFPT1/DPAGT1	3	Umbrella cells_OAB
1140	GO_BP	GO:0006177	GMP biosynthetic process	3/1763	14/18215	0.214286	2.21396	1.48744	0.147427	0.717035	0.677382	ADK/ATIC/PAICS	3	Umbrella cells_OAB
1141	GO_BP	GO:0033262	regulation of nuclear cell cycle DNA replication	3/1763	14/18215	0.214286	2.21396	1.48744	0.147427	0.717035	0.677382	ATRX/ZMPSTE24/DBF4	3	Umbrella cells_OAB
1142	GO_BP	GO:0035542	regulation of SNARE complex assembly	3/1763	14/18215	0.214286	2.21396	1.48744	0.147427	0.717035	0.677382	SEPTIN8/VPS41/VPS8	3	Umbrella cells_OAB
1143	GO_BP	GO:0036151	phosphatidylcholine acyl-chain remodeling	3/1763	14/18215	0.214286	2.21396	1.48744	0.147427	0.717035	0.677382	MBOAT7/LPCAT2/PLA2G4A	3	Umbrella cells_OAB
1144	GO_BP	GO:0042159	lipoprotein catabolic process	3/1763	14/18215	0.214286	2.21396	1.48744	0.147427	0.717035	0.677382	LYPLA1/ABHD17B/LYPLAL1	3	Umbrella cells_OAB
1145	GO_BP	GO:0043144	sno(s)RNA processing	3/1763	14/18215	0.214286	2.21396	1.48744	0.147427	0.717035	0.677382	LARP7/PARN/EXOSC10	3	Umbrella cells_OAB
1146	GO_BP	GO:0046322	negative regulation of fatty acid oxidation	3/1763	14/18215	0.214286	2.21396	1.48744	0.147427	0.717035	0.677382	PLIN5/APPL2/SOX9	3	Umbrella cells_OAB
1147	GO_BP	GO:0046500	S-adenosylmethionine metabolic process	3/1763	14/18215	0.214286	2.21396	1.48744	0.147427	0.717035	0.677382	MAT2B/APIP/METTL16	3	Umbrella cells_OAB
1148	GO_BP	GO:0048388	endosomal lumen acidification	3/1763	14/18215	0.214286	2.21396	1.48744	0.147427	0.717035	0.677382	CLCN3/ATP6AP1/ATP6V1A	3	Umbrella cells_OAB
1149	GO_BP	GO:0051608	histamine transport	3/1763	14/18215	0.214286	2.21396	1.48744	0.147427	0.717035	0.677382	EDN1/SNX4/VAMP7	3	Umbrella cells_OAB
1150	GO_BP	GO:0051645	Golgi localization	3/1763	14/18215	0.214286	2.21396	1.48744	0.147427	0.717035	0.677382	CDC42/YWHAZ/ARCN1	3	Umbrella cells_OAB
1151	GO_BP	GO:0071027	nuclear RNA surveillance	3/1763	14/18215	0.214286	2.21396	1.48744	0.147427	0.717035	0.677382	EXOSC8/EXOSC7/EXOSC10	3	Umbrella cells_OAB
1152	GO_BP	GO:0071361	cellular response to ethanol	3/1763	14/18215	0.214286	2.21396	1.48744	0.147427	0.717035	0.677382	PRKAA1/TP53INP1/ITPR2	3	Umbrella cells_OAB
1153	GO_BP	GO:0071472	cellular response to salt stress	3/1763	14/18215	0.214286	2.21396	1.48744	0.147427	0.717035	0.677382	XRCC5/FBP1/MICU1	3	Umbrella cells_OAB
1154	GO_BP	GO:0072160	nephron tubule epithelial cell differentiation	3/1763	14/18215	0.214286	2.21396	1.48744	0.147427	0.717035	0.677382	GATA3/PROM1/OSR1	3	Umbrella cells_OAB
1155	GO_BP	GO:0140042	lipid droplet formation	3/1763	14/18215	0.214286	2.21396	1.48744	0.147427	0.717035	0.677382	TMEM159/MOSPD2/CDS1	3	Umbrella cells_OAB
1156	GO_BP	GO:1900025	negative regulation of substrate adhesion-dependent cell spreading	3/1763	14/18215	0.214286	2.21396	1.48744	0.147427	0.717035	0.677382	AP1AR/KANK1/EFNA5	3	Umbrella cells_OAB
1157	GO_BP	GO:1901533	negative regulation of hematopoietic progenitor cell differentiation	3/1763	14/18215	0.214286	2.21396	1.48744	0.147427	0.717035	0.677382	HES1/GATA2/METTL14	3	Umbrella cells_OAB
1158	GO_BP	GO:1904814	regulation of protein localization to chromosome, telomeric region	3/1763	14/18215	0.214286	2.21396	1.48744	0.147427	0.717035	0.677382	GNL3/CCT6A/MACROH2A1	3	Umbrella cells_OAB
1159	GO_BP	GO:2001053	regulation of mesenchymal cell apoptotic process	3/1763	14/18215	0.214286	2.21396	1.48744	0.147427	0.717035	0.677382	MSX2/HOXA13/SOX9	3	Umbrella cells_OAB
1160	GO_BP	GO:0010508	positive regulation of autophagy	19/1763	152/18215	0.125	1.29148	1.18128	0.148558	0.721292	0.681404	PLK2/SETD2/SH3GLB1/CALCOCO2/SVIP/ATF6/UFL1/RALB/DEPTOR/RAB3GAP1/ORMDL3/SNX4/SNX7/PIK3C2A/PRKAA1/RNF152/TP53INP1/NPRL2/PIK3CB	19	Umbrella cells_OAB
1161	GO_BP	GO:0010821	regulation of mitochondrion organization	19/1763	152/18215	0.125	1.29148	1.18128	0.148558	0.721292	0.681404	TNFSF10/FAM162A/GPX1/VPS35/PMAIP1/PPARG/CTTN/VPS13C/TMEM14A/SLC30A9/MTCH2/DNM1L/PSMD10/OPA1/TRIAP1/BIK/MARCHF5/MCU/RHOT1	19	Umbrella cells_OAB
1162	GO_BP	GO:1901654	response to ketone	26/1763	217/18215	0.119816	1.23791	1.15414	0.149663	0.726034	0.685883	ASS1/DSG2/ERRFI1/SGK1/AKR1C3/FBP1/CLDN1/HMGCS2/USP8/NCOA4/EDN1/SRD5A2/PCNA/SH3RF1/NCOA2/HOXA13/F5/PRKAA1/HOXA9/SCNN1A/AR/EFNA5/STK39/TRERF1/SLC39A9/AIFM1	26	Umbrella cells_OAB
1163	GO_BP	GO:0002065	columnar/cuboidal epithelial cell differentiation	16/1763	125/18215	0.128	1.32247	1.18426	0.150908	0.731444	0.690994	AGR2/KLF5/HES1/BCCIP/FOXA1/WNT5A/GATA2/TP63/C1GALT1/WDR77/HOXA5/RARG/PTK6/SOX9/FGFR2/CLOCK	16	Umbrella cells_OAB
1164	GO_BP	GO:0021885	forebrain cell migration	9/1763	63/18215	0.142857	1.47597	1.23883	0.152072	0.736143	0.695433	RTN4/SYNE2/ROBO1/ADGRG1/MBOAT7/PEX13/PSEN1/LAMB1/EFHC1	9	Umbrella cells_OAB
1165	GO_BP	GO:0070849	response to epidermal growth factor	7/1763	46/18215	0.152174	1.57223	1.27206	0.1524	0.736143	0.695433	IQGAP1/TPR/SNX6/PTPN11/BAG4/MARS1/SOX9	7	Umbrella cells_OAB
1166	GO_BP	GO:0170036	import into the mitochondrion	7/1763	46/18215	0.152174	1.57223	1.27206	0.1524	0.736143	0.695433	TIMM23/TIMM17B/TOMM70/PNPT1/MICU1/MCU/TIMM21	7	Umbrella cells_OAB
1167	GO_BP	GO:1903214	regulation of protein targeting to mitochondrion	7/1763	46/18215	0.152174	1.57223	1.27206	0.1524	0.736143	0.695433	SH3GLB1/LMAN1/PRKAA1/TOMM70/RHOU/BAG4/HPS4	7	Umbrella cells_OAB
1168	GO_BP	GO:0051402	neuron apoptotic process	34/1763	293/18215	0.116041	1.19891	1.12364	0.152939	0.738114	0.697295	GATA3/FAM162A/CDC42/GPX1/BTG2/FOXQ1/TMBIM6/SNX6/TNFRSF21/LGMN/OXR1/CCND1/XIAP/MAP3K5/USP53/NAE1/TP63/TRIM2/EGLN3/ERBB3/CASP3/PSEN1/NF1/THRB/PRKCI/MAP2K4/POLB/STAMBP/SIGMAR1/CASP6/TFAP2A/MSH2/NCSTN/AIFM1	34	Umbrella cells_OAB
1169	GO_BP	GO:0071456	cellular response to hypoxia	19/1763	153/18215	0.124183	1.28304	1.15087	0.155137	0.74746	0.706124	FAM162A/PMAIP1/HP1BP3/TMBIM6/PPARG/MDM2/EDN1/EGLN3/PDK3/PRKAA1/AK4/DDAH1/CYSLTR1/SLC29A1/FGFR2/ATP7A/AIFM1/SLC9A1/PIK3CB	19	Umbrella cells_OAB
1170	GO_BP	GO:0048872	homeostasis of number of cells	37/1763	322/18215	0.114907	1.1872	1.10944	0.155141	0.74746	0.706124	GATA3/ID2/PMAIP1/ALAS1/OCIAD1/NFKBIZ/PTBP3/OCIAD2/ACIN1/SLC40A1/C10orf99/ADGRG1/UFL1/XIAP/UBAP2L/GATA2/FAM210B/SMAD5/CEBPG/PTPN11/AP3B1/CASP3/NF1/ACVR2A/PLA2G10/WDR48/SLC11A2/HOXA5/POLB/UBA5/LGR4/ST6GALNAC1/CXCL6/SOX9/MERTK/NCSTN/PIK3CB	37	Umbrella cells_OAB
1171	GO_BP	GO:0043112	receptor metabolic process	10/1763	72/18215	0.138889	1.43498	1.21059	0.155295	0.747565	0.706223	SH3GLB1/LGMN/VAMP3/PSEN1/ARFGEF2/AP1AR/NSG1/DTX3L/PEX1/KIF16B	10	Umbrella cells_OAB
1172	GO_BP	GO:0006699	bile acid biosynthetic process	6/1763	38/18215	0.157895	1.63134	1.2753	0.156704	0.749427	0.707982	SCP2/ERRFI1/OSBPL2/OSBPL9/NR1H4/OSBPL3	6	Umbrella cells_OAB
1173	GO_BP	GO:0051503	adenine nucleotide transport	6/1763	38/18215	0.157895	1.63134	1.2753	0.156704	0.749427	0.707982	CD47/SHOC2/ABCC5/SLC35B1/ABCC4/SLC35B3	6	Umbrella cells_OAB
1174	GO_BP	GO:0071392	cellular response to estradiol stimulus	6/1763	38/18215	0.157895	1.63134	1.2753	0.156704	0.749427	0.707982	H2AZ1/MSX2/NCOA3/LCOR/FAM210B/AIFM1	6	Umbrella cells_OAB
1175	GO_BP	GO:1900181	negative regulation of protein localization to nucleus	6/1763	38/18215	0.157895	1.63134	1.2753	0.156704	0.749427	0.707982	YWHAZ/FERMT1/NF1/MAGED1/ILRUN/PKIA	6	Umbrella cells_OAB
1176	GO_BP	GO:0030500	regulation of bone mineralization	11/1763	81/18215	0.135802	1.40309	1.19018	0.157366	0.749427	0.707982	ATP2B1/ALOX5/TENT5A/ANO6/ZMPSTE24/NBR1/ACVR2A/SLC20A2/TFAP2A/SOX9/OSR1	11	Umbrella cells_OAB
1177	GO_BP	GO:0043242	negative regulation of protein-containing complex disassembly	11/1763	81/18215	0.135802	1.40309	1.19018	0.157366	0.749427	0.707982	LIMA1/CAPG/EPS8/TWF1/ADD3/CKAP2/SCIN/APC/SCAF8/VILL/CARMIL1	11	Umbrella cells_OAB
1178	GO_BP	GO:0031109	microtubule polymerization or depolymerization	17/1763	135/18215	0.125926	1.30104	1.14926	0.15741	0.749427	0.707982	AKAP9/MAP4/GOLGA2/CKAP2/PAK1/SLAIN2/DRG1/CKAP5/RANBP9/APC/HAUS1/TUBG2/TUBG1/TUBGCP5/SPAST/CEP192/HAUS6	17	Umbrella cells_OAB
1179	GO_BP	GO:0000966	RNA 5'-end processing	4/1763	22/18215	0.181818	1.87851	1.34967	0.157942	0.749427	0.707982	POP5/PNPT1/POP4/RPP30	4	Umbrella cells_OAB
1180	GO_BP	GO:0001832	blastocyst growth	4/1763	22/18215	0.181818	1.87851	1.34967	0.157942	0.749427	0.707982	COPS2/NBN/PALB2/TAF8	4	Umbrella cells_OAB
1181	GO_BP	GO:0006883	intracellular sodium ion homeostasis	4/1763	22/18215	0.181818	1.87851	1.34967	0.157942	0.749427	0.707982	ATP1B1/ATP1A4/SCNN1A/SLC9A1	4	Umbrella cells_OAB
1182	GO_BP	GO:0015919	peroxisomal membrane transport	4/1763	22/18215	0.181818	1.87851	1.34967	0.157942	0.749427	0.707982	LONP2/PEX13/PEX1/PEX3	4	Umbrella cells_OAB
1183	GO_BP	GO:0032401	establishment of melanosome localization	4/1763	22/18215	0.181818	1.87851	1.34967	0.157942	0.749427	0.707982	RAB11A/RAB1A/MLPH/BBS2	4	Umbrella cells_OAB
1184	GO_BP	GO:0043574	peroxisomal transport	4/1763	22/18215	0.181818	1.87851	1.34967	0.157942	0.749427	0.707982	LONP2/PEX13/PEX1/PEX3	4	Umbrella cells_OAB
1185	GO_BP	GO:0048485	sympathetic nervous system development	4/1763	22/18215	0.181818	1.87851	1.34967	0.157942	0.749427	0.707982	GATA3/TP63/NF1/FZD3	4	Umbrella cells_OAB
1186	GO_BP	GO:0051904	pigment granule transport	4/1763	22/18215	0.181818	1.87851	1.34967	0.157942	0.749427	0.707982	RAB11A/RAB1A/MLPH/BBS2	4	Umbrella cells_OAB
1187	GO_BP	GO:0060445	branching involved in salivary gland morphogenesis	4/1763	22/18215	0.181818	1.87851	1.34967	0.157942	0.749427	0.707982	SEMA3C/NTN4/DAG1/FGFR2	4	Umbrella cells_OAB
1188	GO_BP	GO:0072234	metanephric nephron tubule development	4/1763	22/18215	0.181818	1.87851	1.34967	0.157942	0.749427	0.707982	HES1/LGR4/SOX9/OSR1	4	Umbrella cells_OAB
1189	GO_BP	GO:0000819	sister chromatid segregation	27/1763	228/18215	0.118421	1.22351	1.11172	0.158563	0.749885	0.708415	RAB11A/TPR/VPS4B/PSMG2/SMARCA5/TOP2B/BCCIP/SMARCC2/GOLGA2/PIBF1/CHMP4C/PBRM1/CENPC/RMDN1/ANAPC4/DRG1/CDC16/APC/KIF3B/KAT2B/TUBG2/MAP9/CHAMP1/ABRAXAS2/TUBG1/SMC2/CEP192	27	Umbrella cells_OAB
1190	GO_BP	GO:0044272	sulfur compound biosynthetic process	21/1763	172/18215	0.122093	1.26144	1.12773	0.158649	0.749885	0.708415	MGST2/TM9SF2/PPCS/ELOVL1/MAT2B/GGT6/HACD2/APIP/DLD/PAPSS1/GSS/PDK3/ELOVL6/B3GNT3/MMUT/METTL16/HS3ST5/HS2ST1/CHST9/DLAT/PDHX	21	Umbrella cells_OAB
1191	GO_BP	GO:0006493	protein O-linked glycosylation	13/1763	99/18215	0.131313	1.3567	1.16497	0.159149	0.749885	0.708415	GALNT3/GALNT7/B3GNT5/TRAK1/TMTC3/C1GALT1/TET2/DPM2/C1GALT1C1/B3GNT3/EOGT/SLC35C1/POGLUT1	13	Umbrella cells_OAB
1192	GO_BP	GO:0030262	apoptotic nuclear changes	5/1763	30/18215	0.166667	1.72197	1.29552	0.159236	0.749885	0.708415	BLCAP/ACIN1/DICER1/DFFA/AIFM1	5	Umbrella cells_OAB
1193	GO_BP	GO:0038094	Fc-gamma receptor signaling pathway	5/1763	30/18215	0.166667	1.72197	1.29552	0.159236	0.749885	0.708415	PTK2/VAV3/PAK1/SYK/APPL2	5	Umbrella cells_OAB
1194	GO_BP	GO:0039694	viral RNA genome replication	5/1763	30/18215	0.166667	1.72197	1.29552	0.159236	0.749885	0.708415	TOP2B/APOBEC3C/ATG5/TMEM41B/TASOR	5	Umbrella cells_OAB
1195	GO_BP	GO:0090140	regulation of mitochondrial fission	5/1763	30/18215	0.166667	1.72197	1.29552	0.159236	0.749885	0.708415	VPS35/PPARG/DNM1L/MARCHF5/MCU	5	Umbrella cells_OAB
1196	GO_BP	GO:0097205	renal filtration	5/1763	30/18215	0.166667	1.72197	1.29552	0.159236	0.749885	0.708415	EMP2/EDN1/F2RL1/TBC1D8B/RHPN2	5	Umbrella cells_OAB
1197	GO_BP	GO:0097421	liver regeneration	5/1763	30/18215	0.166667	1.72197	1.29552	0.159236	0.749885	0.708415	CLDN1/CCND1/PCNA/PNPT1/PTPN3	5	Umbrella cells_OAB
1198	GO_BP	GO:0051017	actin filament bundle assembly	20/1763	163/18215	0.122699	1.26771	1.12386	0.160303	0.754281	0.712568	LIMA1/EZR/CDC42/EPS8/LIMCH1/CD47/PFN2/PLS1/PLS3/NEDD9/MYO1B/SHROOM1/BAIAP2L1/PAK1/BAG4/TTC8/CARMIL1/RHPN2/SLC9A1/ARHGAP6	20	Umbrella cells_OAB
1199	GO_BP	GO:0021543	pallium development	23/1763	191/18215	0.120419	1.24415	1.11035	0.161175	0.757752	0.715847	BTG2/RTN4/NARS1/SYNE2/ROBO1/ADGRG1/SRD5A2/MBOAT7/ATIC/BTBD3/PEX13/TACC2/CASP3/PSEN1/NF1/LAMB1/TSKU/BBS2/MPP5/MCPH1/EFHC1/ANXA3/CEP120	23	Umbrella cells_OAB
1200	GO_BP	GO:0042552	myelination	19/1763	154/18215	0.123377	1.27471	1.12066	0.161874	0.760404	0.718352	BCAS1/TNFRSF21/ADGRG6/ZNF24/DICER1/ORMDL3/ERBB3/DLG1/NF1/EPB41L3/PARD3/PLLP/DAG1/MPP5/RARG/SLC25A46/MIOS/TSPAN2/NCSTN	19	Umbrella cells_OAB
1201	GO_BP	GO:0048524	positive regulation of viral process	9/1763	64/18215	0.140625	1.45291	1.18816	0.162759	0.763289	0.721077	HACD3/SRPK1/PKN2/PABPC1/TOP2B/TSG101/TMPRSS4/CNOT7/ATG5	9	Umbrella cells_OAB
1202	GO_BP	GO:0071384	cellular response to corticosteroid stimulus	9/1763	64/18215	0.140625	1.45291	1.18816	0.162759	0.763289	0.721077	ASS1/SGK1/AKR1C3/HMGCS2/USP8/EDN1/REST/SCNN1A/AIFM1	9	Umbrella cells_OAB
1203	GO_BP	GO:0055123	digestive system development	18/1763	145/18215	0.124138	1.28257	1.11828	0.163339	0.765373	0.723046	AGR2/ASS1/KLF5/ID2/HES1/HMGCS2/WNT5A/TP63/WLS/CHD8/C1GALT1/HOXA13/HOXA5/LGR4/PTK6/SOX9/IFT172/FGFR2	18	Umbrella cells_OAB
1204	GO_BP	GO:0045444	fat cell differentiation	29/1763	248/18215	0.116935	1.20816	1.08043	0.1648	0.767265	0.724834	KLF5/ID2/GPX1/HES1/PPARG/ARL4A/CCND1/ALOX5/MSX2/LRG1/WNT5A/GATA2/FBXO9/PER2/ALDH6A1/DHRS7B/PEX11A/PTPRQ/SORT1/ZBTB7C/BBS2/SENP2/FTO/TTC8/CDS1/ANKRD26/TAF8/FABP4/FAM120B	29	Umbrella cells_OAB
1205	GO_BP	GO:0050680	negative regulation of epithelial cell proliferation	21/1763	173/18215	0.121387	1.25415	1.09949	0.165073	0.767265	0.724834	GATA3/PPARG/ROBO1/CAV2/IFT57/ALOX5/TRIM24/WNT5A/SYNJ2BP/PTPRK/DLG1/NF1/IFT74/MAGED1/WDR77/AR/INTU/SOX9/IFT172/FGFR2/EAF2	21	Umbrella cells_OAB
1206	GO_BP	GO:0001881	receptor recycling	7/1763	47/18215	0.148936	1.53878	1.21068	0.165104	0.767265	0.724834	VAMP3/PSEN1/ARFGEF2/AP1AR/NSG1/PEX1/KIF16B	7	Umbrella cells_OAB
1207	GO_BP	GO:0006356	regulation of transcription by RNA polymerase I	7/1763	47/18215	0.148936	1.53878	1.21068	0.165104	0.767265	0.724834	SF3B1/MACROH2A1/SMARCA5/ZMPSTE24/MARS1/ERCC6/WDR75	7	Umbrella cells_OAB
1208	GO_BP	GO:0006509	membrane protein ectodomain proteolysis	7/1763	47/18215	0.148936	1.53878	1.21068	0.165104	0.767265	0.724834	ADAM10/PSENEN/PSEN1/TSPAN15/PTPN3/DAG1/NCSTN	7	Umbrella cells_OAB
1209	GO_BP	GO:0010824	regulation of centrosome duplication	7/1763	47/18215	0.148936	1.53878	1.21068	0.165104	0.767265	0.724834	PLK2/VPS4B/CHMP4C/XPO1/KAT2B/CEP295/CEP120	7	Umbrella cells_OAB
1210	GO_BP	GO:0050732	negative regulation of peptidyl-tyrosine phosphorylation	7/1763	47/18215	0.148936	1.53878	1.21068	0.165104	0.767265	0.724834	ERRFI1/SNX6/TSG101/PIBF1/VPS25/SOCS4/PTK6	7	Umbrella cells_OAB
1211	GO_BP	GO:0055078	sodium ion homeostasis	7/1763	47/18215	0.148936	1.53878	1.21068	0.165104	0.767265	0.724834	ATP1B1/ATP1A4/EDN1/UPK3A/SCNN1A/CYP4F12/SLC9A1	7	Umbrella cells_OAB
1212	GO_BP	GO:0060119	inner ear receptor cell development	7/1763	47/18215	0.148936	1.53878	1.21068	0.165104	0.767265	0.724834	ATP8B1/HES1/PLS1/TRIP11/SLITRK6/TSKU/TTC8	7	Umbrella cells_OAB
1213	GO_BP	GO:1900271	regulation of long-term synaptic potentiation	7/1763	47/18215	0.148936	1.53878	1.21068	0.165104	0.767265	0.724834	LGMN/MME/NF1/NSG1/EIF2AK4/NCSTN/ARC	7	Umbrella cells_OAB
1214	GO_BP	GO:0140962	multicellular organismal-level chemical homeostasis	10/1763	73/18215	0.136986	1.41532	1.16391	0.165364	0.76784	0.725377	CTSH/SLC40A1/FBXL5/ITGB6/PRKACB/EIF2AK1/AKAP11/SCNN1A/CYP4F12/SLC11A2	10	Umbrella cells_OAB
1215	GO_BP	GO:0009132	nucleoside diphosphate metabolic process	16/1763	127/18215	0.125984	1.30165	1.11667	0.165831	0.768741	0.726228	FBP1/AK2/NCOR1/HK1/ENTPD3/PSEN1/DLG1/NUDT9/ENTPD5/PRKAA1/AK4/KAT2B/SLC4A4/MAGI3/RRM2B/NT5E	16	Umbrella cells_OAB
1216	GO_BP	GO:0042471	ear morphogenesis	16/1763	127/18215	0.125984	1.30165	1.11667	0.165831	0.768741	0.726228	GATA3/TBX3/MYO6/PLS1/SLC44A4/EDN1/WNT5A/GATA2/SLITRK6/CEP290/FZD6/FZD3/TFAP2A/SOX9/FGFR2/OSR1	16	Umbrella cells_OAB
1217	GO_BP	GO:0140029	exocytic process	11/1763	82/18215	0.134146	1.38598	1.14671	0.166892	0.773025	0.730276	SYTL2/VAMP3/RALB/EXOC1/PSEN1/SNX4/SYK/EXOC4/EXOC6B/VAMP7/STXBP5	11	Umbrella cells_OAB
1218	GO_BP	GO:0006400	tRNA modification	12/1763	91/18215	0.131868	1.36244	1.13461	0.167627	0.77579	0.732887	SARS1/THUMPD1/THUMPD3/TPRKB/NSUN2/TRMT6/TRMT1L/TRIT1/TRUB1/MTFMT/QTRT2/THADA	12	Umbrella cells_OAB
1219	GO_BP	GO:0016125	sterol metabolic process	19/1763	155/18215	0.122581	1.26648	1.09067	0.168766	0.776383	0.733447	LIMA1/ERRFI1/CAT/FDFT1/HMGCS2/SC5D/ERLIN1/ERLIN2/ERG28/CYB5R1/ARV1/DHCR24/PRKAA1/TSKU/FMO5/HMGCR/NR1H4/SOAT1/CYP4V2	19	Umbrella cells_OAB
1220	GO_BP	GO:0031667	response to nutrient levels	54/1763	489/18215	0.110429	1.14094	1.03418	0.168824	0.776383	0.733447	ASS1/GPX1/ATF3/YWHAZ/PMAIP1/HSPA5/ENSA/PPARG/SH3GLB1/AKR1C3/CAT/NFKBIZ/MDM2/TXN2/FBP1/LARS1/DAP/KLF10/HMGCS2/ACADM/ADM/SRD5A2/TRIM24/MAP3K5/TFAM/ATG5/SEC13/EIF2AK1/USP33/RALB/IMPACT/AGL/F5/PRKAA1/BCKDHB/EIF2AK4/VPS41/BBS2/KAT2B/STK39/ATG14/XPR1/MIOS/RNF152/SLC39A4/APPL2/ALAD/NR1H4/YARS1/MT-CYB/DELE1/PRKAB1/NNT/NPRL2	54	Umbrella cells_OAB
1221	GO_BP	GO:0009116	nucleoside metabolic process	8/1763	56/18215	0.142857	1.47597	1.16775	0.170456	0.776383	0.733447	APOBEC3C/ADK/DCTD/PGM2/ENPP4/ICMT/DERA/NT5E	8	Umbrella cells_OAB
1222	GO_BP	GO:0045010	actin nucleation	8/1763	56/18215	0.142857	1.47597	1.16775	0.170456	0.776383	0.733447	ARPC2/ARFIP1/WASHC3/SCIN/AP1AR/CARMIL1/WASHC5/WASHC2A	8	Umbrella cells_OAB
1223	GO_BP	GO:1902895	positive regulation of miRNA transcription	8/1763	56/18215	0.142857	1.47597	1.16775	0.170456	0.776383	0.733447	KLF5/GATA3/GNL3/PPARG/FOXA1/GATA2/MRTFB/AR	8	Umbrella cells_OAB
1224	GO_BP	GO:0007266	Rho protein signal transduction	18/1763	146/18215	0.123288	1.27379	1.08728	0.170492	0.776383	0.733447	HACD3/CDC42/EPS8/ARHGAP5/ROBO1/ARHGEF12/NET1/ADGRG1/LPAR6/SYNJ2BP/SHTN1/KANK1/ARHGAP35/RHOU/F2RL1/CCDC125/ARHGEF28/ARHGAP6	18	Umbrella cells_OAB
1225	GO_BP	GO:0032438	melanosome organization	6/1763	39/18215	0.153846	1.58951	1.20641	0.171048	0.776383	0.733447	AP1S1/BLOC1S2/AP3B1/KIF13A/AP3M1/HPS4	6	Umbrella cells_OAB
1226	GO_BP	GO:0043388	positive regulation of DNA binding	6/1763	39/18215	0.153846	1.58951	1.20641	0.171048	0.776383	0.733447	GATA3/DAZAP2/HES1/H1-0/PPARG/CEBPG	6	Umbrella cells_OAB
1227	GO_BP	GO:0060416	response to growth hormone	6/1763	39/18215	0.153846	1.58951	1.20641	0.171048	0.776383	0.733447	ASS1/PTK2/HMGCS2/SHOC2/PNPT1/TRIM16	6	Umbrella cells_OAB
1228	GO_BP	GO:0006517	protein deglycosylation	3/1763	15/18215	0.2	2.06636	1.35249	0.171749	0.776383	0.733447	MAN1A2/NGLY1/AGA	3	Umbrella cells_OAB
1229	GO_BP	GO:0006750	glutathione biosynthetic process	3/1763	15/18215	0.2	2.06636	1.35249	0.171749	0.776383	0.733447	MGST2/GGT6/GSS	3	Umbrella cells_OAB
1230	GO_BP	GO:0007008	outer mitochondrial membrane organization	3/1763	15/18215	0.2	2.06636	1.35249	0.171749	0.776383	0.733447	MTCH2/MTX2/TOMM70	3	Umbrella cells_OAB
1231	GO_BP	GO:0010820	positive regulation of T cell chemotaxis	3/1763	15/18215	0.2	2.06636	1.35249	0.171749	0.776383	0.733447	ADAM10/WNT5A/STK39	3	Umbrella cells_OAB
1232	GO_BP	GO:0016558	protein import into peroxisome matrix	3/1763	15/18215	0.2	2.06636	1.35249	0.171749	0.776383	0.733447	LONP2/PEX13/PEX1	3	Umbrella cells_OAB
1233	GO_BP	GO:0021859	pyramidal neuron differentiation	3/1763	15/18215	0.2	2.06636	1.35249	0.171749	0.776383	0.733447	SCYL2/FGFR2/ATP7A	3	Umbrella cells_OAB
1234	GO_BP	GO:0035672	oligopeptide transmembrane transport	3/1763	15/18215	0.2	2.06636	1.35249	0.171749	0.776383	0.733447	ABCC5/ABCC4/SLC15A2	3	Umbrella cells_OAB
1235	GO_BP	GO:0042308	negative regulation of protein import into nucleus	3/1763	15/18215	0.2	2.06636	1.35249	0.171749	0.776383	0.733447	FERMT1/NF1/PKIA	3	Umbrella cells_OAB
1236	GO_BP	GO:0045040	protein insertion into mitochondrial outer membrane	3/1763	15/18215	0.2	2.06636	1.35249	0.171749	0.776383	0.733447	MTCH2/MTX2/TOMM70	3	Umbrella cells_OAB
1237	GO_BP	GO:0048308	organelle inheritance	3/1763	15/18215	0.2	2.06636	1.35249	0.171749	0.776383	0.733447	YWHAZ/GOLGA2/VRK1	3	Umbrella cells_OAB
1238	GO_BP	GO:0048313	Golgi inheritance	3/1763	15/18215	0.2	2.06636	1.35249	0.171749	0.776383	0.733447	YWHAZ/GOLGA2/VRK1	3	Umbrella cells_OAB
1239	GO_BP	GO:0051290	protein heterotetramerization	3/1763	15/18215	0.2	2.06636	1.35249	0.171749	0.776383	0.733447	FARSB/HSD17B8/CBR4	3	Umbrella cells_OAB
1240	GO_BP	GO:0051791	medium-chain fatty acid metabolic process	3/1763	15/18215	0.2	2.06636	1.35249	0.171749	0.776383	0.733447	CROT/ACADM/CRAT	3	Umbrella cells_OAB
1241	GO_BP	GO:0086069	bundle of His cell to Purkinje myocyte communication	3/1763	15/18215	0.2	2.06636	1.35249	0.171749	0.776383	0.733447	DSG2/DSP/PKP2	3	Umbrella cells_OAB
1242	GO_BP	GO:0150011	regulation of neuron projection arborization	3/1763	15/18215	0.2	2.06636	1.35249	0.171749	0.776383	0.733447	MAP3K13/WNT5A/MYO9A	3	Umbrella cells_OAB
1243	GO_BP	GO:1900153	positive regulation of nuclear-transcribed mRNA catabolic process, deadenylation-dependent decay	3/1763	15/18215	0.2	2.06636	1.35249	0.171749	0.776383	0.733447	TOB1/PABPC1/CNOT7	3	Umbrella cells_OAB
1244	GO_BP	GO:1902166	negative regulation of intrinsic apoptotic signaling pathway in response to DNA damage by p53 class mediator	3/1763	15/18215	0.2	2.06636	1.35249	0.171749	0.776383	0.733447	MARCHF7/TRIAP1/TAF9B	3	Umbrella cells_OAB
1245	GO_BP	GO:1902306	negative regulation of sodium ion transmembrane transport	3/1763	15/18215	0.2	2.06636	1.35249	0.171749	0.776383	0.733447	COMMD1/STK39/OSR1	3	Umbrella cells_OAB
1246	GO_BP	GO:1903543	positive regulation of exosomal secretion	3/1763	15/18215	0.2	2.06636	1.35249	0.171749	0.776383	0.733447	SDC1/VPS4B/TSG101	3	Umbrella cells_OAB
1247	GO_BP	GO:2001034	positive regulation of double-strand break repair via nonhomologous end joining	3/1763	15/18215	0.2	2.06636	1.35249	0.171749	0.776383	0.733447	TOP2B/KMT5B/SHLD2	3	Umbrella cells_OAB
1248	GO_BP	GO:0044772	mitotic cell cycle phase transition	50/1763	451/18215	0.110865	1.14543	1.02378	0.172094	0.777317	0.73433	PLK2/ID2/RAB11A/EPS8/ENSA/TPR/VPS4B/MDM2/GPNMB/PBX1/SMC5/CCNG1/PSMG2/RBBP8/CCND1/SMARCC2/ZNF655/NBN/CHMP4C/NAE1/PBRM1/WEE1/PSME3/ANKRD17/MNAT1/BABAM2/DLG1/ANAPC4/BRCC3/CDC16/CTDSPL/INIP/RAD17/APC/RHOU/TRIAP1/CDK7/CUL2/MTA3/CUL4B/ECD/CPSF3/EIF4EBP1/MRE11/APPL2/PKIA/PPME1/RRM2B/SPAST/DBF4	50	Umbrella cells_OAB
1249	GO_BP	GO:0090303	positive regulation of wound healing	9/1763	65/18215	0.138462	1.43056	1.13834	0.173793	0.783736	0.740394	CLDN1/PTK2/TMEM97/HBEGF/ARFGEF1/ANO6/FERMT1/KANK1/ENPP4	9	Umbrella cells_OAB
1250	GO_BP	GO:2000630	positive regulation of miRNA metabolic process	9/1763	65/18215	0.138462	1.43056	1.13834	0.173793	0.783736	0.740394	KLF5/GATA3/GNL3/PPARG/FOXA1/GATA2/MRTFB/PNPT1/AR	9	Umbrella cells_OAB
1251	GO_BP	GO:0010804	negative regulation of tumor necrosis factor-mediated signaling pathway	5/1763	31/18215	0.16129	1.66642	1.21564	0.175737	0.784427	0.741047	XIAP/DICER1/F2RL1/ZNF675/NR1H4	5	Umbrella cells_OAB
1252	GO_BP	GO:0065002	intracellular protein transmembrane transport	5/1763	31/18215	0.16129	1.66642	1.21564	0.175737	0.784427	0.741047	HSPA5/TRAM1/LONP2/PEX13/PEX1	5	Umbrella cells_OAB
1253	GO_BP	GO:1901186	positive regulation of ERBB signaling pathway	5/1763	31/18215	0.16129	1.66642	1.21564	0.175737	0.784427	0.741047	AGR2/RTN4/RALB/FAM83B/PTK6	5	Umbrella cells_OAB
1254	GO_BP	GO:0003281	ventricular septum development	10/1763	74/18215	0.135135	1.39619	1.11792	0.175739	0.784427	0.741047	GATA3/HES1/TBX3/MDM2/ROBO1/TRIP11/WNT5A/HOXA13/FRS2/FGFR2	10	Umbrella cells_OAB
1255	GO_BP	GO:0009064	glutamine family amino acid metabolic process	10/1763	74/18215	0.135135	1.39619	1.11792	0.175739	0.784427	0.741047	ASS1/SLC38A1/GOT2/NIT2/GFPT1/ALDH5A1/DGLUCY/DDAH1/GOT1/NR1H4	10	Umbrella cells_OAB
1256	GO_BP	GO:0007272	ensheathment of neurons	19/1763	156/18215	0.121795	1.25836	1.06088	0.17581	0.784427	0.741047	BCAS1/TNFRSF21/ADGRG6/ZNF24/DICER1/ORMDL3/ERBB3/DLG1/NF1/EPB41L3/PARD3/PLLP/DAG1/MPP5/RARG/SLC25A46/MIOS/TSPAN2/NCSTN	19	Umbrella cells_OAB
1257	GO_BP	GO:0008366	axon ensheathment	19/1763	156/18215	0.121795	1.25836	1.06088	0.17581	0.784427	0.741047	BCAS1/TNFRSF21/ADGRG6/ZNF24/DICER1/ORMDL3/ERBB3/DLG1/NF1/EPB41L3/PARD3/PLLP/DAG1/MPP5/RARG/SLC25A46/MIOS/TSPAN2/NCSTN	19	Umbrella cells_OAB
1258	GO_BP	GO:0060562	epithelial tube morphogenesis	38/1763	336/18215	0.113095	1.16848	1.02039	0.175855	0.784427	0.741047	CTSH/GATA3/HES1/TBX3/SETD2/PBX1/IFT57/FOXA1/EDN1/ADM/MSX2/WNT5A/EPHA2/KDM5B/PRKACB/HOXB7/PAK1/CEP290/GRHL2/FZD6/CASP3/PSEN1/DLG1/OPA1/MAGED1/ARHGAP35/AR/HOXA5/FZD3/DAG1/RARG/LGR4/HS2ST1/SOX9/IFT172/FGFR2/OSR1/BTRC	38	Umbrella cells_OAB
1259	GO_BP	GO:0006839	mitochondrial transport	22/1763	184/18215	0.119565	1.23533	1.05024	0.175964	0.784427	0.741047	VPS35/PMAIP1/TMEM14A/MTCH2/BLOC1S2/MTX2/TIMM23/TIMM17B/PSEN1/THEM4/TOMM70/PNPT1/MICU1/MCU/TIMM21/SLC25A46/KIFBP/SLC25A13/SLC25A12/AIFM1/SLC9A1/RHOT1	22	Umbrella cells_OAB
1260	GO_BP	GO:0120162	positive regulation of cold-induced thermogenesis	13/1763	101/18215	0.128713	1.32984	1.08811	0.176609	0.784427	0.741047	GATM/DECR1/IL18/ADIPOR1/LCN2/HADH/PER2/SYK/ELOVL6/APC/APPL2/FABP4/PRKAB1	13	Umbrella cells_OAB
1261	GO_BP	GO:0032414	positive regulation of ion transmembrane transporter activity	11/1763	83/18215	0.13253	1.36928	1.1038	0.176694	0.784427	0.741047	AKAP9/ATP1B1/VMP1/NDUFA4/NIPSNAP2/EDN1/TESC/CHP2/ANK3/STK39/SLC9A1	11	Umbrella cells_OAB
1262	GO_BP	GO:0072332	intrinsic apoptotic signaling pathway by p53 class mediator	11/1763	83/18215	0.13253	1.36928	1.1038	0.176694	0.784427	0.741047	PERP/PTTG1IP/MARCHF7/PMAIP1/MDM2/TP63/TRIAP1/TAF9B/CASP6/MSH2/RRM2B	11	Umbrella cells_OAB
1263	GO_BP	GO:0120193	tight junction organization	11/1763	83/18215	0.13253	1.36928	1.1038	0.176694	0.784427	0.741047	CLDN1/PATJ/POF1B/EPHA2/MPP7/MARVELD2/GRHL2/DLG1/PARD3/APC/SLC39A9	11	Umbrella cells_OAB
1264	GO_BP	GO:0140115	export across plasma membrane	11/1763	83/18215	0.13253	1.36928	1.1038	0.176694	0.784427	0.741047	ATP1B1/ATP2B1/SLC40A1/ATP1A4/ABCC5/ANO6/DLG1/ABCC4/SLC4A4/SLC15A2/SLC9A1	11	Umbrella cells_OAB
1265	GO_BP	GO:0006405	RNA export from nucleus	12/1763	92/18215	0.130435	1.34763	1.09424	0.176922	0.784427	0.741047	SETD2/TPR/THOC2/FYTTD1/PHAX/XPO1/NXF1/NCBP3/NSUN2/RAE1/NCBP1/NUP93	12	Umbrella cells_OAB
1266	GO_BP	GO:0032411	positive regulation of transporter activity	12/1763	92/18215	0.130435	1.34763	1.09424	0.176922	0.784427	0.741047	AKAP9/ATP1B1/VMP1/SGK1/NDUFA4/NIPSNAP2/EDN1/TESC/CHP2/ANK3/STK39/SLC9A1	12	Umbrella cells_OAB
1267	GO_BP	GO:1903432	regulation of TORC1 signaling	12/1763	92/18215	0.130435	1.34763	1.09424	0.176922	0.784427	0.741047	YWHAZ/LARS1/LAMTOR2/LAMTOR3/PRKACB/SEC13/DEPTOR/SYK/PRKAA1/MIOS/RNF152/NPRL2	12	Umbrella cells_OAB
1268	GO_BP	GO:0006614	SRP-dependent cotranslational protein targeting to membrane	4/1763	23/18215	0.173913	1.79684	1.25174	0.177479	0.784427	0.741047	SRP9/TRAM1/SRP72/SRPRA	4	Umbrella cells_OAB
1269	GO_BP	GO:0032785	negative regulation of DNA-templated transcription, elongation	4/1763	23/18215	0.173913	1.79684	1.25174	0.177479	0.784427	0.741047	EAPP/TCERG1/LARP7/NELFCD	4	Umbrella cells_OAB
1270	GO_BP	GO:0035493	SNARE complex assembly	4/1763	23/18215	0.173913	1.79684	1.25174	0.177479	0.784427	0.741047	VAMP3/SEPTIN8/VPS41/VPS8	4	Umbrella cells_OAB
1271	GO_BP	GO:0038128	ERBB2 signaling pathway	4/1763	23/18215	0.173913	1.79684	1.25174	0.177479	0.784427	0.741047	CPNE3/HBEGF/ERBB3/PTK6	4	Umbrella cells_OAB
1272	GO_BP	GO:0046823	negative regulation of nucleocytoplasmic transport	4/1763	23/18215	0.173913	1.79684	1.25174	0.177479	0.784427	0.741047	TPR/FERMT1/NF1/PKIA	4	Umbrella cells_OAB
1273	GO_BP	GO:0048015	phosphatidylinositol-mediated signaling	4/1763	23/18215	0.173913	1.79684	1.25174	0.177479	0.784427	0.741047	PLCE1/PIK3C2A/PLCD1/PIK3CB	4	Umbrella cells_OAB
1274	GO_BP	GO:0051905	establishment of pigment granule localization	4/1763	23/18215	0.173913	1.79684	1.25174	0.177479	0.784427	0.741047	RAB11A/RAB1A/MLPH/BBS2	4	Umbrella cells_OAB
1275	GO_BP	GO:0016601	Rac protein signal transduction	7/1763	48/18215	0.145833	1.50672	1.15072	0.17826	0.784427	0.741047	HACD3/EPS8/NF1/RHOU/KBTBD7/FARP2/PIK3CB	7	Umbrella cells_OAB
1276	GO_BP	GO:0032968	positive regulation of transcription elongation by RNA polymerase II	7/1763	48/18215	0.145833	1.50672	1.15072	0.17826	0.784427	0.741047	EAPP/TCERG1/ZMYND8/CCNK/LEO1/NCBP1/MED11	7	Umbrella cells_OAB
1277	GO_BP	GO:0045910	negative regulation of DNA recombination	7/1763	48/18215	0.145833	1.50672	1.15072	0.17826	0.784427	0.741047	H1-4/H1-2/H1-0/H1-3/MSH2/MLH1/SHLD2	7	Umbrella cells_OAB
1278	GO_BP	GO:0140353	lipid export from cell	7/1763	48/18215	0.145833	1.50672	1.15072	0.17826	0.784427	0.741047	EDN1/KDM5B/PTPN11/PLA2G10/ABCC4/PLA2G4A/P2RX4	7	Umbrella cells_OAB
1279	GO_BP	GO:1902003	regulation of amyloid-beta formation	7/1763	48/18215	0.145833	1.50672	1.15072	0.17826	0.784427	0.741047	TMED10/RTN4/EFNA1/IFNGR1/RTN3/CASP3/GSAP	7	Umbrella cells_OAB
1280	GO_BP	GO:1903747	regulation of establishment of protein localization to mitochondrion	7/1763	48/18215	0.145833	1.50672	1.15072	0.17826	0.784427	0.741047	SH3GLB1/LMAN1/PRKAA1/TOMM70/RHOU/BAG4/HPS4	7	Umbrella cells_OAB
1281	GO_BP	GO:2000648	positive regulation of stem cell proliferation	7/1763	48/18215	0.145833	1.50672	1.15072	0.17826	0.784427	0.741047	TBX3/EPCAM/PBX1/WNT5A/TP63/SOX9/KAT7	7	Umbrella cells_OAB
1282	GO_BP	GO:0016032	viral process	47/1763	424/18215	0.110849	1.14527	0.9908	0.180911	0.795473	0.751482	CD46/HACD3/CXADR/DYNLT1/NUCKS1/CSDE1/CANX/CTSB/SLPI/BANF1/CALCOCO2/VPS4B/SRPK1/ZDHHC20/SMC5/PKN2/RAB1A/CLDN1/PABPC1/LARP7/TOP2B/CAV2/APOBEC3C/TSG101/TMPRSS4/CNOT7/REST/DENR/ATG5/ITGB6/CHMP4C/EPHA2/JPT2/CCNT2/FAM111A/CCNK/TMEM41B/IDE/YTHDC2/SLC20A2/EIF2AK4/DAG1/XPR1/HS3ST5/USP6NL/TASOR/SMC6	47	Umbrella cells_OAB
1283	GO_BP	GO:0046148	pigment biosynthetic process	8/1763	57/18215	0.140351	1.45008	1.11407	0.182638	0.802438	0.758062	ALAS1/TMEM14A/WNT5A/SLC11A2/COX10/ALAD/ATP7A/COX15	8	Umbrella cells_OAB
1284	GO_BP	GO:0009185	ribonucleoside diphosphate metabolic process	15/1763	120/18215	0.125	1.29148	1.04866	0.183116	0.803287	0.758863	FBP1/AK2/NCOR1/HK1/PSEN1/DLG1/NUDT9/ENTPD5/PRKAA1/AK4/KAT2B/SLC4A4/MAGI3/RRM2B/NT5E	15	Umbrella cells_OAB
1285	GO_BP	GO:1905037	autophagosome organization	15/1763	120/18215	0.125	1.29148	1.04866	0.183116	0.803287	0.758863	VMP1/SH3GLB1/RAB1A/SCFD1/ATG5/RALB/RAB3GAP1/PSEN1/SNX4/SNX7/TMEM41B/STX17/ATG14/TP53INP1/DNAJC16	15	Umbrella cells_OAB
1286	GO_BP	GO:0008652	amino acid biosynthetic process	9/1763	66/18215	0.136364	1.40888	1.08935	0.185159	0.810393	0.765577	ASS1/SLC38A1/APIP/GOT2/AASDHPPT/ABAT/AASS/PSAT1/GOT1	9	Umbrella cells_OAB
1287	GO_BP	GO:0031100	animal organ regeneration	9/1763	66/18215	0.136364	1.40888	1.08935	0.185159	0.810393	0.765577	CLDN1/CCND1/ADM/ATIC/PCNA/PNPT1/PTPN3/ANXA3/MT-CYB	9	Umbrella cells_OAB
1288	GO_BP	GO:0071453	cellular response to oxygen levels	21/1763	176/18215	0.119318	1.23277	1.01579	0.185167	0.810393	0.765577	FAM162A/PMAIP1/HP1BP3/TMBIM6/PPARG/MDM2/ATP6AP1/EDN1/EGLN3/PDK3/PRKAA1/ATP6V1A/AK4/DDAH1/CYSLTR1/SLC29A1/FGFR2/ATP7A/AIFM1/SLC9A1/PIK3CB	21	Umbrella cells_OAB
1289	GO_BP	GO:0015865	purine nucleotide transport	6/1763	40/18215	0.15	1.54977	1.13945	0.185911	0.810505	0.765682	CD47/SHOC2/ABCC5/SLC35B1/ABCC4/SLC35B3	6	Umbrella cells_OAB
1290	GO_BP	GO:0032350	regulation of hormone metabolic process	6/1763	40/18215	0.15	1.54977	1.13945	0.185911	0.810505	0.765682	GATA3/AKR1C3/ADM/REST/ZMPSTE24/DUOXA1	6	Umbrella cells_OAB
1291	GO_BP	GO:0048753	pigment granule organization	6/1763	40/18215	0.15	1.54977	1.13945	0.185911	0.810505	0.765682	AP1S1/BLOC1S2/AP3B1/KIF13A/AP3M1/HPS4	6	Umbrella cells_OAB
1292	GO_BP	GO:0051385	response to mineralocorticoid	6/1763	40/18215	0.15	1.54977	1.13945	0.185911	0.810505	0.765682	SGK1/EDN1/SH3RF1/SCNN1A/STK39/AIFM1	6	Umbrella cells_OAB
1293	GO_BP	GO:1903115	regulation of actin filament-based movement	6/1763	40/18215	0.15	1.54977	1.13945	0.185911	0.810505	0.765682	DSG2/SRI/AKAP9/DSP/DLG1/PKP2	6	Umbrella cells_OAB
1294	GO_BP	GO:0006900	vesicle budding from membrane	11/1763	84/18215	0.130952	1.35298	1.06144	0.186761	0.812249	0.76733	TMED10/FNBP1L/RAB1A/SEC31A/SAR1B/MIA3/CHMP4C/TRAPPC3/SEC13/PRKCI/TRAPPC11	11	Umbrella cells_OAB
1295	GO_BP	GO:0008625	extrinsic apoptotic signaling pathway via death domain receptors	11/1763	84/18215	0.130952	1.35298	1.06144	0.186761	0.812249	0.76733	GPX1/BEX3/ATF3/PMAIP1/ZDHHC3/BLOC1S2/RNF34/FAIM/NF1/SORT1/DELE1	11	Umbrella cells_OAB
1296	GO_BP	GO:0001822	kidney development	36/1763	319/18215	0.112853	1.16597	0.978984	0.186888	0.812249	0.76733	CTSH/ASS1/GATA3/IQGAP1/CD2AP/HES1/SDC1/CAT/EPCAM/PBX1/HSPB11/HMGCS2/EDN1/UPK3A/WNT5A/MME/SMAD5/HOXB7/PLCE1/MPV17/ZMPSTE24/SGPL1/CEP290/CBWD1/C1GALT1/DLG1/NF1/MAGED1/LGR4/HS2ST1/TFAP2A/SOX9/PROM1/FGFR2/OSR1/RRM2B	36	Umbrella cells_OAB
1297	GO_BP	GO:0097193	intrinsic apoptotic signaling pathway	36/1763	319/18215	0.112853	1.16597	0.978984	0.186888	0.812249	0.76733	PERP/GPX1/BCLAF1/ARL6IP5/PTTG1IP/MARCHF7/PMAIP1/BCAP31/HSPB1/TMBIM6/MDM2/BAG5/NBN/MAP3K5/EPHA2/TP63/DNM1L/CASP3/OPA1/DNAJC10/MAP2K4/TRIAP1/TAF9B/CUL2/IL20RA/POLB/SGMS1/CASP6/ERCC6/MSH2/STYXL1/AIFM1/RRM2B/MLH1/CREB3L1/PIK3CB	36	Umbrella cells_OAB
1298	GO_BP	GO:0009266	response to temperature stimulus	20/1763	167/18215	0.11976	1.23734	1.00865	0.187763	0.815424	0.770329	TCIM/HSBP1/HSPB1/DNAJC3/TPR/HMGCS2/ACADM/LXN/HSBP1L1/RNF34/NF1/PRKAA1/EIF2AK4/EIF2B1/NR2F6/EIF2B3/TP53INP1/APPL2/ATR/SLC9A1	20	Umbrella cells_OAB
1299	GO_BP	GO:0072001	renal system development	37/1763	329/18215	0.112462	1.16194	0.970304	0.18879	0.819252	0.773946	CTSH/ASS1/GATA3/IQGAP1/CD2AP/HES1/SDC1/CAT/EPCAM/PBX1/HSPB11/HMGCS2/EDN1/UPK3A/WNT5A/MME/SMAD5/HOXB7/PLCE1/MPV17/ZMPSTE24/SGPL1/CEP290/CBWD1/C1GALT1/DLG1/NF1/MAGED1/LGR4/HS2ST1/TFAP2A/TTC8/SOX9/PROM1/FGFR2/OSR1/RRM2B	37	Umbrella cells_OAB
1300	GO_BP	GO:0051302	regulation of cell division	22/1763	186/18215	0.11828	1.22204	0.996386	0.189298	0.820827	0.775434	CDC42/RAB11A/PRPF40A/SETD2/SH3GLB1/CAT/PKN2/C10orf99/NCOA3/CHMP4C/TP63/CETN2/MLLT3/KIF3B/KLHL9/INTU/KAT2B/KIF13A/MAP9/EFHC1/FGFR2/SPAST	22	Umbrella cells_OAB
1301	GO_BP	GO:0002688	regulation of leukocyte chemotaxis	15/1763	121/18215	0.123967	1.2808	1.01449	0.19157	0.822506	0.77702	ADAM10/PTK2/LGMN/CXCL17/MTUS1/EDN1/WNT5A/NEDD9/ANO6/DNM1L/MMP28/F2RL1/MCU/STK39/MOSPD2	15	Umbrella cells_OAB
1302	GO_BP	GO:0031648	protein destabilization	7/1763	49/18215	0.142857	1.47597	1.09212	0.191842	0.822506	0.77702	CTSH/DAZAP2/VPS35/MDM2/SENP2/BTRC/UTP25	7	Umbrella cells_OAB
1303	GO_BP	GO:0036230	granulocyte activation	7/1763	49/18215	0.142857	1.47597	1.09212	0.191842	0.822506	0.77702	IL18/KARS1/SYK/F2RL1/ANXA3/CXCL6/VAMP7	7	Umbrella cells_OAB
1304	GO_BP	GO:0010634	positive regulation of epithelial cell migration	21/1763	177/18215	0.118644	1.22581	0.98822	0.192131	0.822506	0.77702	CTSH/GATA3/PLK2/RAB11A/RTN4/HSPB1/ARHGAP5/RAB25/PTK2/LGMN/HBEGF/EDN1/WNT5A/GATA2/PIK3C2A/ANXA3/SEMA5A/SOX9/RIN2/PIK3CB/P2RX4	21	Umbrella cells_OAB
1305	GO_BP	GO:0090150	establishment of protein localization to membrane	31/1763	272/18215	0.113971	1.17752	0.965634	0.192212	0.822506	0.77702	SRP9/RAB11A/ATP1B1/VPS35/HSPA5/TRAM1/LYPLA1/CCDC47/ZDHHC20/SRP72/ATP6AP1/ZDHHC3/SRPRA/MTCH2/VAMP3/GORASP2/MTX2/ANK3/AP3B1/RAB3GAP1/ZDHHC12/PRKCI/PARD3/TOMM70/NSG1/ICMT/BBS2/KIF13A/PEX3/GET1/GRIPAP1	31	Umbrella cells_OAB
1306	GO_BP	GO:0006921	cellular component disassembly involved in execution phase of apoptosis	5/1763	32/18215	0.15625	1.61435	1.13861	0.192851	0.822506	0.77702	BLCAP/ACIN1/DICER1/DFFA/AIFM1	5	Umbrella cells_OAB
1307	GO_BP	GO:0009072	aromatic amino acid metabolic process	5/1763	32/18215	0.15625	1.61435	1.13861	0.192851	0.822506	0.77702	PCBD1/THAP4/GSTZ1/ATP7A/AFMID	5	Umbrella cells_OAB
1308	GO_BP	GO:0018345	protein palmitoylation	5/1763	32/18215	0.15625	1.61435	1.13861	0.192851	0.822506	0.77702	ZDHHC20/ZDHHC3/ZDHHC13/ZDHHC5/ZDHHC12	5	Umbrella cells_OAB
1309	GO_BP	GO:0031116	positive regulation of microtubule polymerization	5/1763	32/18215	0.15625	1.61435	1.13861	0.192851	0.822506	0.77702	AKAP9/PAK1/SLAIN2/DRG1/CKAP5	5	Umbrella cells_OAB
1310	GO_BP	GO:0035335	peptidyl-tyrosine dephosphorylation	5/1763	32/18215	0.15625	1.61435	1.13861	0.192851	0.822506	0.77702	PTPN13/DUSP4/PTPRF/PTPN11/PTPRQ	5	Umbrella cells_OAB
1311	GO_BP	GO:0046685	response to arsenic-containing substance	5/1763	32/18215	0.15625	1.61435	1.13861	0.192851	0.822506	0.77702	GSTO2/ZFAND1/MAPK13/ALAD/ATR	5	Umbrella cells_OAB
1312	GO_BP	GO:0051642	centrosome localization	5/1763	32/18215	0.15625	1.61435	1.13861	0.192851	0.822506	0.77702	EZR/AKAP9/SYNE2/DLG1/PARD3	5	Umbrella cells_OAB
1313	GO_BP	GO:0061842	microtubule organizing center localization	5/1763	32/18215	0.15625	1.61435	1.13861	0.192851	0.822506	0.77702	EZR/AKAP9/SYNE2/DLG1/PARD3	5	Umbrella cells_OAB
1314	GO_BP	GO:0001841	neural tube formation	13/1763	103/18215	0.126214	1.30402	1.01287	0.19496	0.822506	0.77702	SETD2/IFT57/ADM/WNT5A/PRKACB/GRHL2/FZD6/CASP3/OPA1/ARHGAP35/FZD3/RARG/IFT172	13	Umbrella cells_OAB
1315	GO_BP	GO:0015914	phospholipid transport	13/1763	103/18215	0.126214	1.30402	1.01287	0.19496	0.822506	0.77702	ATP8B1/SCP2/VMP1/GLTP/TMEM30A/TMEM30B/ANO6/OSBPL2/ATP11B/TMEM41B/PLA2G10/TRIAP1/ATP9A	13	Umbrella cells_OAB
1316	GO_BP	GO:0046486	glycerolipid metabolic process	44/1763	398/18215	0.110553	1.14221	0.939027	0.19499	0.822506	0.77702	GPX1/HADHA/CAT/PLAAT4/SLC44A4/IP6K2/TMX1/SLC44A2/MBOAT7/FAR1/PLAAT3/PLCE1/LIPH/PTPN11/LPCAT2/DGKA/TMEM68/PIGA/DHRS7B/DPM2/PIK3C2A/SOCS4/PLA2G10/SLC44A3/SOCS6/SACM1L/PIGC/PIGN/ATG14/PGAP2/GK5/PIGG/PLIN5/PIP4P2/CDS1/PLA2G4A/NR1H4/PNPLA4/SELENOI/PLCD1/BPNT1/PIGM/PIGS/PIK3CB	44	Umbrella cells_OAB
1317	GO_BP	GO:0019369	arachidonic acid metabolic process	8/1763	58/18215	0.137931	1.42508	1.0614	0.195183	0.822506	0.77702	GPX1/AKR1C3/ALOX5/CBR1/CYP2J2/PLA2G10/CYP4F12/PLA2G4A	8	Umbrella cells_OAB
1318	GO_BP	GO:0042306	regulation of protein import into nucleus	8/1763	58/18215	0.137931	1.42508	1.0614	0.195183	0.822506	0.77702	CDH1/TPR/RBM22/CHP2/FERMT1/PSEN1/NF1/PKIA	8	Umbrella cells_OAB
1319	GO_BP	GO:0042733	embryonic digit morphogenesis	8/1763	58/18215	0.137931	1.42508	1.0614	0.195183	0.822506	0.77702	TBX3/MSX2/WNT5A/GRHL2/FZD6/INTU/LNPK/OSR1	8	Umbrella cells_OAB
1320	GO_BP	GO:0051058	negative regulation of small GTPase mediated signal transduction	8/1763	58/18215	0.137931	1.42508	1.0614	0.195183	0.822506	0.77702	CD2AP/FBP1/ARHGAP12/NF1/KANK1/ARHGAP35/CCDC125/STAMBP	8	Umbrella cells_OAB
1321	GO_BP	GO:0099024	plasma membrane invagination	8/1763	58/18215	0.137931	1.42508	1.0614	0.195183	0.822506	0.77702	CDC42/CLCN3/ARHGAP12/GATA2/ANO6/F2RL1/APPL2/VAMP7	8	Umbrella cells_OAB
1322	GO_BP	GO:0051053	negative regulation of DNA metabolic process	17/1763	140/18215	0.121429	1.25458	0.989841	0.195412	0.822506	0.77702	H1-4/H1-2/GATA3/XRCC5/H1-0/GMNN/NBN/STN1/DFFA/RAD17/H1-3/EXOSC10/ERCC6/MSH2/ATR/MLH1/SHLD2	17	Umbrella cells_OAB
1323	GO_BP	GO:0060675	ureteric bud morphogenesis	9/1763	67/18215	0.134328	1.38786	1.04115	0.196843	0.822506	0.77702	GATA3/HES1/PBX1/HOXB7/DLG1/MAGED1/LGR4/HS2ST1/SOX9	9	Umbrella cells_OAB
1324	GO_BP	GO:0045069	regulation of viral genome replication	11/1763	85/18215	0.129412	1.33706	1.01961	0.197084	0.822506	0.77702	HACD3/SLPI/BANF1/SRPK1/PKN2/PABPC1/TOP2B/APOBEC3C/CNOT7/FAM111A/TASOR	11	Umbrella cells_OAB
1325	GO_BP	GO:0001771	immunological synapse formation	3/1763	16/18215	0.1875	1.93722	1.22771	0.1971	0.822506	0.77702	CD2AP/NEDD9/DLG1	3	Umbrella cells_OAB
1326	GO_BP	GO:0003096	renal sodium ion transport	3/1763	16/18215	0.1875	1.93722	1.22771	0.1971	0.822506	0.77702	SGK1/EDN1/STK39	3	Umbrella cells_OAB
1327	GO_BP	GO:0006577	amino-acid betaine metabolic process	3/1763	16/18215	0.1875	1.93722	1.22771	0.1971	0.822506	0.77702	CROT/ACADM/CRAT	3	Umbrella cells_OAB
1328	GO_BP	GO:0010819	regulation of T cell chemotaxis	3/1763	16/18215	0.1875	1.93722	1.22771	0.1971	0.822506	0.77702	ADAM10/WNT5A/STK39	3	Umbrella cells_OAB
1329	GO_BP	GO:0016074	sno(s)RNA metabolic process	3/1763	16/18215	0.1875	1.93722	1.22771	0.1971	0.822506	0.77702	LARP7/PARN/EXOSC10	3	Umbrella cells_OAB
1330	GO_BP	GO:0030033	microvillus assembly	3/1763	16/18215	0.1875	1.93722	1.22771	0.1971	0.822506	0.77702	ATP8B1/KLF5/EZR	3	Umbrella cells_OAB
1331	GO_BP	GO:0031269	pseudopodium assembly	3/1763	16/18215	0.1875	1.93722	1.22771	0.1971	0.822506	0.77702	CDC42/APC/F2RL1	3	Umbrella cells_OAB
1332	GO_BP	GO:0032354	response to follicle-stimulating hormone	3/1763	16/18215	0.1875	1.93722	1.22771	0.1971	0.822506	0.77702	EDN1/SRD5A2/EFNA5	3	Umbrella cells_OAB
1333	GO_BP	GO:0034349	glial cell apoptotic process	3/1763	16/18215	0.1875	1.93722	1.22771	0.1971	0.822506	0.77702	TNFRSF21/CASP3/PRKCI	3	Umbrella cells_OAB
1334	GO_BP	GO:0042182	ketone catabolic process	3/1763	16/18215	0.1875	1.93722	1.22771	0.1971	0.822506	0.77702	PNKD/CYP4F12/KYAT3	3	Umbrella cells_OAB
1335	GO_BP	GO:0051014	actin filament severing	3/1763	16/18215	0.1875	1.93722	1.22771	0.1971	0.822506	0.77702	CAPG/SCIN/VILL	3	Umbrella cells_OAB
1336	GO_BP	GO:0061101	neuroendocrine cell differentiation	3/1763	16/18215	0.1875	1.93722	1.22771	0.1971	0.822506	0.77702	HES1/BCCIP/GATA2	3	Umbrella cells_OAB
1337	GO_BP	GO:0070071	proton-transporting two-sector ATPase complex assembly	3/1763	16/18215	0.1875	1.93722	1.22771	0.1971	0.822506	0.77702	TMEM242/TM9SF4/ATPAF1	3	Umbrella cells_OAB
1338	GO_BP	GO:0070131	positive regulation of mitochondrial translation	3/1763	16/18215	0.1875	1.93722	1.22771	0.1971	0.822506	0.77702	COA3/TRUB2/RPUSD3	3	Umbrella cells_OAB
1339	GO_BP	GO:0072350	tricarboxylic acid metabolic process	3/1763	16/18215	0.1875	1.93722	1.22771	0.1971	0.822506	0.77702	IDH1/ASS1/ACO1	3	Umbrella cells_OAB
1340	GO_BP	GO:0072531	pyrimidine-containing compound transmembrane transport	3/1763	16/18215	0.1875	1.93722	1.22771	0.1971	0.822506	0.77702	SLC44A4/SLC29A1/SLC29A3	3	Umbrella cells_OAB
1341	GO_BP	GO:0090136	epithelial cell-cell adhesion	3/1763	16/18215	0.1875	1.93722	1.22771	0.1971	0.822506	0.77702	DSP/VCL/PLEKHA7	3	Umbrella cells_OAB
1342	GO_BP	GO:0097152	mesenchymal cell apoptotic process	3/1763	16/18215	0.1875	1.93722	1.22771	0.1971	0.822506	0.77702	MSX2/HOXA13/SOX9	3	Umbrella cells_OAB
1343	GO_BP	GO:0099116	tRNA 5'-end processing	3/1763	16/18215	0.1875	1.93722	1.22771	0.1971	0.822506	0.77702	POP5/POP4/RPP30	3	Umbrella cells_OAB
1344	GO_BP	GO:0110156	methylguanosine-cap decapping	3/1763	16/18215	0.1875	1.93722	1.22771	0.1971	0.822506	0.77702	CAPRIN1/CNOT7/DCPS	3	Umbrella cells_OAB
1345	GO_BP	GO:2000232	regulation of rRNA processing	3/1763	16/18215	0.1875	1.93722	1.22771	0.1971	0.822506	0.77702	DIMT1/KAT2B/WDR75	3	Umbrella cells_OAB
1346	GO_BP	GO:2000696	regulation of epithelial cell differentiation involved in kidney development	3/1763	16/18215	0.1875	1.93722	1.22771	0.1971	0.822506	0.77702	GATA3/PROM1/OSR1	3	Umbrella cells_OAB
1347	GO_BP	GO:2001212	regulation of vasculogenesis	3/1763	16/18215	0.1875	1.93722	1.22771	0.1971	0.822506	0.77702	EMP2/ADM/RIN2	3	Umbrella cells_OAB
1348	GO_BP	GO:0003148	outflow tract septum morphogenesis	4/1763	24/18215	0.166667	1.72197	1.15855	0.197774	0.822506	0.77702	ROBO1/MSX2/SEMA3C/FGFR2	4	Umbrella cells_OAB
1349	GO_BP	GO:0032288	myelin assembly	4/1763	24/18215	0.166667	1.72197	1.15855	0.197774	0.822506	0.77702	DICER1/EPB41L3/MPP5/MIOS	4	Umbrella cells_OAB
1350	GO_BP	GO:0032400	melanosome localization	4/1763	24/18215	0.166667	1.72197	1.15855	0.197774	0.822506	0.77702	RAB11A/RAB1A/MLPH/BBS2	4	Umbrella cells_OAB
1351	GO_BP	GO:0051315	attachment of mitotic spindle microtubules to kinetochore	4/1763	24/18215	0.166667	1.72197	1.15855	0.197774	0.822506	0.77702	CENPC/RMDN1/KAT2B/CHAMP1	4	Umbrella cells_OAB
1352	GO_BP	GO:0051957	positive regulation of amino acid transport	4/1763	24/18215	0.166667	1.72197	1.15855	0.197774	0.822506	0.77702	SLC38A1/RAB3GAP1/PSEN1/ABAT	4	Umbrella cells_OAB
1353	GO_BP	GO:0060571	morphogenesis of an epithelial fold	4/1763	24/18215	0.166667	1.72197	1.15855	0.197774	0.822506	0.77702	WNT5A/TP63/AR/FGFR2	4	Umbrella cells_OAB
1354	GO_BP	GO:0097150	neuronal stem cell population maintenance	4/1763	24/18215	0.166667	1.72197	1.15855	0.197774	0.822506	0.77702	HES1/PCM1/REST/MCPH1	4	Umbrella cells_OAB
1355	GO_BP	GO:2001026	regulation of endothelial cell chemotaxis	4/1763	24/18215	0.166667	1.72197	1.15855	0.197774	0.822506	0.77702	HSPB1/LGMN/SEMA5A/P2RX4	4	Umbrella cells_OAB
1356	GO_BP	GO:0000018	regulation of DNA recombination	16/1763	131/18215	0.122137	1.2619	0.984796	0.197857	0.822506	0.77702	H1-4/H1-2/H1-0/SETD2/SPIDR/KMT5B/SMARCAD1/H1-3/WDR48/YEATS4/ING3/MRE11/ERCC6/MSH2/MLH1/SHLD2	16	Umbrella cells_OAB
1357	GO_BP	GO:0043414	macromolecule methylation	21/1763	178/18215	0.117978	1.21892	0.960811	0.199225	0.827583	0.781816	SETD2/ATRX/METTL7A/LARP7/SMARCA5/METTL5/ATF7IP/THUMPD3/ZMPSTE24/DIMT1/FAM98A/FAM98B/METTL16/METTL14/NSUN2/ICMT/TRMT6/TRMT1L/FTSJ3/VIRMA/THADA	21	Umbrella cells_OAB
1358	GO_BP	GO:0071826	protein-RNA complex organization	27/1763	235/18215	0.114894	1.18706	0.9448	0.19957	0.828393	0.782581	SF3B1/XRCC5/SRSF5/SCAF11/SRPK1/SNRPC/DDX1/SF3B4/DHX29/DICER1/HTATSF1/DENR/PRPF6/FAF2/DDX42/ZFAND1/COIL/WDR77/DHX8/RBMX2/PRPF39/NCBP1/ERAL1/ATR/GCFC2/USP39/PRPF3	27	Umbrella cells_OAB
1359	GO_BP	GO:2001233	regulation of apoptotic signaling pathway	44/1763	399/18215	0.110276	1.13935	0.921305	0.199714	0.828393	0.782581	CTSH/TNFSF10/GPX1/ITM2C/ATF3/BCLAF1/PDIA3/PTTG1IP/MARCHF7/PMAIP1/BCAP31/HSPB1/TMBIM6/MDM2/CTTN/ITGA6/QARS1/TMEM14A/BAG5/ZMYND11/EEF1E1/WNT5A/TP63/DNM1L/PSME3/DEPTOR/PSMD10/RNF34/PSEN1/FAIM/NF1/SH3RF1/OPA1/MAGED1/AR/TRIAP1/TAF9B/IL20RA/SGMS1/CAAP1/STYXL1/RRM2B/CREB3L1/PIK3CB	44	Umbrella cells_OAB
1360	GO_BP	GO:0003203	endocardial cushion morphogenesis	6/1763	41/18215	0.146341	1.51197	1.07432	0.201256	0.83112	0.785158	TBX3/MDM2/ROBO1/MSX2/APC/SOX9	6	Umbrella cells_OAB
1361	GO_BP	GO:0043506	regulation of JUN kinase activity	6/1763	41/18215	0.146341	1.51197	1.07432	0.201256	0.83112	0.785158	MAP3K13/EDN1/MAP3K5/WNT5A/PAK1/ZNF675	6	Umbrella cells_OAB
1362	GO_BP	GO:0045454	cell redox homeostasis	6/1763	41/18215	0.146341	1.51197	1.07432	0.201256	0.83112	0.785158	GPX1/PRDX3/TXN2/GSR/CHD6/NNT	6	Umbrella cells_OAB
1363	GO_BP	GO:0060236	regulation of mitotic spindle organization	6/1763	41/18215	0.146341	1.51197	1.07432	0.201256	0.83112	0.785158	TPR/VPS4B/CHMP4C/DRG1/RAE1/MAP9	6	Umbrella cells_OAB
1364	GO_BP	GO:0071634	regulation of transforming growth factor beta production	6/1763	41/18215	0.146341	1.51197	1.07432	0.201256	0.83112	0.785158	CD46/CD2AP/ITGB6/ITGB8/FERMT1/TSKU	6	Umbrella cells_OAB
1365	GO_BP	GO:0090181	regulation of cholesterol metabolic process	6/1763	41/18215	0.146341	1.51197	1.07432	0.201256	0.83112	0.785158	ERLIN1/ERLIN2/ARV1/PRKAA1/FMO5/NR1H4	6	Umbrella cells_OAB
1366	GO_BP	GO:0000045	autophagosome assembly	14/1763	113/18215	0.123894	1.28005	0.977527	0.202422	0.835324	0.789129	VMP1/SH3GLB1/RAB1A/SCFD1/ATG5/RALB/RAB3GAP1/PSEN1/SNX4/SNX7/TMEM41B/STX17/ATG14/TP53INP1	14	Umbrella cells_OAB
1367	GO_BP	GO:0150115	cell-substrate junction organization	13/1763	104/18215	0.125	1.29148	0.975821	0.204453	0.842471	0.795881	SLK/DST/LIMCH1/VCL/CTTN/ITGA6/PTK2/LAMTOR2/LAMA3/PTPRK/EFNA5/SLC9A1/ARHGAP6	13	Umbrella cells_OAB
1368	GO_BP	GO:1990830	cellular response to leukemia inhibitory factor	13/1763	104/18215	0.125	1.29148	0.975821	0.204453	0.842471	0.795881	KLF5/XRCC5/BCLAF1/EPS8/SMARCA5/BCAT2/EEF1E1/KDM5B/MRPL15/PIGA/MTF2/PLA2G10/RARG	13	Umbrella cells_OAB
1369	GO_BP	GO:0036294	cellular response to decreased oxygen levels	19/1763	160/18215	0.11875	1.2269	0.943675	0.205455	0.845643	0.798877	FAM162A/PMAIP1/HP1BP3/TMBIM6/PPARG/MDM2/EDN1/EGLN3/PDK3/PRKAA1/AK4/DDAH1/CYSLTR1/SLC29A1/FGFR2/ATP7A/AIFM1/SLC9A1/PIK3CB	19	Umbrella cells_OAB
1370	GO_BP	GO:0039532	negative regulation of cytoplasmic pattern recognition receptor signaling pathway	7/1763	50/18215	0.14	1.44645	1.03482	0.205823	0.845643	0.798877	TAX1BP1/RIOK3/TSPAN6/BANF1/ZDHHC12/F2RL1/LYPLAL1	7	Umbrella cells_OAB
1371	GO_BP	GO:0051403	stress-activated MAPK cascade	7/1763	50/18215	0.14	1.44645	1.03482	0.205823	0.845643	0.798877	CD2AP/ARL6IP5/MAP3K13/QARS1/MAP3K5/NBR1/MAPK13	7	Umbrella cells_OAB
1372	GO_BP	GO:0060071	Wnt signaling pathway, planar cell polarity pathway	7/1763	50/18215	0.14	1.44645	1.03482	0.205823	0.845643	0.798877	CDC42/WNT5A/DAAM1/FZD6/VANGL1/MLLT3/FZD3	7	Umbrella cells_OAB
1373	GO_BP	GO:0009314	response to radiation	47/1763	430/18215	0.109302	1.12929	0.888175	0.208027	0.852564	0.805415	GATA3/XRCC5/ID2/GPX1/NUCKS1/GTF2H5/CAT/MDM2/ZBTB1/NET1/CCND1/KARS1/MME/ITGB6/PPP1R1B/ZMPSTE24/SPIDR/PCNA/BABAM2/PTPRK/PER2/CASP3/BRCC3/NF1/RDH11/INIP/PRKAA1/MAPK13/POLK/EIF2AK4/TRIAP1/CUL4B/POLB/NR2F6/HMGCR/TP53INP1/TANC1/COP1/REEP6/CDS1/ERCC6/ALAD/RHNO1/MSH2/CLOCK/POLD3/ATR	47	Umbrella cells_OAB
1374	GO_BP	GO:0007080	mitotic metaphase chromosome alignment	8/1763	59/18215	0.135593	1.40092	1.00971	0.208071	0.852564	0.805415	RAB11A/VPS4B/PIBF1/CHMP4C/CENPC/RMDN1/KAT2B/CHAMP1	8	Umbrella cells_OAB
1375	GO_BP	GO:0051932	synaptic transmission, GABAergic	8/1763	59/18215	0.135593	1.40092	1.00971	0.208071	0.852564	0.805415	SLC38A1/CLCN3/ZDHHC3/NF1/ZDHHC12/USP46/ALDH5A1/GABRE	8	Umbrella cells_OAB
1376	GO_BP	GO:0007585	respiratory gaseous exchange by respiratory system	10/1763	77/18215	0.12987	1.34179	0.983865	0.208587	0.852564	0.805415	COX5B/SPAG16/HNMT/EDN1/MAN1A2/AP3B1/HOXA5/CYSLTR1/FTO/COX15	10	Umbrella cells_OAB
1377	GO_BP	GO:0072078	nephron tubule morphogenesis	10/1763	77/18215	0.12987	1.34179	0.983865	0.208587	0.852564	0.805415	GATA3/HES1/PBX1/HOXB7/DLG1/MAGED1/LGR4/HS2ST1/SOX9/OSR1	10	Umbrella cells_OAB
1378	GO_BP	GO:0006303	double-strand break repair via nonhomologous end joining	9/1763	68/18215	0.132353	1.36745	0.993725	0.208829	0.852564	0.805415	XRCC5/TOP2B/KMT5B/POLB/MRE11/ERCC6/RHNO1/MLH1/SHLD2	9	Umbrella cells_OAB
1379	GO_BP	GO:0032007	negative regulation of TOR signaling	9/1763	68/18215	0.132353	1.36745	0.993725	0.208829	0.852564	0.805415	YWHAZ/PRKACB/SEC13/DEPTOR/UBR2/PRKAA1/MIOS/RNF152/NPRL2	9	Umbrella cells_OAB
1380	GO_BP	GO:1901607	alpha-amino acid biosynthetic process	9/1763	68/18215	0.132353	1.36745	0.993725	0.208829	0.852564	0.805415	ASS1/PCBD1/BCAT2/APIP/GOT2/AASDHPPT/AASS/PSAT1/GOT1	9	Umbrella cells_OAB
1381	GO_BP	GO:0045471	response to ethanol	15/1763	123/18215	0.121951	1.25998	0.947034	0.20902	0.852564	0.805415	EPS8/CAT/CLDN1/HMGCS2/GOT2/PRKAA1/USP46/ABAT/POLB/TP53INP1/ALAD/FGFR2/MT-ND4/MT-CYB/ITPR2	15	Umbrella cells_OAB
1382	GO_BP	GO:0071482	cellular response to light stimulus	15/1763	123/18215	0.121951	1.25998	0.947034	0.20902	0.852564	0.805415	MDM2/ZBTB1/MME/PCNA/PTPRK/RDH11/MAPK13/POLK/EIF2AK4/TRIAP1/CUL4B/TP53INP1/RHNO1/POLD3/ATR	15	Umbrella cells_OAB
1383	GO_BP	GO:0006536	glutamate metabolic process	5/1763	33/18215	0.151515	1.56543	1.06422	0.210519	0.854354	0.807107	GOT2/ALDH5A1/DGLUCY/GOT1/NR1H4	5	Umbrella cells_OAB
1384	GO_BP	GO:0019068	virion assembly	5/1763	33/18215	0.151515	1.56543	1.06422	0.210519	0.854354	0.807107	VPS4B/RAB1A/TSG101/CHMP4C/USP6NL	5	Umbrella cells_OAB
1385	GO_BP	GO:0035305	negative regulation of dephosphorylation	5/1763	33/18215	0.151515	1.56543	1.06422	0.210519	0.854354	0.807107	IQGAP1/ENSA/PPP1R1B/STYXL1/PTPA	5	Umbrella cells_OAB
1386	GO_BP	GO:0048199	vesicle targeting, to, from or within Golgi	5/1763	33/18215	0.151515	1.56543	1.06422	0.210519	0.854354	0.807107	TMED10/SAR1B/TRAPPC3/AP1AR/TRAPPC11	5	Umbrella cells_OAB
1387	GO_BP	GO:0051647	nucleus localization	5/1763	33/18215	0.151515	1.56543	1.06422	0.210519	0.854354	0.807107	CDC42/SYNE2/PCM1/DOCK7/CEP120	5	Umbrella cells_OAB
1388	GO_BP	GO:0060055	angiogenesis involved in wound healing	5/1763	33/18215	0.151515	1.56543	1.06422	0.210519	0.854354	0.807107	GPX1/ALOX5/GATA2/DAG1/PIK3CB	5	Umbrella cells_OAB
1389	GO_BP	GO:0060351	cartilage development involved in endochondral bone morphogenesis	5/1763	33/18215	0.151515	1.56543	1.06422	0.210519	0.854354	0.807107	TRIP11/ZMPSTE24/TSKU/RARG/SOX9	5	Umbrella cells_OAB
1390	GO_BP	GO:0051345	positive regulation of hydrolase activity	52/1763	480/18215	0.108333	1.11928	0.86695	0.212892	0.863361	0.815615	CTSH/PERP/TNFSF10/FAM162A/ASPH/ARL6IP5/PMAIP1/BCAP31/PPARG/EFNA1/LARS1/DAP/ITGA6/LGMN/ROBO1/CAV2/IFT57/NET1/PSENEN/MAP3K5/REST/EPHA2/RALGPS2/CHP2/ACER2/PSME3/RAB3GAP1/PCNA/RSU1/TNFSF15/EGLN3/TBC1D9/NF1/SYK/SNX13/F2RL1/CCDC125/MMUT/BCL2L13/WDR41/PLIN5/USP6NL/FGFR2/RAPGEFL1/NLRP2/TBC1D8B/DOCK7/NCSTN/PTPA/AIFM1/ARHGAP6/TBC1D8	52	Umbrella cells_OAB
1391	GO_BP	GO:0042180	cellular ketone metabolic process	26/1763	228/18215	0.114035	1.17819	0.886321	0.215986	0.870983	0.822816	PPARG/AKR1C3/NCOR1/PNKD/LONP2/ERLIN1/ADM/SRD5A2/REST/PIBF1/ERLIN2/GOT2/CBR1/COQ4/PDK3/CYP4F12/CRYZL1/KAT2B/PLIN5/APPL2/KYAT3/UBIAD1/SOX9/NR1H4/CBR4/AFMID	26	Umbrella cells_OAB
1392	GO_BP	GO:0072073	kidney epithelium development	18/1763	152/18215	0.118421	1.22351	0.905803	0.216664	0.870983	0.822816	GATA3/IQGAP1/HES1/SDC1/CAT/EPCAM/PBX1/EDN1/SMAD5/HOXB7/DLG1/MAGED1/LGR4/HS2ST1/SOX9/PROM1/FGFR2/OSR1	18	Umbrella cells_OAB
1393	GO_BP	GO:0006904	vesicle docking involved in exocytosis	6/1763	42/18215	0.142857	1.47597	1.01091	0.217042	0.870983	0.822816	SYTL2/VAMP3/RALB/EXOC1/EXOC4/EXOC6B	6	Umbrella cells_OAB
1394	GO_BP	GO:0042119	neutrophil activation	6/1763	42/18215	0.142857	1.47597	1.01091	0.217042	0.870983	0.822816	IL18/SYK/F2RL1/ANXA3/CXCL6/VAMP7	6	Umbrella cells_OAB
1395	GO_BP	GO:0060251	regulation of glial cell proliferation	6/1763	42/18215	0.142857	1.47597	1.01091	0.217042	0.870983	0.822816	HES1/UFL1/DICER1/NF1/PRKCI/CYSLTR1	6	Umbrella cells_OAB
1396	GO_BP	GO:0071364	cellular response to epidermal growth factor stimulus	6/1763	42/18215	0.142857	1.47597	1.01091	0.217042	0.870983	0.822816	IQGAP1/SNX6/PTPN11/BAG4/MARS1/SOX9	6	Umbrella cells_OAB
1397	GO_BP	GO:0006690	icosanoid metabolic process	15/1763	124/18215	0.120968	1.24982	0.913737	0.218004	0.870983	0.822816	MGST2/GPX1/PTGR1/AKR1C3/EDN1/ALOX5/ACOX1/GGT6/PIBF1/CBR1/CYP2J2/SYK/PLA2G10/CYP4F12/PLA2G4A	15	Umbrella cells_OAB
1398	GO_BP	GO:0043200	response to amino acid	15/1763	124/18215	0.120968	1.24982	0.913737	0.218004	0.870983	0.822816	ASS1/TMBIM6/LARS1/LAMTOR2/HMGCS2/UFL1/EDN1/LAMTOR3/PCNA/CASP3/UBR2/TOMM70/ALAD/ATP7A/AIFM1	15	Umbrella cells_OAB
1399	GO_BP	GO:0007350	blastoderm segmentation	4/1763	25/18215	0.16	1.65309	1.06966	0.218725	0.870983	0.822816	TBX3/WNT5A/FRS2/TASOR	4	Umbrella cells_OAB
1400	GO_BP	GO:0035336	long-chain fatty-acyl-CoA metabolic process	4/1763	25/18215	0.16	1.65309	1.06966	0.218725	0.870983	0.822816	ELOVL1/HACD2/FAR1/ELOVL6	4	Umbrella cells_OAB
1401	GO_BP	GO:0036119	response to platelet-derived growth factor	4/1763	25/18215	0.16	1.65309	1.06966	0.218725	0.870983	0.822816	IQGAP1/MARS1/ATP7A/FER	4	Umbrella cells_OAB
1402	GO_BP	GO:0038095	Fc-epsilon receptor signaling pathway	4/1763	25/18215	0.16	1.65309	1.06966	0.218725	0.870983	0.822816	VAV3/SYK/MAP2K4/FER	4	Umbrella cells_OAB
1403	GO_BP	GO:0045662	negative regulation of myoblast differentiation	4/1763	25/18215	0.16	1.65309	1.06966	0.218725	0.870983	0.822816	TBX3/IL18/MBNL3/SOX9	4	Umbrella cells_OAB
1404	GO_BP	GO:0051875	pigment granule localization	4/1763	25/18215	0.16	1.65309	1.06966	0.218725	0.870983	0.822816	RAB11A/RAB1A/MLPH/BBS2	4	Umbrella cells_OAB
1405	GO_BP	GO:0060586	multicellular organismal-level iron ion homeostasis	4/1763	25/18215	0.16	1.65309	1.06966	0.218725	0.870983	0.822816	SLC40A1/FBXL5/EIF2AK1/SLC11A2	4	Umbrella cells_OAB
1406	GO_BP	GO:0070129	regulation of mitochondrial translation	4/1763	25/18215	0.16	1.65309	1.06966	0.218725	0.870983	0.822816	COA3/LRPPRC/TRUB2/RPUSD3	4	Umbrella cells_OAB
1407	GO_BP	GO:0072170	metanephric tubule development	4/1763	25/18215	0.16	1.65309	1.06966	0.218725	0.870983	0.822816	HES1/LGR4/SOX9/OSR1	4	Umbrella cells_OAB
1408	GO_BP	GO:0072243	metanephric nephron epithelium development	4/1763	25/18215	0.16	1.65309	1.06966	0.218725	0.870983	0.822816	HES1/LGR4/SOX9/OSR1	4	Umbrella cells_OAB
1409	GO_BP	GO:0090023	positive regulation of neutrophil chemotaxis	4/1763	25/18215	0.16	1.65309	1.06966	0.218725	0.870983	0.822816	EDN1/DNM1L/MCU/MOSPD2	4	Umbrella cells_OAB
1410	GO_BP	GO:1901623	regulation of lymphocyte chemotaxis	4/1763	25/18215	0.16	1.65309	1.06966	0.218725	0.870983	0.822816	ADAM10/WNT5A/NEDD9/STK39	4	Umbrella cells_OAB
1411	GO_BP	GO:1901659	glycosyl compound biosynthetic process	4/1763	25/18215	0.16	1.65309	1.06966	0.218725	0.870983	0.822816	ADK/DCTD/PGM2/NT5E	4	Umbrella cells_OAB
1412	GO_BP	GO:0051101	regulation of DNA binding	10/1763	78/18215	0.128205	1.32459	0.940421	0.220069	0.870983	0.822816	GATA3/DAZAP2/HES1/H1-0/PPARG/CEBPG/PER2/PSEN1/ZNF675/ILRUN	10	Umbrella cells_OAB
1413	GO_BP	GO:0001889	liver development	17/1763	143/18215	0.118881	1.22826	0.897039	0.220144	0.870983	0.822816	ASS1/HES1/ERRFI1/TBX3/CLDN1/HMGCS2/CCND1/ACADM/CEBPG/ZMPSTE24/PCNA/NF1/PNPT1/PTPN3/SOX9/ATP7A/PHF2	17	Umbrella cells_OAB
1414	GO_BP	GO:0010719	negative regulation of epithelial to mesenchymal transition	7/1763	51/18215	0.137255	1.41809	0.97875	0.220174	0.870983	0.822816	GATA3/EFNA1/FOXA1/ADIPOR1/ZNF750/MARK1/USF3	7	Umbrella cells_OAB
1415	GO_BP	GO:0030865	cortical cytoskeleton organization	7/1763	51/18215	0.137255	1.41809	0.97875	0.220174	0.870983	0.822816	EZR/IQGAP1/PLS1/EPB41L1/DLG1/AKAP11/EPB41L3	7	Umbrella cells_OAB
1416	GO_BP	GO:0048013	ephrin receptor signaling pathway	7/1763	51/18215	0.137255	1.41809	0.97875	0.220174	0.870983	0.822816	EFNA1/PTK2/EPHA2/PTPN11/PAK1/EFNA5/ARHGEF28	7	Umbrella cells_OAB
1417	GO_BP	GO:0048286	lung alveolus development	7/1763	51/18215	0.137255	1.41809	0.97875	0.220174	0.870983	0.822816	ERRFI1/FOXA1/ITGB6/MAN1A2/HOXA5/FGFR2/ATP7A	7	Umbrella cells_OAB
1418	GO_BP	GO:0051496	positive regulation of stress fiber assembly	7/1763	51/18215	0.137255	1.41809	0.97875	0.220174	0.870983	0.822816	CDC42/LIMCH1/CD47/PFN2/PAK1/BAG4/CARMIL1	7	Umbrella cells_OAB
1419	GO_BP	GO:0015908	fatty acid transport	14/1763	115/18215	0.121739	1.25779	0.907799	0.221064	0.870983	0.822816	CROT/CRABP2/PPARG/LYPLA1/EPRS1/EDN1/GOT2/SYK/PLA2G10/ABCC4/PLA2G4A/PLA2R1/FABP4/P2RX4	14	Umbrella cells_OAB
1420	GO_BP	GO:0034250	positive regulation of amide metabolic process	19/1763	162/18215	0.117284	1.21176	0.886216	0.221111	0.870983	0.822816	EIF4G2/CSDE1/DNAJC3/EFNA1/IFNGR1/COA3/PABPC1/METTL5/EIF4G3/DHX29/LARP4/CASP3/PYM1/EIF2AK4/TRUB2/METTL14/RPUSD3/GUF1/GSAP	19	Umbrella cells_OAB
1421	GO_BP	GO:0071168	protein localization to chromatin	8/1763	60/18215	0.133333	1.37758	0.958962	0.22128	0.870983	0.822816	H4C3/SETD2/MACROH2A1/PPHLN1/ZMYND8/MSH2/TASOR/VRK1	8	Umbrella cells_OAB
1422	GO_BP	GO:0000712	resolution of meiotic recombination intermediates	3/1763	17/18215	0.176471	1.82326	1.11166	0.22327	0.870983	0.822816	TOP2B/MUS81/MLH1	3	Umbrella cells_OAB
1423	GO_BP	GO:0006570	tyrosine metabolic process	3/1763	17/18215	0.176471	1.82326	1.11166	0.22327	0.870983	0.822816	PCBD1/THAP4/GSTZ1	3	Umbrella cells_OAB
1424	GO_BP	GO:0006878	intracellular copper ion homeostasis	3/1763	17/18215	0.176471	1.82326	1.11166	0.22327	0.870983	0.822816	CP/SLC31A1/ATP7A	3	Umbrella cells_OAB
1425	GO_BP	GO:0007379	segment specification	3/1763	17/18215	0.176471	1.82326	1.11166	0.22327	0.870983	0.822816	MTF2/MLLT3/OSR1	3	Umbrella cells_OAB
1426	GO_BP	GO:0010155	regulation of proton transport	3/1763	17/18215	0.176471	1.82326	1.11166	0.22327	0.870983	0.822816	NDUFA4/TESC/CHP2	3	Umbrella cells_OAB
1427	GO_BP	GO:0010470	regulation of gastrulation	3/1763	17/18215	0.176471	1.82326	1.11166	0.22327	0.870983	0.822816	DAG1/OSR1/POGLUT1	3	Umbrella cells_OAB
1428	GO_BP	GO:0019184	nonribosomal peptide biosynthetic process	3/1763	17/18215	0.176471	1.82326	1.11166	0.22327	0.870983	0.822816	MGST2/GGT6/GSS	3	Umbrella cells_OAB
1429	GO_BP	GO:0031643	positive regulation of myelination	3/1763	17/18215	0.176471	1.82326	1.11166	0.22327	0.870983	0.822816	DICER1/PARD3/DAG1	3	Umbrella cells_OAB
1430	GO_BP	GO:0032488	Cdc42 protein signal transduction	3/1763	17/18215	0.176471	1.82326	1.11166	0.22327	0.870983	0.822816	CDC42/SHTN1/RHOU	3	Umbrella cells_OAB
1431	GO_BP	GO:0034392	negative regulation of smooth muscle cell apoptotic process	3/1763	17/18215	0.176471	1.82326	1.11166	0.22327	0.870983	0.822816	EDN1/LYPD3/DIPK2A	3	Umbrella cells_OAB
1432	GO_BP	GO:0050746	regulation of lipoprotein metabolic process	3/1763	17/18215	0.176471	1.82326	1.11166	0.22327	0.870983	0.822816	SVIP/RAB3GAP1/RABL3	3	Umbrella cells_OAB
1433	GO_BP	GO:0050872	white fat cell differentiation	3/1763	17/18215	0.176471	1.82326	1.11166	0.22327	0.870983	0.822816	PPARG/PER2/FABP4	3	Umbrella cells_OAB
1434	GO_BP	GO:0051782	negative regulation of cell division	3/1763	17/18215	0.176471	1.82326	1.11166	0.22327	0.870983	0.822816	C10orf99/CHMP4C/INTU	3	Umbrella cells_OAB
1435	GO_BP	GO:0055089	fatty acid homeostasis	3/1763	17/18215	0.176471	1.82326	1.11166	0.22327	0.870983	0.822816	PRKAA1/GOT1/NR1H4	3	Umbrella cells_OAB
1436	GO_BP	GO:0060253	negative regulation of glial cell proliferation	3/1763	17/18215	0.176471	1.82326	1.11166	0.22327	0.870983	0.822816	HES1/DICER1/NF1	3	Umbrella cells_OAB
1437	GO_BP	GO:0060382	regulation of DNA strand elongation	3/1763	17/18215	0.176471	1.82326	1.11166	0.22327	0.870983	0.822816	NUCKS1/UCHL5/NFRKB	3	Umbrella cells_OAB
1438	GO_BP	GO:0071025	RNA surveillance	3/1763	17/18215	0.176471	1.82326	1.11166	0.22327	0.870983	0.822816	EXOSC8/EXOSC7/EXOSC10	3	Umbrella cells_OAB
1439	GO_BP	GO:0090399	replicative senescence	3/1763	17/18215	0.176471	1.82326	1.11166	0.22327	0.870983	0.822816	MME/PLA2R1/ATR	3	Umbrella cells_OAB
1440	GO_BP	GO:0097401	synaptic vesicle lumen acidification	3/1763	17/18215	0.176471	1.82326	1.11166	0.22327	0.870983	0.822816	CLCN3/ATP6AP1/ATP6V1A	3	Umbrella cells_OAB
1441	GO_BP	GO:0097428	protein maturation by iron-sulfur cluster transfer	3/1763	17/18215	0.176471	1.82326	1.11166	0.22327	0.870983	0.822816	CIAO2A/CISD3/NFU1	3	Umbrella cells_OAB
1442	GO_BP	GO:0098712	L-glutamate import across plasma membrane	3/1763	17/18215	0.176471	1.82326	1.11166	0.22327	0.870983	0.822816	ARL6IP5/PER2/PSEN1	3	Umbrella cells_OAB
1443	GO_BP	GO:1902165	regulation of intrinsic apoptotic signaling pathway in response to DNA damage by p53 class mediator	3/1763	17/18215	0.176471	1.82326	1.11166	0.22327	0.870983	0.822816	MARCHF7/TRIAP1/TAF9B	3	Umbrella cells_OAB
1444	GO_BP	GO:1902916	positive regulation of protein polyubiquitination	3/1763	17/18215	0.176471	1.82326	1.11166	0.22327	0.870983	0.822816	MARCHF7/UBE2V2/XIAP	3	Umbrella cells_OAB
1445	GO_BP	GO:1902969	mitotic DNA replication	3/1763	17/18215	0.176471	1.82326	1.11166	0.22327	0.870983	0.822816	ZMPSTE24/MCM4/MCM3	3	Umbrella cells_OAB
1446	GO_BP	GO:0019751	polyol metabolic process	13/1763	106/18215	0.122642	1.26711	0.90285	0.224034	0.872153	0.823921	ASAH1/SPTSSA/PLPP2/PCBD1/SPTSSB/IP6K2/ACER2/PPIP5K2/DEGS2/SPTLC3/GOT1/GK5/PLA2G4A	13	Umbrella cells_OAB
1447	GO_BP	GO:0097306	cellular response to alcohol	13/1763	106/18215	0.122642	1.26711	0.90285	0.224034	0.872153	0.823921	CDH1/SGK1/AKR1C3/MDM2/FBP1/SPIDR/PRKAA1/SCNN1A/EFNA5/DAG1/TP53INP1/AIFM1/ITPR2	13	Umbrella cells_OAB
1448	GO_BP	GO:1990823	response to leukemia inhibitory factor	13/1763	106/18215	0.122642	1.26711	0.90285	0.224034	0.872153	0.823921	KLF5/XRCC5/BCLAF1/EPS8/SMARCA5/BCAT2/EEF1E1/KDM5B/MRPL15/PIGA/MTF2/PLA2G10/RARG	13	Umbrella cells_OAB
1449	GO_BP	GO:0002573	myeloid leukocyte differentiation	27/1763	239/18215	0.112971	1.16719	0.851707	0.225183	0.876022	0.827576	GATA3/CDC42/ID2/PRXL2A/PPARG/DHRS2/ACIN1/KLF10/ATP6AP1/NEDD9/GATA2/ITGB6/TESC/EPHA2/PIR/EIF2AK1/ITGB8/AP3B1/PSEN1/NF1/DHRS7B/TLR3/F2RL1/ZNF675/TSPAN2/FARP2/TCTA	27	Umbrella cells_OAB
1450	GO_BP	GO:0007044	cell-substrate junction assembly	12/1763	97/18215	0.123711	1.27816	0.899187	0.226864	0.881953	0.83318	SLK/DST/LIMCH1/VCL/CTTN/ITGA6/PTK2/LAMA3/PTPRK/EFNA5/SLC9A1/ARHGAP6	12	Umbrella cells_OAB
1451	GO_BP	GO:0003014	renal system process	15/1763	125/18215	0.12	1.23982	0.88072	0.227154	0.88247	0.833668	EMP2/SGK1/AKR1C3/LGMN/EDN1/ADM/PRKACB/AKAP11/CYP4F12/F2RL1/STK39/SLC15A2/TBC1D8B/RHPN2/RRM2B	15	Umbrella cells_OAB
1452	GO_BP	GO:0010526	retrotransposon silencing	5/1763	34/18215	0.147059	1.51939	0.992293	0.228681	0.884744	0.835816	ZNF91/APOBEC3C/TUT7/TUT4/UBR2	5	Umbrella cells_OAB
1453	GO_BP	GO:0032367	intracellular cholesterol transport	5/1763	34/18215	0.147059	1.51939	0.992293	0.228681	0.884744	0.835816	SCP2/TMEM97/OSBPL2/ARV1/RELCH	5	Umbrella cells_OAB
1454	GO_BP	GO:0045943	positive regulation of transcription by RNA polymerase I	5/1763	34/18215	0.147059	1.51939	0.992293	0.228681	0.884744	0.835816	SF3B1/SMARCA5/MARS1/ERCC6/WDR75	5	Umbrella cells_OAB
1455	GO_BP	GO:1901658	glycosyl compound catabolic process	5/1763	34/18215	0.147059	1.51939	0.992293	0.228681	0.884744	0.835816	APOBEC3C/FUCA1/FUCA2/ENPP4/DERA	5	Umbrella cells_OAB
1456	GO_BP	GO:1903749	positive regulation of establishment of protein localization to mitochondrion	5/1763	34/18215	0.147059	1.51939	0.992293	0.228681	0.884744	0.835816	SH3GLB1/PRKAA1/TOMM70/RHOU/HPS4	5	Umbrella cells_OAB
1457	GO_BP	GO:1903955	positive regulation of protein targeting to mitochondrion	5/1763	34/18215	0.147059	1.51939	0.992293	0.228681	0.884744	0.835816	SH3GLB1/PRKAA1/TOMM70/RHOU/HPS4	5	Umbrella cells_OAB
1458	GO_BP	GO:0072088	nephron epithelium morphogenesis	10/1763	79/18215	0.126582	1.30783	0.897567	0.231793	0.887067	0.838011	GATA3/HES1/PBX1/HOXB7/DLG1/MAGED1/LGR4/HS2ST1/SOX9/OSR1	10	Umbrella cells_OAB
1459	GO_BP	GO:0030218	erythrocyte differentiation	16/1763	135/18215	0.118519	1.22451	0.857091	0.232551	0.887067	0.838011	GATA3/ID2/ALAS1/PTBP3/ACIN1/UFL1/GATA2/FAM210B/SMAD5/CEBPG/CASP3/ACVR2A/PLA2G10/SLC11A2/HOXA5/UBA5	16	Umbrella cells_OAB
1460	GO_BP	GO:0007007	inner mitochondrial membrane organization	6/1763	43/18215	0.139535	1.44165	0.949139	0.233229	0.887067	0.838011	MTX2/IMMT/OPA1/TOMM70/SLC25A46/APOO	6	Umbrella cells_OAB
1461	GO_BP	GO:0016266	O-glycan processing	6/1763	43/18215	0.139535	1.44165	0.949139	0.233229	0.887067	0.838011	GALNT3/GALNT7/B3GNT5/C1GALT1/C1GALT1C1/B3GNT3	6	Umbrella cells_OAB
1462	GO_BP	GO:0051955	regulation of amino acid transport	6/1763	43/18215	0.139535	1.44165	0.949139	0.233229	0.887067	0.838011	ARL6IP5/SLC38A1/RAB3GAP1/PER2/PSEN1/ABAT	6	Umbrella cells_OAB
1463	GO_BP	GO:1903307	positive regulation of regulated secretory pathway	6/1763	43/18215	0.139535	1.44165	0.949139	0.233229	0.887067	0.838011	GATA2/SNX4/SYK/F2RL1/RAB15/VAMP7	6	Umbrella cells_OAB
1464	GO_BP	GO:0032922	circadian regulation of gene expression	9/1763	70/18215	0.128571	1.32838	0.901079	0.233639	0.887067	0.838011	ID2/ZFHX3/BHLHE41/GFPT1/PER2/NCOA2/MAGED1/LGR4/CLOCK	9	Umbrella cells_OAB
1465	GO_BP	GO:1903051	negative regulation of proteolysis involved in protein catabolic process	9/1763	70/18215	0.128571	1.32838	0.901079	0.233639	0.887067	0.838011	MARCHF7/EFNA1/SVIP/BAG5/PDCL3/PSME3IP1/PSEN1/UCHL5/ALAD	9	Umbrella cells_OAB
1466	GO_BP	GO:0039531	regulation of cytoplasmic pattern recognition receptor signaling pathway	13/1763	107/18215	0.121495	1.25527	0.866907	0.234105	0.887067	0.838011	TAX1BP1/RIOK3/TSPAN6/RTN4/BANF1/STMP1/XIAP/ANKRD17/BRCC3/ZDHHC12/F2RL1/SLC15A2/LYPLAL1	13	Umbrella cells_OAB
1467	GO_BP	GO:1901655	cellular response to ketone	13/1763	107/18215	0.121495	1.25527	0.866907	0.234105	0.887067	0.838011	ASS1/SGK1/AKR1C3/FBP1/USP8/NCOA4/PRKAA1/SCNN1A/AR/EFNA5/TRERF1/SLC39A9/AIFM1	13	Umbrella cells_OAB
1468	GO_BP	GO:1903018	regulation of glycoprotein metabolic process	8/1763	61/18215	0.131148	1.35499	0.909113	0.234789	0.887067	0.838011	ITM2C/TM9SF2/RAB1A/HBEGF/GOLGA2/ACER2/NCSTN/SOAT1	8	Umbrella cells_OAB
1469	GO_BP	GO:0003197	endocardial cushion development	7/1763	52/18215	0.134615	1.39082	0.92386	0.234867	0.887067	0.838011	TBX3/MDM2/ROBO1/MSX2/ERBB3/APC/SOX9	7	Umbrella cells_OAB
1470	GO_BP	GO:0006778	porphyrin-containing compound metabolic process	7/1763	52/18215	0.134615	1.39082	0.92386	0.234867	0.887067	0.838011	ALAS1/TMEM14A/EIF2AK1/SLC11A2/COX10/ALAD/COX15	7	Umbrella cells_OAB
1471	GO_BP	GO:0008608	attachment of spindle microtubules to kinetochore	7/1763	52/18215	0.134615	1.39082	0.92386	0.234867	0.887067	0.838011	CDC42/CENPC/RMDN1/APC/KAT2B/CHAMP1/ABRAXAS2	7	Umbrella cells_OAB
1472	GO_BP	GO:0060324	face development	7/1763	52/18215	0.134615	1.39082	0.92386	0.234867	0.887067	0.838011	ASPH/WNT5A/PTPN11/SGPL1/RAB3GAP1/GRHL2/RARG	7	Umbrella cells_OAB
1473	GO_BP	GO:0070988	demethylation	7/1763	52/18215	0.134615	1.39082	0.92386	0.234867	0.887067	0.838011	GATA3/CYP3A5/APOBEC3C/TET2/FTO/PPME1/PHF2	7	Umbrella cells_OAB
1474	GO_BP	GO:0000302	response to reactive oxygen species	23/1763	202/18215	0.113861	1.1764	0.825257	0.235274	0.887067	0.838011	GPX1/PRDX3/SDC1/CAT/MDM2/TOP2B/NET1/EDN1/MT-ND5/MAP3K5/PEX13/MPV17/PCNA/PTPRK/CASP3/PRKAA1/MAPK13/MAP2K4/NUDT15/ERCC6/ATP7A/AIFM1/FER	23	Umbrella cells_OAB
1475	GO_BP	GO:0050817	coagulation	26/1763	231/18215	0.112554	1.16289	0.815594	0.236199	0.887067	0.838011	PDIA3/HSPB1/LMAN1/VCL/TSPAN8/EDN1/TMX1/METAP1/ANO6/VAV3/AP3B1/FZD6/DGKA/ANXA8/PSEN1/SYK/F5/C1GALT1C1/ENPP4/F2RL1/HS3ST5/LNPK/PLA2G4A/MERTK/PIK3CB/HPS4	26	Umbrella cells_OAB
1476	GO_BP	GO:0007584	response to nutrient	19/1763	164/18215	0.115854	1.19698	0.82949	0.237282	0.887067	0.838011	ASS1/GPX1/ENSA/PPARG/AKR1C3/CAT/NFKBIZ/MDM2/HMGCS2/TRIM24/TFAM/AGL/F5/BCKDHB/KAT2B/ALAD/NR1H4/MT-CYB/NNT	19	Umbrella cells_OAB
1477	GO_BP	GO:0034109	homotypic cell-cell adhesion	12/1763	98/18215	0.122449	1.26512	0.861456	0.237482	0.887067	0.838011	CXADR/DSG2/DSP/PDIA3/HSPB1/VCL/TMX1/METAP1/ANK3/SYK/PKP2/PIK3CB	12	Umbrella cells_OAB
1478	GO_BP	GO:0038202	TORC1 signaling	12/1763	98/18215	0.122449	1.26512	0.861456	0.237482	0.887067	0.838011	YWHAZ/LARS1/LAMTOR2/LAMTOR3/PRKACB/SEC13/DEPTOR/SYK/PRKAA1/MIOS/RNF152/NPRL2	12	Umbrella cells_OAB
1479	GO_BP	GO:0050678	regulation of epithelial cell proliferation	44/1763	407/18215	0.108108	1.11695	0.781129	0.239587	0.887067	0.838011	GATA3/CDC42/GPX1/HES1/RTN4/SERPINB5/PPARG/CLDN1/ROBO1/CAV2/C10orf99/IFT57/CCND1/ALOX5/PDCL3/TRIM24/LRG1/WNT5A/GATA2/KDM5B/TP63/SYNJ2BP/PTPRK/DLG1/NF1/IFT74/MAGED1/WDR77/NRAS/WDR48/AR/FRS2/HOXA5/INTU/LAMB1/MTA3/SEMA5A/SOX9/IFT172/FGFR2/ATP7A/OSR1/SLC39A9/EAF2	44	Umbrella cells_OAB
1480	GO_BP	GO:0010038	response to metal ion	39/1763	358/18215	0.108939	1.12553	0.785266	0.239745	0.887067	0.838011	ASS1/CDH1/IQGAP1/CPNE3/SDC1/SETD2/AKR1C3/CAT/MDM2/FBP1/SEC31A/CLDN1/LGMN/HMGCS2/EDN1/WNT5A/ATG5/CHP2/ANK3/PCNA/MNAT1/CASP3/GSS/PRKAA1/SLC11A2/TFF1/ABAT/STK39/TFAP2A/SLC25A13/ALAD/MT-CYB/MT-CO1/ATP7A/NCSTN/SLC25A12/FABP4/ACO1/P2RX4	39	Umbrella cells_OAB
1481	GO_BP	GO:0001783	B cell apoptotic process	4/1763	26/18215	0.153846	1.58951	0.984676	0.240232	0.887067	0.838011	NFKBIZ/TNFRSF21/ORMDL3/SLC39A10	4	Umbrella cells_OAB
1482	GO_BP	GO:0001835	blastocyst hatching	4/1763	26/18215	0.153846	1.58951	0.984676	0.240232	0.887067	0.838011	SMIM14/RBBP8/LPAR6/PHF6	4	Umbrella cells_OAB
1483	GO_BP	GO:0002053	positive regulation of mesenchymal cell proliferation	4/1763	26/18215	0.153846	1.58951	0.984676	0.240232	0.887067	0.838011	ARHGAP5/WNT5A/SOX9/FGFR2	4	Umbrella cells_OAB
1484	GO_BP	GO:0006929	substrate-dependent cell migration	4/1763	26/18215	0.153846	1.58951	0.984676	0.240232	0.887067	0.838011	CD2AP/CTTN/ROBO1/SHTN1	4	Umbrella cells_OAB
1485	GO_BP	GO:0014829	vascular associated smooth muscle contraction	4/1763	26/18215	0.153846	1.58951	0.984676	0.240232	0.887067	0.838011	ATP2B1/EDN1/PIK3C2A/BBS2	4	Umbrella cells_OAB
1486	GO_BP	GO:0031167	rRNA methylation	4/1763	26/18215	0.153846	1.58951	0.984676	0.240232	0.887067	0.838011	METTL5/DIMT1/METTL16/FTSJ3	4	Umbrella cells_OAB
1487	GO_BP	GO:0035188	hatching	4/1763	26/18215	0.153846	1.58951	0.984676	0.240232	0.887067	0.838011	SMIM14/RBBP8/LPAR6/PHF6	4	Umbrella cells_OAB
1488	GO_BP	GO:0044346	fibroblast apoptotic process	4/1763	26/18215	0.153846	1.58951	0.984676	0.240232	0.887067	0.838011	TP63/API5/CHD8/CASP3	4	Umbrella cells_OAB
1489	GO_BP	GO:0048207	vesicle targeting, rough ER to cis-Golgi	4/1763	26/18215	0.153846	1.58951	0.984676	0.240232	0.887067	0.838011	TMED10/SAR1B/TRAPPC3/TRAPPC11	4	Umbrella cells_OAB
1490	GO_BP	GO:0048208	COPII vesicle coating	4/1763	26/18215	0.153846	1.58951	0.984676	0.240232	0.887067	0.838011	TMED10/SAR1B/TRAPPC3/TRAPPC11	4	Umbrella cells_OAB
1491	GO_BP	GO:0048596	embryonic camera-type eye morphogenesis	4/1763	26/18215	0.153846	1.58951	0.984676	0.240232	0.887067	0.838011	WNT5A/FRS2/TFAP2A/IFT172	4	Umbrella cells_OAB
1492	GO_BP	GO:0051560	mitochondrial calcium ion homeostasis	4/1763	26/18215	0.153846	1.58951	0.984676	0.240232	0.887067	0.838011	BCAP31/IMMT/MICU1/MCU	4	Umbrella cells_OAB
1493	GO_BP	GO:0062009	secondary palate development	4/1763	26/18215	0.153846	1.58951	0.984676	0.240232	0.887067	0.838011	WNT5A/ITGB6/ITGB8/DLG1	4	Umbrella cells_OAB
1494	GO_BP	GO:0071684	organism emergence from protective structure	4/1763	26/18215	0.153846	1.58951	0.984676	0.240232	0.887067	0.838011	SMIM14/RBBP8/LPAR6/PHF6	4	Umbrella cells_OAB
1495	GO_BP	GO:0099637	neurotransmitter receptor transport	4/1763	26/18215	0.153846	1.58951	0.984676	0.240232	0.887067	0.838011	RAB11A/VPS35/NSG1/GRIPAP1	4	Umbrella cells_OAB
1496	GO_BP	GO:1900151	regulation of nuclear-transcribed mRNA catabolic process, deadenylation-dependent decay	4/1763	26/18215	0.153846	1.58951	0.984676	0.240232	0.887067	0.838011	TOB1/CSDE1/PABPC1/CNOT7	4	Umbrella cells_OAB
1497	GO_BP	GO:1903020	positive regulation of glycoprotein metabolic process	4/1763	26/18215	0.153846	1.58951	0.984676	0.240232	0.887067	0.838011	RAB1A/GOLGA2/NCSTN/SOAT1	4	Umbrella cells_OAB
1498	GO_BP	GO:1904754	positive regulation of vascular associated smooth muscle cell migration	4/1763	26/18215	0.153846	1.58951	0.984676	0.240232	0.887067	0.838011	MDM2/FAT1/ATP7A/DOCK7	4	Umbrella cells_OAB
1499	GO_BP	GO:0010810	regulation of cell-substrate adhesion	25/1763	222/18215	0.112613	1.16349	0.802314	0.240712	0.887067	0.838011	AGR2/SLK/EMP2/CDC42/LIMCH1/OLFM4/ARPC2/VCL/ITGA6/PTK2/NEDD9/ACER2/FERMT1/RSU1/NF1/AP1AR/KANK1/EFNA5/DAG1/PKP2/CARMIL1/RIN2/SLC9A1/ARHGAP6/PIK3CB	25	Umbrella cells_OAB
1500	GO_BP	GO:2000027	regulation of animal organ morphogenesis	11/1763	89/18215	0.123596	1.27697	0.857415	0.240723	0.887067	0.838011	GATA3/ROBO1/EDN1/WNT5A/NTN4/HOXB7/MAGED1/AR/FRS2/LGR4/SOX9	11	Umbrella cells_OAB
1501	GO_BP	GO:0030522	intracellular receptor signaling pathway	40/1763	368/18215	0.108696	1.12302	0.78046	0.240884	0.887067	0.838011	TAX1BP1/RIOK3/TSPAN6/RTN4/ERRFI1/PPARG/AKR1C3/BANF1/NCOR1/STMP1/NCOA4/UFL1/FOXA1/DHRS3/XIAP/TRIM24/TP63/ANKRD17/PAK1/RNF34/BRCC3/NCOA2/THRB/ZDHHC12/PDK3/TLR3/AR/F2RL1/TRIM16/TRERF1/RARG/NR2F6/SLC15A2/UBA5/LYPLAL1/PLIN5/NR1H4/CLOCK/NR2C1/FAM120B	40	Umbrella cells_OAB
1502	GO_BP	GO:0006352	DNA-templated transcription initiation	20/1763	174/18215	0.114943	1.18757	0.813799	0.240972	0.887067	0.838011	BCLAF1/GTF2H5/NFKBIZ/MACROH2A1/DPY30/SMARCA5/ATF7IP/TFAM/ELOA/TAF9B/CDK7/KAT2B/TAF1B/MED11/ERCC6/ASH2L/TAF8/KAT7/GTF3C1/PHF2	20	Umbrella cells_OAB
1503	GO_BP	GO:0016241	regulation of macroautophagy	20/1763	174/18215	0.114943	1.18757	0.813799	0.240972	0.887067	0.838011	VPS35/SH3GLB1/CALCOCO2/SNX6/VPS26A/CTTN/VPS13C/SCFD1/SNX5/ATG5/DNM1L/RALB/RAB3GAP1/EXOC1/CASP3/SNX4/SNX7/EXOC4/ATP6V1A/ATG14	20	Umbrella cells_OAB
1504	GO_BP	GO:0008406	gonad development	26/1763	232/18215	0.112069	1.15788	0.792227	0.243118	0.887067	0.838011	IDH1/GATA3/TNFSF10/CD2AP/CSDE1/SDC1/AKR1C3/ATRX/HSD17B4/NCOA4/ADGRG1/SRD5A2/WNT5A/SGPL1/CASP3/ACVR2A/HOXA9/TLR3/WDR48/AR/BIK/SOX9/MSH2/OSR1/SCAPER/FER	26	Umbrella cells_OAB
1505	GO_BP	GO:1903036	positive regulation of response to wounding	10/1763	80/18215	0.125	1.29148	0.855285	0.243746	0.887067	0.838011	CLDN1/PTK2/TMEM97/HBEGF/ARFGEF1/ANO6/FERMT1/KANK1/ENPP4/ATP7A	10	Umbrella cells_OAB
1506	GO_BP	GO:0003279	cardiac septum development	13/1763	108/18215	0.12037	1.24365	0.831315	0.244353	0.887067	0.838011	GATA3/HES1/TBX3/MDM2/ROBO1/TRIP11/DHRS3/MSX2/SEMA3C/WNT5A/HOXA13/FRS2/FGFR2	13	Umbrella cells_OAB
1507	GO_BP	GO:0044403	biological process involved in symbiotic interaction	34/1763	310/18215	0.109677	1.13317	0.774125	0.244805	0.887067	0.838011	CD46/CXADR/DYNLT1/CDC42/GPX1/NUCKS1/CTSB/EEA1/VPS4B/ZDHHC20/SMC5/CLDN1/CAV2/TSG101/TMPRSS4/REST/ITGB6/CHMP4C/EPHA2/JPT2/CCNK/TMEM41B/FUCA2/IDE/YTHDC2/SLC20A2/EIF2AK4/F2RL1/DAG1/XPR1/HS3ST5/ST6GALNAC1/CXCL6/SMC6	34	Umbrella cells_OAB
1508	GO_BP	GO:0031589	cell-substrate adhesion	39/1763	359/18215	0.108635	1.1224	0.766744	0.245327	0.887067	0.838011	AGR2/SLK/EMP2/CDC42/LIMCH1/OLFM4/EFNA1/ARPC2/RAB1A/VCL/CTTN/ITGA6/PTK2/VAMP3/NEDD9/ITGB6/NTN4/ACER2/ITGB8/FERMT1/RSU1/LYPD3/PTPRK/NF1/AP1AR/KANK1/MUC4/LAMB1/EFNA5/DAG1/PKP2/CARMIL1/MERTK/RIN2/AKIP1/SLC9A1/ARHGAP6/PIK3CB/FER	39	Umbrella cells_OAB
1509	GO_BP	GO:0050821	protein stabilization	24/1763	213/18215	0.112676	1.16415	0.788836	0.245365	0.887067	0.838011	TSPAN1/ATP1B1/RTN4/MARCHF7/EFNA1/CCT6A/PFN2/MFSD1/ATF7IP/IP6K2/BAG5/PDCL3/TESC/FLOT2/USP33/RPAP3/SPAG1/TBL1X/TAF9B/CDK7/BAG4/RABL3/GET1/HPS4	24	Umbrella cells_OAB
1510	GO_BP	GO:0006633	fatty acid biosynthetic process	19/1763	165/18215	0.115152	1.18972	0.801396	0.24555	0.887067	0.838011	HACD3/AKR1C3/ELOVL1/EDN1/ERLIN1/ALOX5/HACD2/PIBF1/ERLIN2/CBR1/PRKAA1/PLA2G10/ELOVL6/GSTM4/KAT2B/PLA2G4A/HSD17B8/PRKAB1/CBR4	19	Umbrella cells_OAB
1511	GO_BP	GO:0003231	cardiac ventricle development	15/1763	127/18215	0.11811	1.22029	0.815508	0.245921	0.887067	0.838011	GATA3/DSP/HES1/TBX3/MDM2/ROBO1/TRIP11/SEMA3C/WNT5A/ZMPSTE24/GRHL2/HOXA13/FRS2/PKP2/FGFR2	15	Umbrella cells_OAB
1512	GO_BP	GO:0061008	hepaticobiliary system development	17/1763	146/18215	0.116438	1.20302	0.806247	0.246174	0.887067	0.838011	ASS1/HES1/ERRFI1/TBX3/CLDN1/HMGCS2/CCND1/ACADM/CEBPG/ZMPSTE24/PCNA/NF1/PNPT1/PTPN3/SOX9/ATP7A/PHF2	17	Umbrella cells_OAB
1513	GO_BP	GO:0071677	positive regulation of mononuclear cell migration	9/1763	71/18215	0.126761	1.30967	0.855811	0.246427	0.887067	0.838011	ADAM10/CD47/LGMN/CXCL17/WNT5A/NEDD9/ANO6/STK39/MOSPD2	9	Umbrella cells_OAB
1514	GO_BP	GO:0002446	neutrophil mediated immunity	5/1763	35/18215	0.142857	1.47597	0.922657	0.247273	0.887067	0.838011	SYK/F2RL1/ANXA3/CXCL6/VAMP7	5	Umbrella cells_OAB
1515	GO_BP	GO:0032228	regulation of synaptic transmission, GABAergic	5/1763	35/18215	0.142857	1.47597	0.922657	0.247273	0.887067	0.838011	SLC38A1/ZDHHC3/NF1/ZDHHC12/USP46	5	Umbrella cells_OAB
1516	GO_BP	GO:0048026	positive regulation of mRNA splicing, via spliceosome	5/1763	35/18215	0.142857	1.47597	0.922657	0.247273	0.887067	0.838011	SF3B4/RBMXL1/WDR77/EXOSC10/NCBP1	5	Umbrella cells_OAB
1517	GO_BP	GO:0048048	embryonic eye morphogenesis	5/1763	35/18215	0.142857	1.47597	0.922657	0.247273	0.887067	0.838011	WNT5A/FRS2/RARG/TFAP2A/IFT172	5	Umbrella cells_OAB
1518	GO_BP	GO:0048873	homeostasis of number of cells within a tissue	5/1763	35/18215	0.142857	1.47597	0.922657	0.247273	0.887067	0.838011	NFKBIZ/XIAP/GATA2/PTPN11/SOX9	5	Umbrella cells_OAB
1519	GO_BP	GO:0060122	inner ear receptor cell stereocilium organization	5/1763	35/18215	0.142857	1.47597	0.922657	0.247273	0.887067	0.838011	HES1/PLS1/TRIP11/TSKU/TTC8	5	Umbrella cells_OAB
1520	GO_BP	GO:0070293	renal absorption	5/1763	35/18215	0.142857	1.47597	0.922657	0.247273	0.887067	0.838011	SGK1/AKR1C3/EDN1/STK39/SLC15A2	5	Umbrella cells_OAB
1521	GO_BP	GO:0086005	ventricular cardiac muscle cell action potential	5/1763	35/18215	0.142857	1.47597	0.922657	0.247273	0.887067	0.838011	DSG2/DSP/DLG1/GPD1L/PKP2	5	Umbrella cells_OAB
1522	GO_BP	GO:0051310	metaphase chromosome alignment	12/1763	99/18215	0.121212	1.25234	0.824129	0.248287	0.887067	0.838011	CDC42/RAB11A/VPS4B/PIBF1/CHMP4C/CENPC/RMDN1/APC/KAT2B/CHAMP1/ABRAXAS2/MLH1	12	Umbrella cells_OAB
1523	GO_BP	GO:0071715	icosanoid transport	8/1763	62/18215	0.129032	1.33314	0.860133	0.248573	0.887067	0.838011	EDN1/SYK/PLA2G10/ABCC3/ABCC4/PLA2G4A/PLA2R1/P2RX4	8	Umbrella cells_OAB
1524	GO_BP	GO:0044843	cell cycle G1/S phase transition	29/1763	262/18215	0.110687	1.1436	0.766393	0.249306	0.887067	0.838011	PLK2/ID2/TCIM/MDM2/GPNMB/C10orf99/RBBP8/CCND1/SMARCC2/ZNF655/PBRM1/WEE1/PSME3/ANKRD17/MNAT1/DLG1/CTDSPL/APC/RHOU/TRIAP1/CDK7/CUL2/CUL4B/ECD/CPSF3/EIF4EBP1/APPL2/NPAT/DBF4	29	Umbrella cells_OAB
1525	GO_BP	GO:0042398	cellular modified amino acid biosynthetic process	6/1763	44/18215	0.136364	1.40888	0.888909	0.249775	0.887067	0.838011	MGST2/GATM/ACADM/GGT6/ATIC/GSS	6	Umbrella cells_OAB
1526	GO_BP	GO:0071604	transforming growth factor beta production	6/1763	44/18215	0.136364	1.40888	0.888909	0.249775	0.887067	0.838011	CD46/CD2AP/ITGB6/ITGB8/FERMT1/TSKU	6	Umbrella cells_OAB
1527	GO_BP	GO:0000959	mitochondrial RNA metabolic process	7/1763	53/18215	0.132075	1.36458	0.870099	0.24987	0.887067	0.838011	TFAM/LRPPRC/PRKAA1/PNPT1/GARS1/MTRES1/TRIT1	7	Umbrella cells_OAB
1528	GO_BP	GO:0002066	columnar/cuboidal epithelial cell development	7/1763	53/18215	0.132075	1.36458	0.870099	0.24987	0.887067	0.838011	KLF5/WNT5A/GATA2/C1GALT1/HOXA5/RARG/CLOCK	7	Umbrella cells_OAB
1529	GO_BP	GO:0002830	positive regulation of type 2 immune response	3/1763	18/18215	0.166667	1.72197	1.00317	0.250061	0.887067	0.838011	GATA3/IL18/DENND1B	3	Umbrella cells_OAB
1530	GO_BP	GO:0006450	regulation of translational fidelity	3/1763	18/18215	0.166667	1.72197	1.00317	0.250061	0.887067	0.838011	LARS1/IARS2/IARS1	3	Umbrella cells_OAB
1531	GO_BP	GO:0010766	negative regulation of sodium ion transport	3/1763	18/18215	0.166667	1.72197	1.00317	0.250061	0.887067	0.838011	COMMD1/STK39/OSR1	3	Umbrella cells_OAB
1532	GO_BP	GO:0020027	hemoglobin metabolic process	3/1763	18/18215	0.166667	1.72197	1.00317	0.250061	0.887067	0.838011	ALAS1/CAT/EIF2AK1	3	Umbrella cells_OAB
1533	GO_BP	GO:0035455	response to interferon-alpha	3/1763	18/18215	0.166667	1.72197	1.00317	0.250061	0.887067	0.838011	GATA3/IFNAR1/TPR	3	Umbrella cells_OAB
1534	GO_BP	GO:0042053	regulation of dopamine metabolic process	3/1763	18/18215	0.166667	1.72197	1.00317	0.250061	0.887067	0.838011	VPS35/PNKD/ABAT	3	Umbrella cells_OAB
1535	GO_BP	GO:0042069	regulation of catecholamine metabolic process	3/1763	18/18215	0.166667	1.72197	1.00317	0.250061	0.887067	0.838011	VPS35/PNKD/ABAT	3	Umbrella cells_OAB
1536	GO_BP	GO:0042407	cristae formation	3/1763	18/18215	0.166667	1.72197	1.00317	0.250061	0.887067	0.838011	IMMT/SLC25A46/APOO	3	Umbrella cells_OAB
1537	GO_BP	GO:0043116	negative regulation of vascular permeability	3/1763	18/18215	0.166667	1.72197	1.00317	0.250061	0.887067	0.838011	ADM/ARHGAP35/DDAH1	3	Umbrella cells_OAB
1538	GO_BP	GO:0046040	IMP metabolic process	3/1763	18/18215	0.166667	1.72197	1.00317	0.250061	0.887067	0.838011	ADSS2/ATIC/PAICS	3	Umbrella cells_OAB
1539	GO_BP	GO:0048490	anterograde synaptic vesicle transport	3/1763	18/18215	0.166667	1.72197	1.00317	0.250061	0.887067	0.838011	BLOC1S2/AP3B1/AP3M1	3	Umbrella cells_OAB
1540	GO_BP	GO:0060576	intestinal epithelial cell development	3/1763	18/18215	0.166667	1.72197	1.00317	0.250061	0.887067	0.838011	KLF5/C1GALT1/HOXA5	3	Umbrella cells_OAB
1541	GO_BP	GO:0061323	cell proliferation involved in heart morphogenesis	3/1763	18/18215	0.166667	1.72197	1.00317	0.250061	0.887067	0.838011	HES1/TBX3/SOX9	3	Umbrella cells_OAB
1542	GO_BP	GO:0071243	cellular response to arsenic-containing substance	3/1763	18/18215	0.166667	1.72197	1.00317	0.250061	0.887067	0.838011	GSTO2/ZFAND1/MAPK13	3	Umbrella cells_OAB
1543	GO_BP	GO:0072189	ureter development	3/1763	18/18215	0.166667	1.72197	1.00317	0.250061	0.887067	0.838011	GATA3/SOX9/OSR1	3	Umbrella cells_OAB
1544	GO_BP	GO:0072673	lamellipodium morphogenesis	3/1763	18/18215	0.166667	1.72197	1.00317	0.250061	0.887067	0.838011	SNX2/SNX1/KANK1	3	Umbrella cells_OAB
1545	GO_BP	GO:0099514	synaptic vesicle cytoskeletal transport	3/1763	18/18215	0.166667	1.72197	1.00317	0.250061	0.887067	0.838011	BLOC1S2/AP3B1/AP3M1	3	Umbrella cells_OAB
1546	GO_BP	GO:0099517	synaptic vesicle transport along microtubule	3/1763	18/18215	0.166667	1.72197	1.00317	0.250061	0.887067	0.838011	BLOC1S2/AP3B1/AP3M1	3	Umbrella cells_OAB
1547	GO_BP	GO:1900118	negative regulation of execution phase of apoptosis	3/1763	18/18215	0.166667	1.72197	1.00317	0.250061	0.887067	0.838011	RNF34/DFFA/FZD3	3	Umbrella cells_OAB
1548	GO_BP	GO:1904872	regulation of telomerase RNA localization to Cajal body	3/1763	18/18215	0.166667	1.72197	1.00317	0.250061	0.887067	0.838011	CCT6A/PARN/EXOSC10	3	Umbrella cells_OAB
1549	GO_BP	GO:2000136	regulation of cell proliferation involved in heart morphogenesis	3/1763	18/18215	0.166667	1.72197	1.00317	0.250061	0.887067	0.838011	HES1/TBX3/SOX9	3	Umbrella cells_OAB
1550	GO_BP	GO:0030900	forebrain development	44/1763	409/18215	0.107579	1.11149	0.746518	0.250102	0.887067	0.838011	CDH1/ID2/BTG2/HES1/RTN4/TBX3/NARS1/SETD2/ATRX/SYNE2/PCM1/ROBO1/TOP2B/ADGRG1/SRD5A2/WNT5A/GATA2/MBOAT7/ATIC/BTBD3/PEX13/RAB3GAP1/TACC2/CASP3/PSEN1/NF1/SCYL2/UCHL5/ARHGAP35/FRS2/METTL14/LAMB1/TSKU/BBS2/MPP5/MCPH1/EFHC1/ANXA3/SEMA5A/TTC8/FGFR2/ATP7A/DOCK7/CEP120	44	Umbrella cells_OAB
1551	GO_BP	GO:0007043	cell-cell junction assembly	18/1763	156/18215	0.115385	1.19213	0.788928	0.250262	0.887067	0.838011	CDH1/PKN2/VCL/CLDN1/PATJ/POF1B/EPHA2/MPP7/MARVELD2/GRHL2/DLG1/EPB41L3/PARD3/APC/PKP2/NR1H4/SLC39A9/FER	18	Umbrella cells_OAB
1552	GO_BP	GO:0050770	regulation of axonogenesis	18/1763	156/18215	0.115385	1.19213	0.788928	0.250262	0.887067	0.838011	CDH1/EIF4G2/RTN4/CRABP2/EFNA1/MAP3K13/ROBO1/SEMA3C/WNT5A/KIF13B/TRAK1/PAK1/SHTN1/PSEN1/ARHGAP35/EFNA5/FSTL4/SEMA5A	18	Umbrella cells_OAB
1553	GO_BP	GO:0034504	protein localization to nucleus	34/1763	311/18215	0.109325	1.12952	0.754179	0.250872	0.887067	0.838011	CDH1/CD2AP/PTTG1IP/YWHAZ/TPR/MDM2/CCT6A/LARP7/NUTF2/EDN1/RBM22/NOL8/CHP2/SEC13/NMD3/XPO1/FERMT1/ORMDL3/PSEN1/NF1/SYK/MAGED1/DTX3L/CSE1L/ILRUN/APPL2/PKIA/SOX9/RANBP6/TAF8/KAT7/NVL/UTP25/NUP93	34	Umbrella cells_OAB
1554	GO_BP	GO:0001514	selenocysteine incorporation	2/1763	10/18215	0.2	2.06636	1.10415	0.251469	0.887067	0.838011	SARS1/SECISBP2L	2	Umbrella cells_OAB
1555	GO_BP	GO:0006451	translational readthrough	2/1763	10/18215	0.2	2.06636	1.10415	0.251469	0.887067	0.838011	SARS1/SECISBP2L	2	Umbrella cells_OAB
1556	GO_BP	GO:0006702	androgen biosynthetic process	2/1763	10/18215	0.2	2.06636	1.10415	0.251469	0.887067	0.838011	SRD5A2/SRD5A3	2	Umbrella cells_OAB
1557	GO_BP	GO:0008300	isoprenoid catabolic process	2/1763	10/18215	0.2	2.06636	1.10415	0.251469	0.887067	0.838011	AKR1C3/SRD5A3	2	Umbrella cells_OAB
1558	GO_BP	GO:0014820	tonic smooth muscle contraction	2/1763	10/18215	0.2	2.06636	1.10415	0.251469	0.887067	0.838011	EDN1/BBS2	2	Umbrella cells_OAB
1559	GO_BP	GO:0015858	nucleoside transport	2/1763	10/18215	0.2	2.06636	1.10415	0.251469	0.887067	0.838011	SLC29A1/SLC29A3	2	Umbrella cells_OAB
1560	GO_BP	GO:0018242	protein O-linked glycosylation via serine	2/1763	10/18215	0.2	2.06636	1.10415	0.251469	0.887067	0.838011	GALNT3/POGLUT1	2	Umbrella cells_OAB
1561	GO_BP	GO:0018243	protein O-linked glycosylation via threonine	2/1763	10/18215	0.2	2.06636	1.10415	0.251469	0.887067	0.838011	GALNT3/EOGT	2	Umbrella cells_OAB
1562	GO_BP	GO:0030638	polyketide metabolic process	2/1763	10/18215	0.2	2.06636	1.10415	0.251469	0.887067	0.838011	AKR1C3/CBR4	2	Umbrella cells_OAB
1563	GO_BP	GO:0030647	aminoglycoside antibiotic metabolic process	2/1763	10/18215	0.2	2.06636	1.10415	0.251469	0.887067	0.838011	AKR1C3/CBR4	2	Umbrella cells_OAB
1564	GO_BP	GO:0031440	regulation of mRNA 3'-end processing	2/1763	10/18215	0.2	2.06636	1.10415	0.251469	0.887067	0.838011	ZC3H14/NCBP1	2	Umbrella cells_OAB
1565	GO_BP	GO:0032070	regulation of deoxyribonuclease activity	2/1763	10/18215	0.2	2.06636	1.10415	0.251469	0.887067	0.838011	PCNA/DFFA	2	Umbrella cells_OAB
1566	GO_BP	GO:0033210	leptin-mediated signaling pathway	2/1763	10/18215	0.2	2.06636	1.10415	0.251469	0.887067	0.838011	ADIPOR1/BBS2	2	Umbrella cells_OAB
1567	GO_BP	GO:0033212	iron import into cell	2/1763	10/18215	0.2	2.06636	1.10415	0.251469	0.887067	0.838011	STEAP2/SLC11A2	2	Umbrella cells_OAB
1568	GO_BP	GO:0036109	alpha-linolenic acid metabolic process	2/1763	10/18215	0.2	2.06636	1.10415	0.251469	0.887067	0.838011	SCP2/ELOVL1	2	Umbrella cells_OAB
1569	GO_BP	GO:0038129	ERBB3 signaling pathway	2/1763	10/18215	0.2	2.06636	1.10415	0.251469	0.887067	0.838011	RTN4/ERBB3	2	Umbrella cells_OAB
1570	GO_BP	GO:0042989	sequestering of actin monomers	2/1763	10/18215	0.2	2.06636	1.10415	0.251469	0.887067	0.838011	TWF1/SCIN	2	Umbrella cells_OAB
1571	GO_BP	GO:0043653	mitochondrial fragmentation involved in apoptotic process	2/1763	10/18215	0.2	2.06636	1.10415	0.251469	0.887067	0.838011	VPS35/DNM1L	2	Umbrella cells_OAB
1572	GO_BP	GO:0044598	doxorubicin metabolic process	2/1763	10/18215	0.2	2.06636	1.10415	0.251469	0.887067	0.838011	AKR1C3/CBR4	2	Umbrella cells_OAB
1573	GO_BP	GO:0045541	negative regulation of cholesterol biosynthetic process	2/1763	10/18215	0.2	2.06636	1.10415	0.251469	0.887067	0.838011	ERLIN1/ERLIN2	2	Umbrella cells_OAB
1574	GO_BP	GO:0048149	behavioral response to ethanol	2/1763	10/18215	0.2	2.06636	1.10415	0.251469	0.887067	0.838011	EPS8/USP46	2	Umbrella cells_OAB
1575	GO_BP	GO:0048194	Golgi vesicle budding	2/1763	10/18215	0.2	2.06636	1.10415	0.251469	0.887067	0.838011	TMED10/PRKCI	2	Umbrella cells_OAB
1576	GO_BP	GO:0048304	positive regulation of isotype switching to IgG isotypes	2/1763	10/18215	0.2	2.06636	1.10415	0.251469	0.887067	0.838011	MSH2/MLH1	2	Umbrella cells_OAB
1577	GO_BP	GO:0048340	paraxial mesoderm morphogenesis	2/1763	10/18215	0.2	2.06636	1.10415	0.251469	0.887067	0.838011	WNT5A/EXOC4	2	Umbrella cells_OAB
1578	GO_BP	GO:0048672	positive regulation of collateral sprouting	2/1763	10/18215	0.2	2.06636	1.10415	0.251469	0.887067	0.838011	CRABP2/EFNA5	2	Umbrella cells_OAB
1579	GO_BP	GO:0048840	otolith development	2/1763	10/18215	0.2	2.06636	1.10415	0.251469	0.887067	0.838011	SLC44A4/ATG5	2	Umbrella cells_OAB
1580	GO_BP	GO:0048865	stem cell fate commitment	2/1763	10/18215	0.2	2.06636	1.10415	0.251469	0.887067	0.838011	EDN1/SOX9	2	Umbrella cells_OAB
1581	GO_BP	GO:0060054	positive regulation of epithelial cell proliferation involved in wound healing	2/1763	10/18215	0.2	2.06636	1.10415	0.251469	0.887067	0.838011	CLDN1/LRG1	2	Umbrella cells_OAB
1582	GO_BP	GO:0060068	vagina development	2/1763	10/18215	0.2	2.06636	1.10415	0.251469	0.887067	0.838011	WNT5A/MERTK	2	Umbrella cells_OAB
1583	GO_BP	GO:0060368	regulation of Fc receptor mediated stimulatory signaling pathway	2/1763	10/18215	0.2	2.06636	1.10415	0.251469	0.887067	0.838011	CD47/APPL2	2	Umbrella cells_OAB
1584	GO_BP	GO:0070344	regulation of fat cell proliferation	2/1763	10/18215	0.2	2.06636	1.10415	0.251469	0.887067	0.838011	PER2/FTO	2	Umbrella cells_OAB
1585	GO_BP	GO:0071372	cellular response to follicle-stimulating hormone stimulus	2/1763	10/18215	0.2	2.06636	1.10415	0.251469	0.887067	0.838011	EDN1/EFNA5	2	Umbrella cells_OAB
1586	GO_BP	GO:0071421	manganese ion transmembrane transport	2/1763	10/18215	0.2	2.06636	1.10415	0.251469	0.887067	0.838011	SLC11A2/ATP2C2	2	Umbrella cells_OAB
1587	GO_BP	GO:0106119	negative regulation of sterol biosynthetic process	2/1763	10/18215	0.2	2.06636	1.10415	0.251469	0.887067	0.838011	ERLIN1/ERLIN2	2	Umbrella cells_OAB
1588	GO_BP	GO:1901388	regulation of transforming growth factor beta activation	2/1763	10/18215	0.2	2.06636	1.10415	0.251469	0.887067	0.838011	ITGB6/ITGB8	2	Umbrella cells_OAB
1589	GO_BP	GO:1901841	regulation of high voltage-gated calcium channel activity	2/1763	10/18215	0.2	2.06636	1.10415	0.251469	0.887067	0.838011	SRI/NIPSNAP2	2	Umbrella cells_OAB
1590	GO_BP	GO:1902510	regulation of apoptotic DNA fragmentation	2/1763	10/18215	0.2	2.06636	1.10415	0.251469	0.887067	0.838011	DFFA/AIFM1	2	Umbrella cells_OAB
1591	GO_BP	GO:1903044	protein localization to membrane raft	2/1763	10/18215	0.2	2.06636	1.10415	0.251469	0.887067	0.838011	ATP1B1/FLOT2	2	Umbrella cells_OAB
1592	GO_BP	GO:1904749	regulation of protein localization to nucleolus	2/1763	10/18215	0.2	2.06636	1.10415	0.251469	0.887067	0.838011	NMD3/NVL	2	Umbrella cells_OAB
1593	GO_BP	GO:1904760	regulation of myofibroblast differentiation	2/1763	10/18215	0.2	2.06636	1.10415	0.251469	0.887067	0.838011	TSKU/TP53INP1	2	Umbrella cells_OAB
1594	GO_BP	GO:1904896	ESCRT complex disassembly	2/1763	10/18215	0.2	2.06636	1.10415	0.251469	0.887067	0.838011	VPS4B/VTA1	2	Umbrella cells_OAB
1595	GO_BP	GO:1904903	ESCRT III complex disassembly	2/1763	10/18215	0.2	2.06636	1.10415	0.251469	0.887067	0.838011	VPS4B/VTA1	2	Umbrella cells_OAB
1596	GO_BP	GO:1990700	nucleolar chromatin organization	2/1763	10/18215	0.2	2.06636	1.10415	0.251469	0.887067	0.838011	SMARCA5/PHF2	2	Umbrella cells_OAB
1597	GO_BP	GO:2000234	positive regulation of rRNA processing	2/1763	10/18215	0.2	2.06636	1.10415	0.251469	0.887067	0.838011	DIMT1/WDR75	2	Umbrella cells_OAB
1598	GO_BP	GO:2000739	regulation of mesenchymal stem cell differentiation	2/1763	10/18215	0.2	2.06636	1.10415	0.251469	0.887067	0.838011	REST/SOX9	2	Umbrella cells_OAB
1599	GO_BP	GO:0071103	DNA conformation change	11/1763	90/18215	0.122222	1.26278	0.818071	0.252161	0.888639	0.839496	XRCC5/TOP2B/DDX1/ASCC3/NBN/HMGB3/CHD8/MNAT1/MCM4/MRE11/MCM3	11	Umbrella cells_OAB
1600	GO_BP	GO:2000045	regulation of G1/S transition of mitotic cell cycle	21/1763	185/18215	0.113514	1.1728	0.773311	0.25223	0.888639	0.839496	PLK2/ID2/MDM2/GPNMB/CCND1/SMARCC2/ZNF655/PBRM1/WEE1/PSME3/ANKRD17/MNAT1/DLG1/CTDSPL/APC/TRIAP1/CDK7/CUL4B/ECD/CPSF3/APPL2	21	Umbrella cells_OAB
1601	GO_BP	GO:0065004	protein-DNA complex assembly	25/1763	224/18215	0.111607	1.1531	0.754754	0.255059	0.897692	0.848048	H3-3B/H1-4/H1-2/H4C3/HP1BP3/H1-0/GTF2H5/GMNN/NFKBIZ/ATRX/MACROH2A1/SMARCA5/ATF7IP/SUPT16H/ASF1A/CHRAC1/CENPC/H2BC21/H3-3A/H1-3/TAF1B/MED11/SOX9/TAF8/ZNF827	25	Umbrella cells_OAB
1602	GO_BP	GO:1901991	negative regulation of mitotic cell cycle phase transition	22/1763	195/18215	0.112821	1.16564	0.761251	0.255118	0.897692	0.848048	PLK2/TPR/MDM2/GPNMB/CCNG1/PSMG2/RBBP8/CCND1/ZNF655/NBN/CHMP4C/NAE1/WEE1/BABAM2/DLG1/BRCC3/CTDSPL/INIP/RAD17/APC/TRIAP1/MRE11	22	Umbrella cells_OAB
1603	GO_BP	GO:0003151	outflow tract morphogenesis	10/1763	81/18215	0.123457	1.27553	0.81356	0.255912	0.898802	0.849097	CDC42/HES1/TBX3/ROBO1/EDN1/DHRS3/MSX2/SEMA3C/WNT5A/FGFR2	10	Umbrella cells_OAB
1604	GO_BP	GO:0061333	renal tubule morphogenesis	10/1763	81/18215	0.123457	1.27553	0.81356	0.255912	0.898802	0.849097	GATA3/HES1/PBX1/HOXB7/DLG1/MAGED1/LGR4/HS2ST1/SOX9/OSR1	10	Umbrella cells_OAB
1605	GO_BP	GO:0072028	nephron morphogenesis	10/1763	81/18215	0.123457	1.27553	0.81356	0.255912	0.898802	0.849097	GATA3/HES1/PBX1/HOXB7/DLG1/MAGED1/LGR4/HS2ST1/SOX9/OSR1	10	Umbrella cells_OAB
1606	GO_BP	GO:0031346	positive regulation of cell projection organization	39/1763	361/18215	0.108033	1.11618	0.729856	0.256664	0.900881	0.851061	CDC42/EIF4G2/EPS8/FNBP1L/TWF1/CRABP2/ARPC2/MAP3K13/ITGA6/ROBO1/MIEN1/TMEM30A/CAPRIN1/ZMYND8/SHOC2/WNT5A/NEDD9/TMEM106B/TRAK1/CUX1/PLCE1/SHTN1/ENC1/STAU2/PRKCI/FAM98A/APC/ARHGAP35/F2RL1/EFNA5/KAT2B/PROM2/SEMA5A/PTK6/CARMIL1/WASHC5/ATP7A/STYXL1/CEP120	39	Umbrella cells_OAB
1607	GO_BP	GO:0000082	G1/S transition of mitotic cell cycle	26/1763	234/18215	0.111111	1.14798	0.745802	0.257213	0.902247	0.852351	PLK2/ID2/MDM2/GPNMB/RBBP8/CCND1/SMARCC2/ZNF655/PBRM1/WEE1/PSME3/ANKRD17/MNAT1/DLG1/CTDSPL/APC/RHOU/TRIAP1/CDK7/CUL2/CUL4B/ECD/CPSF3/EIF4EBP1/APPL2/DBF4	26	Umbrella cells_OAB
1608	GO_BP	GO:0008593	regulation of Notch signaling pathway	12/1763	100/18215	0.12	1.23982	0.787196	0.259267	0.908405	0.858168	CD46/TCIM/HES1/ADAM10/ROBO1/GATA2/TP63/SYNJ2BP/PRKCI/TSPAN15/SLC35C1/POGLUT1	12	Umbrella cells_OAB
1609	GO_BP	GO:0060411	cardiac septum morphogenesis	9/1763	72/18215	0.125	1.29148	0.811216	0.259446	0.908405	0.858168	HES1/TBX3/MDM2/ROBO1/DHRS3/MSX2/SEMA3C/WNT5A/FGFR2	9	Umbrella cells_OAB
1610	GO_BP	GO:0030048	actin filament-based movement	16/1763	138/18215	0.115942	1.19789	0.763879	0.260113	0.908405	0.858168	DSG2/EMP2/SRI/AKAP9/DSP/LIMCH1/FNBP1L/MYO6/SYNE2/MYO1B/SHTN1/MYO5C/DLG1/GPD1L/PKP2/SLC9A1	16	Umbrella cells_OAB
1611	GO_BP	GO:0071897	DNA biosynthetic process	21/1763	186/18215	0.112903	1.1665	0.747126	0.26024	0.908405	0.858168	XRCC5/CCT6A/PARP4/ZBTB1/USP10/RFC1/STN1/CHRAC1/GRHL2/PCNA/PARN/POLK/EXOSC10/POLB/MRE11/POLI/POLD3/KAT7/ATR/NVL/RRM2B	21	Umbrella cells_OAB
1612	GO_BP	GO:0007006	mitochondrial membrane organization	14/1763	119/18215	0.117647	1.21551	0.772086	0.260375	0.908405	0.858168	PMAIP1/TMEM14A/MTCH2/BLOC1S2/MTX2/IMMT/AP3B1/OPA1/THEM4/TOMM70/SLC25A46/APOO/SLC9A1/RHOT1	14	Umbrella cells_OAB
1613	GO_BP	GO:0006541	glutamine metabolic process	4/1763	27/18215	0.148148	1.53064	0.903252	0.262192	0.908405	0.858168	SLC38A1/NIT2/GFPT1/NR1H4	4	Umbrella cells_OAB
1614	GO_BP	GO:0009648	photoperiodism	4/1763	27/18215	0.148148	1.53064	0.903252	0.262192	0.908405	0.858168	ID2/PER2/NR2F6/CLOCK	4	Umbrella cells_OAB
1615	GO_BP	GO:0010758	regulation of macrophage chemotaxis	4/1763	27/18215	0.148148	1.53064	0.903252	0.262192	0.908405	0.858168	PTK2/CXCL17/MTUS1/MMP28	4	Umbrella cells_OAB
1616	GO_BP	GO:0016180	snRNA processing	4/1763	27/18215	0.148148	1.53064	0.903252	0.262192	0.908405	0.858168	EXOSC8/INTS10/EXOSC7/INTS14	4	Umbrella cells_OAB
1617	GO_BP	GO:0021846	cell proliferation in forebrain	4/1763	27/18215	0.148148	1.53064	0.903252	0.262192	0.908405	0.858168	PCM1/FGFR2/DOCK7/CEP120	4	Umbrella cells_OAB
1618	GO_BP	GO:0031579	membrane raft organization	4/1763	27/18215	0.148148	1.53064	0.903252	0.262192	0.908405	0.858168	EMP2/CAV2/NAXE/DLG1	4	Umbrella cells_OAB
1619	GO_BP	GO:0035313	wound healing, spreading of epidermal cells	4/1763	27/18215	0.148148	1.53064	0.903252	0.262192	0.908405	0.858168	HBEGF/MSX2/LRG1/FERMT1	4	Umbrella cells_OAB
1620	GO_BP	GO:0048745	smooth muscle tissue development	4/1763	27/18215	0.148148	1.53064	0.903252	0.262192	0.908405	0.858168	DLG1/NF1/SOX9/OSR1	4	Umbrella cells_OAB
1621	GO_BP	GO:0051984	positive regulation of chromosome segregation	4/1763	27/18215	0.148148	1.53064	0.903252	0.262192	0.908405	0.858168	SMC5/KAT2B/SMC2/SMC6	4	Umbrella cells_OAB
1622	GO_BP	GO:0060669	embryonic placenta morphogenesis	4/1763	27/18215	0.148148	1.53064	0.903252	0.262192	0.908405	0.858168	SETD2/ADM/GRHL2/FGFR2	4	Umbrella cells_OAB
1623	GO_BP	GO:0071624	positive regulation of granulocyte chemotaxis	4/1763	27/18215	0.148148	1.53064	0.903252	0.262192	0.908405	0.858168	EDN1/DNM1L/MCU/MOSPD2	4	Umbrella cells_OAB
1624	GO_BP	GO:0090025	regulation of monocyte chemotaxis	4/1763	27/18215	0.148148	1.53064	0.903252	0.262192	0.908405	0.858168	LGMN/CXCL17/ANO6/MOSPD2	4	Umbrella cells_OAB
1625	GO_BP	GO:0099170	postsynaptic modulation of chemical synaptic transmission	4/1763	27/18215	0.148148	1.53064	0.903252	0.262192	0.908405	0.858168	CDH1/USP8/WNT5A/SNX14	4	Umbrella cells_OAB
1626	GO_BP	GO:1902894	negative regulation of miRNA transcription	4/1763	27/18215	0.148148	1.53064	0.903252	0.262192	0.908405	0.858168	PPARG/NCOR1/REST/SOX9	4	Umbrella cells_OAB
1627	GO_BP	GO:2001032	regulation of double-strand break repair via nonhomologous end joining	4/1763	27/18215	0.148148	1.53064	0.903252	0.262192	0.908405	0.858168	TOP2B/KMT5B/ERCC6/SHLD2	4	Umbrella cells_OAB
1628	GO_BP	GO:0042176	regulation of protein catabolic process	39/1763	362/18215	0.107735	1.1131	0.711489	0.262416	0.908625	0.858376	CDH1/EZR/PLK2/GPX1/MARCHF7/VPS35/BCAP31/MDM2/USP8/FBXL5/SVIP/UFL1/BAG5/RNF128/NUB1/TMX1/WNT5A/TMTC3/PSME3IP1/PSME3/COMMD1/XPO1/PSMD10/PSEN1/SH3RF1/IDE/UCHL5/SOCS4/APC/NUDT15/TSPAN15/PTPN3/CUL4B/HMGCR/COP1/ZYG11B/SOX9/ALAD/BTRC	39	Umbrella cells_OAB
1629	GO_BP	GO:0033619	membrane protein proteolysis	8/1763	63/18215	0.126984	1.31198	0.81199	0.26261	0.908737	0.858482	CTSH/ADAM10/PSENEN/PSEN1/TSPAN15/PTPN3/DAG1/NCSTN	8	Umbrella cells_OAB
1630	GO_BP	GO:0030520	intracellular estrogen receptor signaling pathway	7/1763	54/18215	0.12963	1.33931	0.817416	0.265153	0.909576	0.859275	NCOA4/UFL1/FOXA1/TP63/PAK1/AR/UBA5	7	Umbrella cells_OAB
1631	GO_BP	GO:0035315	hair cell differentiation	7/1763	54/18215	0.12963	1.33931	0.817416	0.265153	0.909576	0.859275	HES1/MYO6/PLS1/SLC44A4/ESRP1/SLITRK6/MYCL	7	Umbrella cells_OAB
1632	GO_BP	GO:0009135	purine nucleoside diphosphate metabolic process	13/1763	110/18215	0.118182	1.22103	0.761157	0.265339	0.909576	0.859275	FBP1/AK2/NCOR1/HK1/PSEN1/DLG1/NUDT9/PRKAA1/AK4/KAT2B/SLC4A4/MAGI3/NT5E	13	Umbrella cells_OAB
1633	GO_BP	GO:0009179	purine ribonucleoside diphosphate metabolic process	13/1763	110/18215	0.118182	1.22103	0.761157	0.265339	0.909576	0.859275	FBP1/AK2/NCOR1/HK1/PSEN1/DLG1/NUDT9/PRKAA1/AK4/KAT2B/SLC4A4/MAGI3/NT5E	13	Umbrella cells_OAB
1634	GO_BP	GO:0006913	nucleocytoplasmic transport	36/1763	333/18215	0.108108	1.11695	0.705094	0.265427	0.909576	0.859275	CDH1/PTTG1IP/SETD2/TPR/MDM2/ANP32A/THOC2/NUTF2/NEMF/FYTTD1/PHAX/RBM22/SDAD1/CHP2/SEC13/NMD3/PTPN11/XPO1/NXF1/FERMT1/PSEN1/NF1/NCBP3/SYK/CTDSPL2/CSE1L/NUP42/NSUN2/LSG1/RAE1/NCBP1/APPL2/PKIA/RSRC1/RANBP6/NUP93	36	Umbrella cells_OAB
1635	GO_BP	GO:0051169	nuclear transport	36/1763	333/18215	0.108108	1.11695	0.705094	0.265427	0.909576	0.859275	CDH1/PTTG1IP/SETD2/TPR/MDM2/ANP32A/THOC2/NUTF2/NEMF/FYTTD1/PHAX/RBM22/SDAD1/CHP2/SEC13/NMD3/PTPN11/XPO1/NXF1/FERMT1/PSEN1/NF1/NCBP3/SYK/CTDSPL2/CSE1L/NUP42/NSUN2/LSG1/RAE1/NCBP1/APPL2/PKIA/RSRC1/RANBP6/NUP93	36	Umbrella cells_OAB
1636	GO_BP	GO:0002262	myeloid cell homeostasis	20/1763	177/18215	0.112994	1.16744	0.732764	0.265539	0.909576	0.859275	GATA3/ID2/ALAS1/PTBP3/ACIN1/UFL1/GATA2/FAM210B/SMAD5/CEBPG/CASP3/NF1/ACVR2A/PLA2G10/SLC11A2/HOXA5/UBA5/MERTK/NCSTN/PIK3CB	20	Umbrella cells_OAB
1637	GO_BP	GO:0000462	maturation of SSU-rRNA from tricistronic rRNA transcript (SSU-rRNA, 5.8S rRNA, LSU-rRNA)	5/1763	36/18215	0.138889	1.43498	0.855165	0.266234	0.909576	0.859275	GTF2H5/BMS1/UTP4/FCF1/UTP25	5	Umbrella cells_OAB
1638	GO_BP	GO:0021799	cerebral cortex radially oriented cell migration	5/1763	36/18215	0.138889	1.43498	0.855165	0.266234	0.909576	0.859275	RTN4/SYNE2/ADGRG1/MBOAT7/LAMB1	5	Umbrella cells_OAB
1639	GO_BP	GO:0032197	retrotransposition	5/1763	36/18215	0.138889	1.43498	0.855165	0.266234	0.909576	0.859275	ZNF91/APOBEC3C/TUT7/TUT4/UBR2	5	Umbrella cells_OAB
1640	GO_BP	GO:0035137	hindlimb morphogenesis	5/1763	36/18215	0.138889	1.43498	0.855165	0.266234	0.909576	0.859275	TBX3/MSX2/TP63/RARG/OSR1	5	Umbrella cells_OAB
1641	GO_BP	GO:0046329	negative regulation of JNK cascade	5/1763	36/18215	0.138889	1.43498	0.855165	0.266234	0.909576	0.859275	MECOM/NCOR1/ZMYND11/F2RL1/ZNF675	5	Umbrella cells_OAB
1642	GO_BP	GO:0060317	cardiac epithelial to mesenchymal transition	5/1763	36/18215	0.138889	1.43498	0.855165	0.266234	0.909576	0.859275	EMP2/RTN4/TBX3/EFNA1/MSX2	5	Umbrella cells_OAB
1643	GO_BP	GO:1902745	positive regulation of lamellipodium organization	5/1763	36/18215	0.138889	1.43498	0.855165	0.266234	0.909576	0.859275	CDC42/ARPC2/PLCE1/CARMIL1/ATP7A	5	Umbrella cells_OAB
1644	GO_BP	GO:0008038	neuron recognition	6/1763	45/18215	0.133333	1.37758	0.830143	0.266637	0.909576	0.859275	RTN4/TNFRSF21/ROBO1/CASP3/ARHGAP35/SEMA5A	6	Umbrella cells_OAB
1645	GO_BP	GO:0031641	regulation of myelination	6/1763	45/18215	0.133333	1.37758	0.830143	0.266637	0.909576	0.859275	TNFRSF21/DICER1/DLG1/PARD3/DAG1/RARG	6	Umbrella cells_OAB
1646	GO_BP	GO:0034331	cell junction maintenance	6/1763	45/18215	0.133333	1.37758	0.830143	0.266637	0.909576	0.859275	CLDN1/DLG1/ERC1/SORT1/F2RL1/PLEKHA7	6	Umbrella cells_OAB
1647	GO_BP	GO:0035196	miRNA processing	6/1763	45/18215	0.133333	1.37758	0.830143	0.266637	0.909576	0.859275	DICER1/TUT7/ZMPSTE24/TUT4/NCBP1/TRUB1	6	Umbrella cells_OAB
1648	GO_BP	GO:0042149	cellular response to glucose starvation	6/1763	45/18215	0.133333	1.37758	0.830143	0.266637	0.909576	0.859275	YWHAZ/PMAIP1/HSPA5/SH3GLB1/PRKAA1/ATG14	6	Umbrella cells_OAB
1649	GO_BP	GO:0042168	heme metabolic process	6/1763	45/18215	0.133333	1.37758	0.830143	0.266637	0.909576	0.859275	ALAS1/TMEM14A/SLC11A2/COX10/ALAD/COX15	6	Umbrella cells_OAB
1650	GO_BP	GO:0046466	membrane lipid catabolic process	6/1763	45/18215	0.133333	1.37758	0.830143	0.266637	0.909576	0.859275	MGST2/ASAH1/FUCA1/ACER2/SGPL1/SUMF1	6	Umbrella cells_OAB
1651	GO_BP	GO:0090224	regulation of spindle organization	6/1763	45/18215	0.133333	1.37758	0.830143	0.266637	0.909576	0.859275	TPR/VPS4B/CHMP4C/DRG1/RAE1/MAP9	6	Umbrella cells_OAB
1652	GO_BP	GO:0001649	osteoblast differentiation	28/1763	255/18215	0.109804	1.13447	0.707907	0.267953	0.909576	0.859275	TOB1/RSL1D1/PPARG/CAT/METTL7A/CCDC47/PTK2/HSD17B4/UFL1/MSX2/TENT5A/SUCO/REST/EPHA2/SMAD5/ASF1A/TP63/BAMBI/NBR1/NF1/ACVR2A/IARS1/DNAJC13/LGR4/BMP3/SOX9/FGFR2/CREB3L1	28	Umbrella cells_OAB
1653	GO_BP	GO:0070936	protein K48-linked ubiquitination	10/1763	82/18215	0.121951	1.25998	0.772375	0.268276	0.909576	0.859275	TTC3/MARCHF6/FBXO9/RNF34/DTX3L/RNF152/KBTBD7/DTX4/UBE2D4/BTRC	10	Umbrella cells_OAB
1654	GO_BP	GO:0043543	protein acylation	12/1763	101/18215	0.118812	1.22754	0.750648	0.270412	0.909576	0.859275	ZDHHC20/ZDHHC3/DLD/ZDHHC13/ZDHHC5/ZDHHC12/PRKAA1/KAT2B/NAA35/CEP295/CLOCK/KAT7	12	Umbrella cells_OAB
1655	GO_BP	GO:1903828	negative regulation of protein localization	24/1763	217/18215	0.110599	1.14269	0.692198	0.275297	0.909576	0.859275	YWHAZ/VPS35/LYPLA1/MACROH2A1/LMAN1/NDFIP2/SVIP/REST/ERLEC1/PTPN11/COMMD1/HADH/FERMT1/NF1/YOD1/MAGED1/F2RL1/ABHD17B/ILRUN/HMGCR/BAG4/LZTFL1/PKIA/GRIPAP1	24	Umbrella cells_OAB
1656	GO_BP	GO:0045995	regulation of embryonic development	11/1763	92/18215	0.119565	1.23533	0.740745	0.27558	0.909576	0.859275	HES1/RAB14/TRIP12/LAMA3/UCHL5/KAT2B/DAG1/NFRKB/OSR1/UTP25/POGLUT1	11	Umbrella cells_OAB
1657	GO_BP	GO:0120034	positive regulation of plasma membrane bounded cell projection assembly	13/1763	111/18215	0.117117	1.21003	0.726577	0.276059	0.909576	0.859275	CDC42/EPS8/FNBP1L/ARPC2/MIEN1/ZMYND8/PLCE1/FAM98A/APC/ARHGAP35/F2RL1/ATP7A/CEP120	13	Umbrella cells_OAB
1658	GO_BP	GO:0070507	regulation of microtubule cytoskeleton organization	18/1763	159/18215	0.113208	1.16964	0.703292	0.276727	0.909576	0.859275	AKAP9/TPR/VPS4B/CHMP4C/CKAP2/PAK1/CEP70/SLAIN2/DRG1/PRKAA1/CKAP5/APC/EFNA5/HAUS1/RAE1/MAP9/SPAST/HAUS6	18	Umbrella cells_OAB
1659	GO_BP	GO:0001885	endothelial cell development	8/1763	64/18215	0.125	1.29148	0.764653	0.276874	0.909576	0.859275	EZR/GPX1/VCL/CLDN1/MARVELD2/VEZF1/HOXA13/F2RL1	8	Umbrella cells_OAB
1660	GO_BP	GO:0070050	neuron cellular homeostasis	8/1763	64/18215	0.125	1.29148	0.764653	0.276874	0.909576	0.859275	CLCN3/ATP6AP1/TMEM106B/IMMT/FGGY/PSEN1/PRKAA1/ATP6V1A	8	Umbrella cells_OAB
1661	GO_BP	GO:0002283	neutrophil activation involved in immune response	3/1763	19/18215	0.157895	1.63134	0.901305	0.277285	0.909576	0.859275	SYK/ANXA3/VAMP7	3	Umbrella cells_OAB
1662	GO_BP	GO:0006309	apoptotic DNA fragmentation	3/1763	19/18215	0.157895	1.63134	0.901305	0.277285	0.909576	0.859275	DICER1/DFFA/AIFM1	3	Umbrella cells_OAB
1663	GO_BP	GO:0006390	mitochondrial transcription	3/1763	19/18215	0.157895	1.63134	0.901305	0.277285	0.909576	0.859275	TFAM/PRKAA1/MTRES1	3	Umbrella cells_OAB
1664	GO_BP	GO:0006977	DNA damage response, signal transduction by p53 class mediator resulting in cell cycle arrest	3/1763	19/18215	0.157895	1.63134	0.901305	0.277285	0.909576	0.859275	PLK2/MDM2/TRIAP1	3	Umbrella cells_OAB
1665	GO_BP	GO:0008356	asymmetric cell division	3/1763	19/18215	0.157895	1.63134	0.901305	0.277285	0.909576	0.859275	GOLGA2/PARD3/DOCK7	3	Umbrella cells_OAB
1666	GO_BP	GO:0032026	response to magnesium ion	3/1763	19/18215	0.157895	1.63134	0.901305	0.277285	0.909576	0.859275	MDM2/FBP1/ANK3	3	Umbrella cells_OAB
1667	GO_BP	GO:0035338	long-chain fatty-acyl-CoA biosynthetic process	3/1763	19/18215	0.157895	1.63134	0.901305	0.277285	0.909576	0.859275	ELOVL1/HACD2/ELOVL6	3	Umbrella cells_OAB
1668	GO_BP	GO:0035372	protein localization to microtubule	3/1763	19/18215	0.157895	1.63134	0.901305	0.277285	0.909576	0.859275	CRIPT/ABHD17B/CHAMP1	3	Umbrella cells_OAB
1669	GO_BP	GO:0035743	CD4-positive, alpha-beta T cell cytokine production	3/1763	19/18215	0.157895	1.63134	0.901305	0.277285	0.909576	0.859275	GATA3/IL18/DENND1B	3	Umbrella cells_OAB
1670	GO_BP	GO:0045091	regulation of single stranded viral RNA replication via double stranded DNA intermediate	3/1763	19/18215	0.157895	1.63134	0.901305	0.277285	0.909576	0.859275	TOP2B/APOBEC3C/TASOR	3	Umbrella cells_OAB
1671	GO_BP	GO:0048339	paraxial mesoderm development	3/1763	19/18215	0.157895	1.63134	0.901305	0.277285	0.909576	0.859275	WNT5A/EXOC4/POGLUT1	3	Umbrella cells_OAB
1672	GO_BP	GO:0060039	pericardium development	3/1763	19/18215	0.157895	1.63134	0.901305	0.277285	0.909576	0.859275	SETD2/WNT5A/FLRT3	3	Umbrella cells_OAB
1673	GO_BP	GO:0060438	trachea development	3/1763	19/18215	0.157895	1.63134	0.901305	0.277285	0.909576	0.859275	HOXA5/RARG/SOX9	3	Umbrella cells_OAB
1674	GO_BP	GO:0060602	branch elongation of an epithelium	3/1763	19/18215	0.157895	1.63134	0.901305	0.277285	0.909576	0.859275	WNT5A/SOX9/FGFR2	3	Umbrella cells_OAB
1675	GO_BP	GO:0070242	thymocyte apoptotic process	3/1763	19/18215	0.157895	1.63134	0.901305	0.277285	0.909576	0.859275	EFNA1/WNT5A/DFFA	3	Umbrella cells_OAB
1676	GO_BP	GO:0090670	RNA localization to Cajal body	3/1763	19/18215	0.157895	1.63134	0.901305	0.277285	0.909576	0.859275	CCT6A/PARN/EXOSC10	3	Umbrella cells_OAB
1677	GO_BP	GO:0090671	telomerase RNA localization to Cajal body	3/1763	19/18215	0.157895	1.63134	0.901305	0.277285	0.909576	0.859275	CCT6A/PARN/EXOSC10	3	Umbrella cells_OAB
1678	GO_BP	GO:0090672	telomerase RNA localization	3/1763	19/18215	0.157895	1.63134	0.901305	0.277285	0.909576	0.859275	CCT6A/PARN/EXOSC10	3	Umbrella cells_OAB
1679	GO_BP	GO:0090685	RNA localization to nucleus	3/1763	19/18215	0.157895	1.63134	0.901305	0.277285	0.909576	0.859275	CCT6A/PARN/EXOSC10	3	Umbrella cells_OAB
1680	GO_BP	GO:0110154	RNA decapping	3/1763	19/18215	0.157895	1.63134	0.901305	0.277285	0.909576	0.859275	CAPRIN1/CNOT7/DCPS	3	Umbrella cells_OAB
1681	GO_BP	GO:1902931	negative regulation of alcohol biosynthetic process	3/1763	19/18215	0.157895	1.63134	0.901305	0.277285	0.909576	0.859275	ERLIN1/REST/ERLIN2	3	Umbrella cells_OAB
1682	GO_BP	GO:0060485	mesenchyme development	36/1763	335/18215	0.107463	1.11029	0.666923	0.27766	0.909576	0.859275	GATA3/EMP2/CDC42/HES1/RTN4/TBX3/EFNA1/MDM2/SLC39A6/PTK2/ROBO1/NOLC1/FOXA1/EDN1/ADIPOR1/MSX2/SEMA3C/LRG1/WNT5A/BAMBI/ZNF750/ERBB3/EXOC4/APC/HOXA5/DAG1/SEMA5A/SOX9/MARK1/FGFR2/POLR1B/OSR1/TASOR/USF3/SLC39A10/POGLUT1	36	Umbrella cells_OAB
1683	GO_BP	GO:0045137	development of primary sexual characteristics	26/1763	237/18215	0.109705	1.13345	0.67692	0.278958	0.909576	0.859275	IDH1/GATA3/TNFSF10/CD2AP/CSDE1/SDC1/AKR1C3/ATRX/HSD17B4/NCOA4/ADGRG1/SRD5A2/WNT5A/SGPL1/CASP3/ACVR2A/HOXA9/TLR3/WDR48/AR/BIK/SOX9/MSH2/OSR1/SCAPER/FER	26	Umbrella cells_OAB
1684	GO_BP	GO:0051098	regulation of binding	26/1763	237/18215	0.109705	1.13345	0.67692	0.278958	0.909576	0.859275	GATA3/DAZAP2/NUCKS1/HES1/SLPI/H1-0/TMBIM6/PPARG/GMNN/GOLGA2/CEBPG/BAMBI/PTPRF/PSME3IP1/NMD3/USP33/RALB/PER2/PSEN1/IDE/BTAF1/DTX3L/ZNF675/ILRUN/NCBP1/NVL	26	Umbrella cells_OAB
1685	GO_BP	GO:0007009	plasma membrane organization	19/1763	169/18215	0.112426	1.16157	0.690751	0.279733	0.909576	0.859275	ATP8B1/EMP2/MYOF/FNBP1L/VMP1/SH3GLB1/VPS4B/CAV2/CHMP4C/DMKN/ANO6/OSBPL2/ANK3/BAIAP2L1/TMEM41B/ARV1/EPB41L3/AR/MPP5	19	Umbrella cells_OAB
1686	GO_BP	GO:0010559	regulation of glycoprotein biosynthetic process	7/1763	55/18215	0.127273	1.31496	0.765767	0.280684	0.909576	0.859275	ITM2C/TM9SF2/HBEGF/GOLGA2/ACER2/NCSTN/SOAT1	7	Umbrella cells_OAB
1687	GO_BP	GO:0030857	negative regulation of epithelial cell differentiation	7/1763	55/18215	0.127273	1.31496	0.765767	0.280684	0.909576	0.859275	HES1/TBX3/CCND1/MSX2/TP63/SOX9/OSR1	7	Umbrella cells_OAB
1688	GO_BP	GO:0170038	proteinogenic amino acid biosynthetic process	7/1763	55/18215	0.127273	1.31496	0.765767	0.280684	0.909576	0.859275	ASS1/APIP/GOT2/AASDHPPT/AASS/PSAT1/GOT1	7	Umbrella cells_OAB
1689	GO_BP	GO:0032392	DNA geometric change	10/1763	83/18215	0.120482	1.2448	0.731717	0.280822	0.909576	0.859275	XRCC5/DDX1/ASCC3/NBN/HMGB3/CHD8/MNAT1/MCM4/MRE11/MCM3	10	Umbrella cells_OAB
1690	GO_BP	GO:0034614	cellular response to reactive oxygen species	17/1763	150/18215	0.113333	1.17094	0.688159	0.282647	0.909576	0.859275	PRDX3/CAT/MDM2/TOP2B/NET1/EDN1/MAP3K5/PEX13/MPV17/PCNA/PTPRK/PRKAA1/MAPK13/MAP2K4/ATP7A/AIFM1/FER	17	Umbrella cells_OAB
1691	GO_BP	GO:0006862	nucleotide transport	6/1763	46/18215	0.130435	1.34763	0.772767	0.283772	0.909576	0.859275	CD47/SHOC2/ABCC5/SLC35B1/ABCC4/SLC35B3	6	Umbrella cells_OAB
1692	GO_BP	GO:0042491	inner ear auditory receptor cell differentiation	6/1763	46/18215	0.130435	1.34763	0.772767	0.283772	0.909576	0.859275	HES1/MYO6/PLS1/ESRP1/SLITRK6/MYCL	6	Umbrella cells_OAB
1693	GO_BP	GO:0048483	autonomic nervous system development	6/1763	46/18215	0.130435	1.34763	0.772767	0.283772	0.909576	0.859275	GATA3/HES1/TP63/NF1/FZD3/TFAP2A	6	Umbrella cells_OAB
1694	GO_BP	GO:0072599	establishment of protein localization to endoplasmic reticulum	6/1763	46/18215	0.130435	1.34763	0.772767	0.283772	0.909576	0.859275	SRP9/HSPA5/TRAM1/SRP72/SRPRA/RAB3GAP1	6	Umbrella cells_OAB
1695	GO_BP	GO:2000785	regulation of autophagosome assembly	6/1763	46/18215	0.130435	1.34763	0.772767	0.283772	0.909576	0.859275	SH3GLB1/SCFD1/RALB/RAB3GAP1/SNX4/SNX7	6	Umbrella cells_OAB
1696	GO_BP	GO:0006869	lipid transport	48/1763	455/18215	0.105495	1.08995	0.636072	0.284374	0.909576	0.859275	ATP8B1/LIMA1/SCP2/CROT/VMP1/CRABP2/PPARG/LYPLA1/VPS4B/EPRS1/GLTP/SAR1B/VPS13C/TMEM97/TMEM30A/EDN1/TMEM30B/KDM5B/GOT2/ANO6/OSBPL2/PTPN11/NAXE/VPS13A/OSBPL9/ATP11B/ZDHHC5/TMEM41B/ARV1/SYK/PRKAA1/PLA2G10/TRIAP1/ABCC3/RELCH/TSKU/ABCC4/SIGMAR1/APOO/ATP9A/APOL4/PLA2G4A/OSBPL3/PLA2R1/FABP4/SOAT1/UHRF1BP1L/P2RX4	48	Umbrella cells_OAB
1697	GO_BP	GO:0001773	myeloid dendritic cell activation	4/1763	28/18215	0.142857	1.47597	0.82509	0.284508	0.909576	0.859275	DHRS2/ITGB6/ITGB8/PSEN1	4	Umbrella cells_OAB
1698	GO_BP	GO:0003156	regulation of animal organ formation	4/1763	28/18215	0.142857	1.47597	0.82509	0.284508	0.909576	0.859275	ROBO1/WNT5A/AR/FRS2	4	Umbrella cells_OAB
1699	GO_BP	GO:0006613	cotranslational protein targeting to membrane	4/1763	28/18215	0.142857	1.47597	0.82509	0.284508	0.909576	0.859275	SRP9/TRAM1/SRP72/SRPRA	4	Umbrella cells_OAB
1700	GO_BP	GO:0006817	phosphate ion transport	4/1763	28/18215	0.142857	1.47597	0.82509	0.284508	0.909576	0.859275	SLC20A1/SLC20A2/XPR1/SLC37A1	4	Umbrella cells_OAB
1701	GO_BP	GO:0010592	positive regulation of lamellipodium assembly	4/1763	28/18215	0.142857	1.47597	0.82509	0.284508	0.909576	0.859275	CDC42/ARPC2/PLCE1/ATP7A	4	Umbrella cells_OAB
1702	GO_BP	GO:0016188	synaptic vesicle maturation	4/1763	28/18215	0.142857	1.47597	0.82509	0.284508	0.909576	0.859275	ZDHHC20/CLCN3/ATP6AP1/ATP6V1A	4	Umbrella cells_OAB
1703	GO_BP	GO:0019076	viral release from host cell	4/1763	28/18215	0.142857	1.47597	0.82509	0.284508	0.909576	0.859275	VPS4B/CAV2/TSG101/CHMP4C	4	Umbrella cells_OAB
1704	GO_BP	GO:0021680	cerebellar Purkinje cell layer development	4/1763	28/18215	0.142857	1.47597	0.82509	0.284508	0.909576	0.859275	HSPA5/ARCN1/SLC25A46/ATP7A	4	Umbrella cells_OAB
1705	GO_BP	GO:0032801	receptor catabolic process	4/1763	28/18215	0.142857	1.47597	0.82509	0.284508	0.909576	0.859275	SH3GLB1/LGMN/DTX3L/KIF16B	4	Umbrella cells_OAB
1706	GO_BP	GO:0035308	negative regulation of protein dephosphorylation	4/1763	28/18215	0.142857	1.47597	0.82509	0.284508	0.909576	0.859275	ENSA/PPP1R1B/STYXL1/PTPA	4	Umbrella cells_OAB
1707	GO_BP	GO:0035891	exit from host cell	4/1763	28/18215	0.142857	1.47597	0.82509	0.284508	0.909576	0.859275	VPS4B/CAV2/TSG101/CHMP4C	4	Umbrella cells_OAB
1708	GO_BP	GO:0043304	regulation of mast cell degranulation	4/1763	28/18215	0.142857	1.47597	0.82509	0.284508	0.909576	0.859275	GATA2/SNX4/SYK/VAMP7	4	Umbrella cells_OAB
1709	GO_BP	GO:0045606	positive regulation of epidermal cell differentiation	4/1763	28/18215	0.142857	1.47597	0.82509	0.284508	0.909576	0.859275	MACROH2A1/PLAAT4/NCOA3/TRIM16	4	Umbrella cells_OAB
1710	GO_BP	GO:0045830	positive regulation of isotype switching	4/1763	28/18215	0.142857	1.47597	0.82509	0.284508	0.909576	0.859275	KMT5B/MSH2/MLH1/SHLD2	4	Umbrella cells_OAB
1711	GO_BP	GO:0046337	phosphatidylethanolamine metabolic process	4/1763	28/18215	0.142857	1.47597	0.82509	0.284508	0.909576	0.859275	PLAAT4/PLAAT3/PLA2G10/SELENOI	4	Umbrella cells_OAB
1712	GO_BP	GO:0070199	establishment of protein localization to chromosome	4/1763	28/18215	0.142857	1.47597	0.82509	0.284508	0.909576	0.859275	CCT6A/MACROH2A1/SPIDR/ZNF827	4	Umbrella cells_OAB
1713	GO_BP	GO:0090594	inflammatory response to wounding	4/1763	28/18215	0.142857	1.47597	0.82509	0.284508	0.909576	0.859275	PPARG/NFKBIZ/ALOX5/TLR3	4	Umbrella cells_OAB
1714	GO_BP	GO:0120255	olefinic compound biosynthetic process	4/1763	28/18215	0.142857	1.47597	0.82509	0.284508	0.909576	0.859275	AKR1C3/ADM/SRD5A2/REST	4	Umbrella cells_OAB
1715	GO_BP	GO:0007095	mitotic G2 DNA damage checkpoint signaling	5/1763	37/18215	0.135135	1.39619	0.789683	0.285503	0.909576	0.859275	CCNG1/NBN/BABAM2/BRCC3/MRE11	5	Umbrella cells_OAB
1716	GO_BP	GO:0010092	specification of animal organ identity	5/1763	37/18215	0.135135	1.39619	0.789683	0.285503	0.909576	0.859275	ROBO1/WNT5A/AR/FRS2/FGFR2	5	Umbrella cells_OAB
1717	GO_BP	GO:0031076	embryonic camera-type eye development	5/1763	37/18215	0.135135	1.39619	0.789683	0.285503	0.909576	0.859275	WNT5A/FRS2/RARG/TFAP2A/IFT172	5	Umbrella cells_OAB
1718	GO_BP	GO:0032366	intracellular sterol transport	5/1763	37/18215	0.135135	1.39619	0.789683	0.285503	0.909576	0.859275	SCP2/TMEM97/OSBPL2/ARV1/RELCH	5	Umbrella cells_OAB
1719	GO_BP	GO:0035510	DNA dealkylation	5/1763	37/18215	0.135135	1.39619	0.789683	0.285503	0.909576	0.859275	GATA3/APOBEC3C/ASCC3/TET2/FTO	5	Umbrella cells_OAB
1720	GO_BP	GO:0043243	positive regulation of protein-containing complex disassembly	5/1763	37/18215	0.135135	1.39619	0.789683	0.285503	0.909576	0.859275	CALCOCO2/F2RL1/SEMA5A/CARMIL1/SPAST	5	Umbrella cells_OAB
1721	GO_BP	GO:0070269	pyroptosis	5/1763	37/18215	0.135135	1.39619	0.789683	0.285503	0.909576	0.859275	APIP/GBP3/CASP3/CASP6/GSDMB	5	Umbrella cells_OAB
1722	GO_BP	GO:0072529	pyrimidine-containing compound catabolic process	5/1763	37/18215	0.135135	1.39619	0.789683	0.285503	0.909576	0.859275	APOBEC3C/ALDH6A1/TET2/ENTPD5/SMUG1	5	Umbrella cells_OAB
1723	GO_BP	GO:0010639	negative regulation of organelle organization	39/1763	366/18215	0.106557	1.10093	0.638529	0.285952	0.909576	0.859275	LIMA1/CAPG/GPX1/EPS8/MARCHF7/TWF1/PPARG/TPR/ATRX/PFN2/NBDY/ODF2L/PSMG2/SMARCA5/ADD3/SCFD1/TMEM14A/MAP4/NBN/USP10/ARFGEF1/CKAP2/STN1/PSMD10/SSH3/MNAT1/SCIN/OPA1/KANK1/APC/TRIAP1/KAT2B/EXOSC10/NME6/VILL/CARMIL1/RHPN2/STYXL1/ARHGAP6	39	Umbrella cells_OAB
1724	GO_BP	GO:0043489	RNA stabilization	9/1763	74/18215	0.121622	1.25657	0.723961	0.286098	0.909576	0.859275	CSDE1/PABPC1/RBM47/TENT5A/PHAX/PARN/METTL16/NSUN2/ANGEL2	9	Umbrella cells_OAB
1725	GO_BP	GO:0070972	protein localization to endoplasmic reticulum	9/1763	74/18215	0.121622	1.25657	0.723961	0.286098	0.909576	0.859275	SRP9/RTN4/HSPA5/BCAP31/TRAM1/SRP72/SRPRA/MIA3/RAB3GAP1	9	Umbrella cells_OAB
1726	GO_BP	GO:0016579	protein deubiquitination	13/1763	112/18215	0.116071	1.19923	0.692319	0.286915	0.909576	0.859275	USP8/USP10/USP33/BABAM2/USP48/BRCC3/YOD1/UCHL5/USP9Y/USP46/STAMBP/USP40/ABRAXAS2	13	Umbrella cells_OAB
1727	GO_BP	GO:0048863	stem cell differentiation	27/1763	248/18215	0.108871	1.12484	0.647955	0.287819	0.909576	0.859275	CDC42/XRCC5/HES1/TBX3/SETD2/OCIAD1/EPCAM/MSI2/METTL5/UFL1/NOLC1/FOXA1/EDN1/MTCH2/MSX2/SEMA3C/REST/TP63/MTF2/MLLT3/NSUN2/MTA3/SEMA5A/SOX9/FGFR2/OSR1/SLC9A1	27	Umbrella cells_OAB
1728	GO_BP	GO:0043409	negative regulation of MAPK cascade	19/1763	170/18215	0.111765	1.15473	0.663511	0.288531	0.909576	0.859275	EZR/PSCA/ATF3/MECOM/DUSP4/PPARG/EFNA1/NCOR1/QARS1/ZMYND11/SYNJ2BP/PSMD10/DLG1/NF1/RANBP9/F2RL1/ZNF675/DAG1/PIK3CB	19	Umbrella cells_OAB
1729	GO_BP	GO:0008203	cholesterol metabolic process	16/1763	141/18215	0.113475	1.17241	0.672748	0.28881	0.909576	0.859275	LIMA1/ERRFI1/CAT/FDFT1/HMGCS2/SC5D/ERLIN1/ERLIN2/ARV1/DHCR24/PRKAA1/TSKU/FMO5/HMGCR/NR1H4/SOAT1	16	Umbrella cells_OAB
1730	GO_BP	GO:0000338	protein deneddylation	2/1763	11/18215	0.181818	1.87851	0.954071	0.288955	0.909576	0.859275	COPS2/COPS7A	2	Umbrella cells_OAB
1731	GO_BP	GO:0002924	negative regulation of humoral immune response mediated by circulating immunoglobulin	2/1763	11/18215	0.181818	1.87851	0.954071	0.288955	0.909576	0.859275	CD46/SUSD4	2	Umbrella cells_OAB
1732	GO_BP	GO:0006188	IMP biosynthetic process	2/1763	11/18215	0.181818	1.87851	0.954071	0.288955	0.909576	0.859275	ATIC/PAICS	2	Umbrella cells_OAB
1733	GO_BP	GO:0006475	internal protein amino acid acetylation	2/1763	11/18215	0.181818	1.87851	0.954071	0.288955	0.909576	0.859275	KAT2B/KAT7	2	Umbrella cells_OAB
1734	GO_BP	GO:0006568	tryptophan metabolic process	2/1763	11/18215	0.181818	1.87851	0.954071	0.288955	0.909576	0.859275	ATP7A/AFMID	2	Umbrella cells_OAB
1735	GO_BP	GO:0006686	sphingomyelin biosynthetic process	2/1763	11/18215	0.181818	1.87851	0.954071	0.288955	0.909576	0.859275	ORMDL3/SGMS1	2	Umbrella cells_OAB
1736	GO_BP	GO:0006828	manganese ion transport	2/1763	11/18215	0.181818	1.87851	0.954071	0.288955	0.909576	0.859275	SLC11A2/ATP2C2	2	Umbrella cells_OAB
1737	GO_BP	GO:0006983	ER overload response	2/1763	11/18215	0.181818	1.87851	0.954071	0.288955	0.909576	0.859275	HSPA5/CCDC47	2	Umbrella cells_OAB
1738	GO_BP	GO:0010248	establishment or maintenance of transmembrane electrochemical gradient	2/1763	11/18215	0.181818	1.87851	0.954071	0.288955	0.909576	0.859275	ATP1B1/ATP1A4	2	Umbrella cells_OAB
1739	GO_BP	GO:0010624	regulation of Schwann cell proliferation	2/1763	11/18215	0.181818	1.87851	0.954071	0.288955	0.909576	0.859275	DICER1/NF1	2	Umbrella cells_OAB
1740	GO_BP	GO:0014010	Schwann cell proliferation	2/1763	11/18215	0.181818	1.87851	0.954071	0.288955	0.909576	0.859275	DICER1/NF1	2	Umbrella cells_OAB
1741	GO_BP	GO:0019372	lipoxygenase pathway	2/1763	11/18215	0.181818	1.87851	0.954071	0.288955	0.909576	0.859275	GPX1/ALOX5	2	Umbrella cells_OAB
1742	GO_BP	GO:0019511	peptidyl-proline hydroxylation	2/1763	11/18215	0.181818	1.87851	0.954071	0.288955	0.909576	0.859275	EGLN3/P3H2	2	Umbrella cells_OAB
1743	GO_BP	GO:0021562	vestibulocochlear nerve development	2/1763	11/18215	0.181818	1.87851	0.954071	0.288955	0.909576	0.859275	ATP8B1/SLITRK6	2	Umbrella cells_OAB
1744	GO_BP	GO:0021603	cranial nerve formation	2/1763	11/18215	0.181818	1.87851	0.954071	0.288955	0.909576	0.859275	ATP8B1/TFAP2A	2	Umbrella cells_OAB
1745	GO_BP	GO:0021889	olfactory bulb interneuron differentiation	2/1763	11/18215	0.181818	1.87851	0.954071	0.288955	0.909576	0.859275	ROBO1/WNT5A	2	Umbrella cells_OAB
1746	GO_BP	GO:0031987	locomotion involved in locomotory behavior	2/1763	11/18215	0.181818	1.87851	0.954071	0.288955	0.909576	0.859275	VPS35/SLC25A46	2	Umbrella cells_OAB
1747	GO_BP	GO:0032060	bleb assembly	2/1763	11/18215	0.181818	1.87851	0.954071	0.288955	0.909576	0.859275	EMP2/ANO6	2	Umbrella cells_OAB
1748	GO_BP	GO:0033314	mitotic DNA replication checkpoint signaling	2/1763	11/18215	0.181818	1.87851	0.954071	0.288955	0.909576	0.859275	NAE1/RAD17	2	Umbrella cells_OAB
1749	GO_BP	GO:0033327	Leydig cell differentiation	2/1763	11/18215	0.181818	1.87851	0.954071	0.288955	0.909576	0.859275	SGPL1/AR	2	Umbrella cells_OAB
1750	GO_BP	GO:0035090	maintenance of apical/basal cell polarity	2/1763	11/18215	0.181818	1.87851	0.954071	0.288955	0.909576	0.859275	PDZD11/LIN7C	2	Umbrella cells_OAB
1751	GO_BP	GO:0036152	phosphatidylethanolamine acyl-chain remodeling	2/1763	11/18215	0.181818	1.87851	0.954071	0.288955	0.909576	0.859275	PLAAT4/PLAAT3	2	Umbrella cells_OAB
1752	GO_BP	GO:0036462	TRAIL-activated apoptotic signaling pathway	2/1763	11/18215	0.181818	1.87851	0.954071	0.288955	0.909576	0.859275	ATF3/ZDHHC3	2	Umbrella cells_OAB
1753	GO_BP	GO:0038183	bile acid signaling pathway	2/1763	11/18215	0.181818	1.87851	0.954071	0.288955	0.909576	0.859275	PRKAA1/NR1H4	2	Umbrella cells_OAB
1754	GO_BP	GO:0039530	MDA-5 signaling pathway	2/1763	11/18215	0.181818	1.87851	0.954071	0.288955	0.909576	0.859275	RIOK3/ANKRD17	2	Umbrella cells_OAB
1755	GO_BP	GO:0042447	hormone catabolic process	2/1763	11/18215	0.181818	1.87851	0.954071	0.288955	0.909576	0.859275	MME/IDE	2	Umbrella cells_OAB
1756	GO_BP	GO:0045199	maintenance of epithelial cell apical/basal polarity	2/1763	11/18215	0.181818	1.87851	0.954071	0.288955	0.909576	0.859275	PDZD11/LIN7C	2	Umbrella cells_OAB
1757	GO_BP	GO:0045793	positive regulation of cell size	2/1763	11/18215	0.181818	1.87851	0.954071	0.288955	0.909576	0.859275	EDN1/ATP7A	2	Umbrella cells_OAB
1758	GO_BP	GO:0046349	amino sugar biosynthetic process	2/1763	11/18215	0.181818	1.87851	0.954071	0.288955	0.909576	0.859275	GNPDA1/GFPT1	2	Umbrella cells_OAB
1759	GO_BP	GO:0046689	response to mercury ion	2/1763	11/18215	0.181818	1.87851	0.954071	0.288955	0.909576	0.859275	ALAD/MT-CYB	2	Umbrella cells_OAB
1760	GO_BP	GO:0046710	GDP metabolic process	2/1763	11/18215	0.181818	1.87851	0.954071	0.288955	0.909576	0.859275	DLG1/MAGI3	2	Umbrella cells_OAB
1761	GO_BP	GO:0046940	nucleoside monophosphate phosphorylation	2/1763	11/18215	0.181818	1.87851	0.954071	0.288955	0.909576	0.859275	AK2/AK4	2	Umbrella cells_OAB
1762	GO_BP	GO:0051081	nuclear membrane disassembly	2/1763	11/18215	0.181818	1.87851	0.954071	0.288955	0.909576	0.859275	ATR/VRK1	2	Umbrella cells_OAB
1763	GO_BP	GO:0051095	regulation of helicase activity	2/1763	11/18215	0.181818	1.87851	0.954071	0.288955	0.909576	0.859275	MNAT1/MSH2	2	Umbrella cells_OAB
1764	GO_BP	GO:0051593	response to folic acid	2/1763	11/18215	0.181818	1.87851	0.954071	0.288955	0.909576	0.859275	GPX1/NFKBIZ	2	Umbrella cells_OAB
1765	GO_BP	GO:0052646	alditol phosphate metabolic process	2/1763	11/18215	0.181818	1.87851	0.954071	0.288955	0.909576	0.859275	GPD1L/GK5	2	Umbrella cells_OAB
1766	GO_BP	GO:0060159	regulation of dopamine receptor signaling pathway	2/1763	11/18215	0.181818	1.87851	0.954071	0.288955	0.909576	0.859275	VPS35/CAV2	2	Umbrella cells_OAB
1767	GO_BP	GO:0061370	testosterone biosynthetic process	2/1763	11/18215	0.181818	1.87851	0.954071	0.288955	0.909576	0.859275	AKR1C3/SRD5A2	2	Umbrella cells_OAB
1768	GO_BP	GO:0062100	positive regulation of programmed necrotic cell death	2/1763	11/18215	0.181818	1.87851	0.954071	0.288955	0.909576	0.859275	CASP6/AIFM1	2	Umbrella cells_OAB
1769	GO_BP	GO:0070778	L-aspartate transmembrane transport	2/1763	11/18215	0.181818	1.87851	0.954071	0.288955	0.909576	0.859275	SLC25A13/SLC25A12	2	Umbrella cells_OAB
1770	GO_BP	GO:0070934	CRD-mediated mRNA stabilization	2/1763	11/18215	0.181818	1.87851	0.954071	0.288955	0.909576	0.859275	CSDE1/PABPC1	2	Umbrella cells_OAB
1771	GO_BP	GO:0070944	neutrophil-mediated killing of bacterium	2/1763	11/18215	0.181818	1.87851	0.954071	0.288955	0.909576	0.859275	F2RL1/CXCL6	2	Umbrella cells_OAB
1772	GO_BP	GO:0071044	histone mRNA catabolic process	2/1763	11/18215	0.181818	1.87851	0.954071	0.288955	0.909576	0.859275	TENT2/EXOSC10	2	Umbrella cells_OAB
1773	GO_BP	GO:0071476	cellular hypotonic response	2/1763	11/18215	0.181818	1.87851	0.954071	0.288955	0.909576	0.859275	FBP1/STK39	2	Umbrella cells_OAB
[truncated: 126,045 more rows]
