# Supplementary material for: Imbalance of bladder neurohomeostasis by Myosin 5a aggravates diabetic cystopathy
Source: Mol Med. 2025 Mar 10;31:91. doi: 10.1186/s10020-025-01140-6 (PMC11892272; doi:10.1186/s10020-025-01140-6)
Supplement: Supplementary file 3 — Supplementary Material 3. [file 10020_2025_1140_MOESM3_ESM.xlsx]

## Sheet: Supplemental Tables. S3-  GSEA_
	Groups	Database	ID	Description	setSize	enrichmentScore	NES	pvalue	p.adjust	qvalue	rank	leading_edge	core_enrichment
1	Umbrella cells_OAB	GO_BP	GO:0002181	cytoplasmic translation	137	-0.664758	-2.78697	7.25e-19	2.71e-15	2.14e-15	918	tags=62%, list=16%, signal=53%	RPS13/EIF3D/RPS26/RPS14/RPL21/RPL7/RPL27/NCK1/RPL5/RPLP1/RPL23/RPL13A/RPS19/RPS18/EIF3E/RPL18/RPL6/RPLP2/SLBP/FAU/RPS2/EIF3F/EIF3J/RPS20/RPS16/RPS3/RPL22L1/RPL19/RPL11/RPL3/RPS5/RPS15/YBX1/RPL9/RPS11/RPL36/RPL8/RPS27A/EIF3B/RPL29/RPL32/RPS27/RPL12/UBA52/RPL35A/RPL13/RPS3A/RPS24/RPL7A/RPS7/RPL24/RPS8/RPL34/RPSA/RPL10A/RPL35/RPL37/RPS4X/RPL18A/RPS9/RPL37A/RPS25/RPS21/EIF3G/RPL38/RPL28/RPL10/RPS29/R…
2	Umbrella cells_OAB	GO_BP	GO:0034097	response to cytokine	334	-0.480625	-2.24548	1.4e-15	2.48e-12	1.96e-12	645	tags=26%, list=12%, signal=25%	TMSB4X/SIGIRR/TRIM56/IL6ST/RELA/CDC37/CYLD/AGPAT2/IRF3/STX4/PPP2CB/RPS16/IL1R1/IL1RN/PFKP/FOXP1/RPS3/BAD/CARD16/RPL3/FOXO3/CD74/YBX1/DUSP1/GIPC1/ZFP36/TNFRSF14/IFITM3/CXCL2/FOSL2/TIMP1/MAPKAPK2/IL1A/ZYX/IFNGR2/OAS1/NDUFA13/CXCL3/TLE4/MAT2A/SOCS3/PHB/BST2/BIRC3/TLE5/TIMP3/THBS1/RORA/IL1B/HSPA1A/CXCL8/GAPDH/IFI27/HSPA1B/HLA-DPA1/CYP1B1/KLF2/IFITM2/ZFP36L2/GSN/ICAM1/MT1X/AKAP12/TUBA1B/MT2A/CCL20/CCL…
3	Umbrella cells_OAB	GO_BP	GO:0040011	locomotion	397	-0.455368	-2.16399	1.99e-15	2.48e-12	1.96e-12	842	tags=30%, list=15%, signal=27%	EFNB2/FGFBP1/ITGA3/MMP14/NCK1/FOSL1/HIF1A/NR2F2/F3/FBXW7/TGFBR2/GJA1/GNA13/ACTG1/CD151/VEGFA/CAV1/RPL13A/CORO1B/RPS19/CSNK2B/TPBG/WDR1/RDX/SMAD3/CXCL16/RHOC/ARID4B/TMSB4X/CRK/CD99/MYCBP2/HRAS/STX4/CDKN1B/IL1R1/FOXP1/IGFBP5/SERPINE1/GNAI2/FOXO3/STMN1/CD74/DUSP1/TNFRSF14/CNN2/DDRGK1/CXCL2/STK4/NINJ1/TIMP1/SDCBP/IL1A/SPAG9/CALR/CD81/LMNA/NR4A1/MAP2K2/CXCL3/TMSB10/BST2/THBS1/MMP7/IL1B/SPINT2/CXCL8/AD…
4	Umbrella cells_OAB	GO_BP	GO:0042110	T cell activation	192	-0.550559	-2.4154	4.68e-14	3.49e-11	2.76e-11	992	tags=43%, list=18%, signal=36%	BID/JAK1/RHOA/PRKAR1A/STAT3/CD44/VSIR/CTNNB1/PYCARD/EFNB1/EFNB2/NCK1/MALT1/TGFBR2/AP3D1/GJA1/CD151/CAV1/PAG1/HSPH1/BRD7/KMT2A/BRD4/MAP3K8/SMAD3/CD55/BAX/BRD2/IL6ST/CYLD/MYH9/PRNP/FOXP1/RPS3/BAD/FOXO3/JMJD6/HLA-DMA/IGFBP2/CD74/CCND3/PRDX2/TNFRSF14/FOSL2/HLA-E/IL1A/ACTB/JUNB/CD81/HLA-A/SOCS3/RORA/IL1B/HLA-DRB1/HLA-DRA/RAC2/PSMB10/RPL22/CEBPB/PNP/HLA-DPA1/PRELID1/HLA-DQB1/LGALS1/HLA-DPB1/LCP1/HLA-DQ…
5	Umbrella cells_OAB	GO_BP	GO:0040012	regulation of locomotion	352	-0.456076	-2.1424	4.65e-14	3.49e-11	2.76e-11	982	tags=34%, list=18%, signal=30%	RHOA/RACK1/STAT3/ATP2B4/BMP2/SLC9A3R1/ACTN4/ITGA2/VSIR/C1QBP/MACF1/MAPK1/ITGB1/ARF6/PYCARD/MYO1C/EFNB2/FGFBP1/ITGA3/MMP14/NCK1/HIF1A/NR2F2/F3/FBXW7/TGFBR2/GJA1/GNA13/ACTG1/CD151/VEGFA/CAV1/CORO1B/CSNK2B/TPBG/RDX/SMAD3/CXCL16/RHOC/ARID4B/TMSB4X/CRK/CD99/MYCBP2/HRAS/STX4/CDKN1B/IL1R1/FOXP1/IGFBP5/SERPINE1/GNAI2/FOXO3/STMN1/CD74/DUSP1/TNFRSF14/CNN2/DDRGK1/STK4/TIMP1/SDCBP/IL1A/SPAG9/CALR/CD81/LMNA/M…
6	Umbrella cells_OAB	GO_BP	GO:2000145	regulation of cell motility	342	-0.456545	-2.13774	7.51e-14	4.67e-11	3.7e-11	982	tags=34%, list=18%, signal=30%	RHOA/RACK1/STAT3/ATP2B4/BMP2/SLC9A3R1/ACTN4/ITGA2/VSIR/C1QBP/MACF1/MAPK1/ITGB1/ARF6/PYCARD/MYO1C/FGFBP1/ITGA3/MMP14/NCK1/HIF1A/NR2F2/F3/FBXW7/TGFBR2/GJA1/GNA13/ACTG1/CD151/VEGFA/CAV1/CORO1B/CSNK2B/RDX/SMAD3/CXCL16/RHOC/ARID4B/TMSB4X/CRK/CD99/HRAS/STX4/CDKN1B/IL1R1/FOXP1/IGFBP5/SERPINE1/GNAI2/FOXO3/STMN1/CD74/DUSP1/TNFRSF14/CNN2/DDRGK1/STK4/TIMP1/SDCBP/IL1A/SPAG9/CALR/CD81/LMNA/MAP2K2/TMSB10/BST2/…
7	Umbrella cells_OAB	GO_BP	GO:0030334	regulation of cell migration	324	-0.465804	-2.16999	1.37e-13	7.3e-11	5.78e-11	982	tags=35%, list=18%, signal=31%	RHOA/RACK1/STAT3/ATP2B4/BMP2/SLC9A3R1/ACTN4/ITGA2/VSIR/C1QBP/MACF1/MAPK1/ITGB1/ARF6/PYCARD/MYO1C/FGFBP1/ITGA3/MMP14/NCK1/HIF1A/NR2F2/F3/FBXW7/TGFBR2/GJA1/GNA13/ACTG1/CD151/VEGFA/CAV1/CORO1B/CSNK2B/RDX/SMAD3/CXCL16/RHOC/ARID4B/TMSB4X/CRK/CD99/HRAS/STX4/CDKN1B/IL1R1/FOXP1/IGFBP5/SERPINE1/GNAI2/FOXO3/STMN1/CD74/DUSP1/TNFRSF14/CNN2/DDRGK1/STK4/TIMP1/SDCBP/IL1A/SPAG9/CALR/CD81/LMNA/TMSB10/BST2/THBS1/M…
8	Umbrella cells_OAB	GO_BP	GO:0071345	cellular response to cytokine stimulus	299	-0.475188	-2.19576	2.69e-13	1.18e-10	9.32e-11	645	tags=26%, list=12%, signal=25%	TMSB4X/SIGIRR/TRIM56/IL6ST/RELA/CDC37/CYLD/AGPAT2/IRF3/STX4/PPP2CB/RPS16/IL1R1/IL1RN/PFKP/FOXP1/RPS3/BAD/CARD16/RPL3/FOXO3/CD74/YBX1/DUSP1/GIPC1/ZFP36/TNFRSF14/IFITM3/CXCL2/MAPKAPK2/IL1A/ZYX/IFNGR2/OAS1/NDUFA13/CXCL3/TLE4/MAT2A/SOCS3/PHB/BIRC3/THBS1/RORA/IL1B/HSPA1A/CXCL8/GAPDH/IFI27/HSPA1B/HLA-DPA1/CYP1B1/KLF2/IFITM2/ZFP36L2/GSN/ICAM1/MT1X/AKAP12/TUBA1B/MT2A/CCL20/CCL3L1/CCL4L2/IL6/IL7R/CXCR4/CC…
9	Umbrella cells_OAB	GO_BP	GO:0016477	cell migration	477	-0.407933	-1.97075	2.84e-13	1.18e-10	9.32e-11	984	tags=32%, list=18%, signal=29%	PLAT/RHOA/RACK1/STAT3/ATP2B4/BMP2/CD44/SLC9A3R1/ACTN4/ITGA2/VSIR/CTNNB1/B4GALT1/PXN/C1QBP/MACF1/MAPK1/ITGB1/ARF6/PYCARD/HEXB/EFNB1/MYO1C/ZFAND5/EFNB2/FGFBP1/ITGA3/MMP14/NCK1/HIF1A/NR2F2/F3/FBXW7/TGFBR2/GJA1/GNA13/HSP90AA1/ACTG1/CD151/VEGFA/CAV1/CD63/RPL13A/CORO1B/RPS19/CSNK2B/ARPC5L/TPBG/WDR1/RDX/SMAD3/CXCL16/RHOC/BAX/ARID4B/TMSB4X/CRK/PBXIP1/MYH9/CD99/RNH1/HRAS/NR4A2/STX4/CDKN1B/IL1R1/FOXP1/IGFB…
10	Umbrella cells_OAB	GO_BP	GO:0001775	cell activation	354	-0.441382	-2.07451	7.37e-13	2.75e-10	2.18e-10	992	tags=36%, list=18%, signal=31%	BID/IGBP1/JAK1/PCID2/PLAT/RHOA/PRKAR1A/STAT3/CD44/VSIR/CTNNB1/ERCC1/NOTCH2/TUSC2/ITGB1/PYCARD/EFNB1/YY1/EFNB2/BAG6/MMP14/NCK1/MALT1/FUNDC2/TGFBR2/AP3D1/LRRC8A/GJA1/GNA13/ACTG1/CD151/CAV1/PAG1/HSPH1/BRD7/KMT2A/BRD4/CDKN1A/MAP3K8/RASSF5/SMAD3/CD55/BAX/BRD2/IL6ST/MYL12A/CYLD/MYH9/PRNP/DNAJB9/STX4/FOXP1/RPS3/BAD/FOXO3/IRF2BP2/LAMP1/JMJD6/HLA-DMA/IGFBP2/CD74/CCND3/PRDX2/NECTIN2/TNFRSF14/FOSL2/AKIRIN2/…
11	Umbrella cells_OAB	GO_BP	GO:0006418	tRNA aminoacylation for protein translation	19	0.917241	2.48207	9.9e-13	2.84e-10	2.25e-10	131	tags=74%, list=2%, signal=72%	SARS1/CARS1/TARS1/EPRS1/KARS1/QARS1/DARS1/GARS1/LARS1/NARS1/RARS1/YARS1/IARS1/MARS1
12	Umbrella cells_OAB	GO_BP	GO:0043038	amino acid activation	19	0.917241	2.48207	9.9e-13	2.84e-10	2.25e-10	131	tags=74%, list=2%, signal=72%	SARS1/CARS1/TARS1/EPRS1/KARS1/QARS1/DARS1/GARS1/LARS1/NARS1/RARS1/YARS1/IARS1/MARS1
13	Umbrella cells_OAB	GO_BP	GO:0043039	tRNA aminoacylation	19	0.917241	2.48207	9.9e-13	2.84e-10	2.25e-10	131	tags=74%, list=2%, signal=72%	SARS1/CARS1/TARS1/EPRS1/KARS1/QARS1/DARS1/GARS1/LARS1/NARS1/RARS1/YARS1/IARS1/MARS1
14	Umbrella cells_OAB	GO_BP	GO:0046649	lymphocyte activation	270	-0.482192	-2.20353	1.34e-12	3.57e-10	2.83e-10	992	tags=39%, list=18%, signal=34%	BID/IGBP1/JAK1/PCID2/RHOA/PRKAR1A/STAT3/CD44/VSIR/CTNNB1/ERCC1/NOTCH2/TUSC2/ITGB1/PYCARD/EFNB1/YY1/EFNB2/BAG6/MMP14/NCK1/MALT1/TGFBR2/AP3D1/LRRC8A/GJA1/CD151/CAV1/PAG1/HSPH1/BRD7/KMT2A/BRD4/CDKN1A/MAP3K8/RASSF5/SMAD3/CD55/BAX/BRD2/IL6ST/CYLD/MYH9/PRNP/DNAJB9/FOXP1/RPS3/BAD/FOXO3/IRF2BP2/LAMP1/JMJD6/HLA-DMA/IGFBP2/CD74/CCND3/PRDX2/TNFRSF14/FOSL2/AKIRIN2/HLA-E/IL1A/ACTB/JUNB/CD81/HLA-A/PRDX1/SOCS3/…
15	Umbrella cells_OAB	GO_BP	GO:0002684	positive regulation of immune system process	357	-0.433829	-2.04145	7.95e-12	1.98e-09	1.57e-09	842	tags=30%, list=15%, signal=27%	EFNB2/BAG6/MMP14/NCK1/FOSL1/MALT1/TGFBR2/AP3D1/HSP90AA1/VEGFA/CAV1/RPS19/HSPH1/BRD7/SEC14L1/BRD4/CSNK1A1/CDKN1A/MAP3K8/CD55/BAX/BRD2/TRIM56/IL6ST/RELA/CYLD/PRNP/CD99/IRF3/HRAS/DNAJB9/STX4/IL1R1/FOXP1/RPS3/BAD/SERPINE1/FOXO3/LAMP1/HLA-DMA/IGFBP2/CD74/TNIP1/NECTIN2/TNFRSF14/FOSL2/AKIRIN2/CD59/NINJ1/MAPKAPK2/HLA-E/IL1A/ACTB/AQP3/HLA-B/CALR/CD81/OAS1/NOP53/HLA-C/HLA-A/PHB/BIRC3/CYBA/THBS1/IL1B/HSPA1A…
16	Umbrella cells_OAB	GO_BP	GO:0006954	inflammatory response	237	-0.480875	-2.16549	1.56e-11	3.65e-09	2.89e-09	704	tags=32%, list=13%, signal=30%	BRD4/CSNK1A1/RICTOR/SMAD3/TMSB4X/SIGIRR/PBXIP1/TXNIP/IL6ST/RELA/PLD3/CYLD/CHID1/IRF3/IL1R1/IL1RN/FOXP1/SERPINE1/CARD16/HNRNPA0/CUL3/PRDX2/TNIP1/ZFP36/CXCL2/FOSL2/NINJ1/TIMP1/MAPKAPK2/HLA-E/IL1A/IFNGR2/IER3/CD81/NR4A1/CXCL3/NR3C1/NEAT1/NUPR1/SOCS3/BIRC3/CYBA/THBS1/RORA/IL1B/HLA-DRB1/KDM6B/CXCL8/C3/CEBPB/PSMA6/DDT/GPSM3/LGALS1/RARRES2/ZEB2/MIF/TGFB1/FYN/CCL20/HMOX1/APOD/CCL3L1/PLCG2/CCL4L2/IL6/CXCR…
17	Umbrella cells_OAB	GO_BP	GO:0045321	leukocyte activation	313	-0.436808	-2.02777	4.62e-11	1.02e-08	8.04e-09	992	tags=36%, list=18%, signal=31%	BID/IGBP1/JAK1/PCID2/RHOA/PRKAR1A/STAT3/CD44/VSIR/CTNNB1/ERCC1/NOTCH2/TUSC2/ITGB1/PYCARD/EFNB1/YY1/EFNB2/BAG6/MMP14/NCK1/MALT1/TGFBR2/AP3D1/LRRC8A/GJA1/CD151/CAV1/PAG1/HSPH1/BRD7/KMT2A/BRD4/CDKN1A/MAP3K8/RASSF5/SMAD3/CD55/BAX/BRD2/IL6ST/CYLD/MYH9/PRNP/DNAJB9/STX4/FOXP1/RPS3/BAD/FOXO3/IRF2BP2/LAMP1/JMJD6/HLA-DMA/IGFBP2/CD74/CCND3/PRDX2/NECTIN2/TNFRSF14/FOSL2/AKIRIN2/HLA-E/IL1A/ACTB/IFNGR2/JUNB/CD8…
18	Umbrella cells_OAB	GO_BP	GO:1902533	positive regulation of intracellular signal transduction	353	-0.419308	-1.9702	1.04e-10	2.15e-08	1.71e-08	1033	tags=33%, list=18%, signal=29%	HAX1/NDFIP1/DDX21/ITGAV/EIF5A/STK25/BID/PCID2/RHOA/RACK1/BMP2/CD44/SLC9A3R1/ACTN4/CTNNB1/NOTCH2/DYNC1LI1/FNIP2/C1QBP/ITGB1/NENF/PYCARD/KRAS/LIMS1/CFLAR/NCK1/AKR1C2/F3/FBXW7/MALT1/PRMT1/TGFBR2/MCL1/GJA1/LITAF/FIS1/FNTA/VEGFA/CAV1/RPL23/VCP/CSNK2B/TPBG/BRD4/CSNK1A1/RICTOR/RHOC/BAX/CRK/TRIM56/RELA/RHEB/IRF3/HRAS/RPS20/RPS3/IGFBP5/BAD/CARD16/GNAI2/ERP29/TERF2IP/RPL11/TRIM8/CUL3/RPS15/CD74/PRDX2/SDCBP…
19	Umbrella cells_OAB	GO_BP	GO:0050865	regulation of cell activation	187	-0.50832	-2.22258	1.16e-10	2.28e-08	1.81e-08	842	tags=36%, list=15%, signal=32%	EFNB2/MMP14/NCK1/MALT1/FUNDC2/TGFBR2/AP3D1/CAV1/PAG1/HSPH1/BRD7/BRD4/CDKN1A/MAP3K8/RASSF5/CD55/BRD2/IL6ST/CYLD/PRNP/RPS3/BAD/FOXO3/HLA-DMA/IGFBP2/CD74/PRDX2/NECTIN2/TNFRSF14/AKIRIN2/HLA-E/IL1A/ACTB/JUNB/CD81/HLA-A/THBS1/RORA/IL1B/HLA-DRB1/HLA-DRA/RAC2/CEBPB/PNP/HLA-DPA1/PRELID1/HLA-DQB1/LGALS1/HLA-DPB1/MIF/HLA-DQA1/ZFP36L2/TGFB1/FYN/SAMSN1/FLNA/IL6/IL7R/LAPTM5/HLA-DRB5/ACTA2/CCL3/CCL5/APOE/PTPRC/…
20	Umbrella cells_OAB	GO_BP	GO:2000147	positive regulation of cell motility	210	-0.481711	-2.13679	1.42e-10	2.65e-08	2.09e-08	982	tags=38%, list=18%, signal=32%	RHOA/RACK1/STAT3/BMP2/ACTN4/ITGA2/VSIR/C1QBP/MAPK1/ITGB1/ARF6/PYCARD/MYO1C/FGFBP1/ITGA3/MMP14/HIF1A/F3/TGFBR2/ACTG1/CD151/VEGFA/CAV1/RDX/SMAD3/CXCL16/RHOC/TMSB4X/CRK/CD99/HRAS/STX4/IL1R1/FOXP1/IGFBP5/SERPINE1/GNAI2/CD74/TNFRSF14/DDRGK1/STK4/SDCBP/IL1A/SPAG9/CALR/MAP2K2/THBS1/MMP7/IL1B/CXCL8/ADAMTS1/RAC2/PLAU/GPSM3/CYP1B1/SOD2/PLPP3/PDCD6/RARRES2/ICAM1/TGFB1/AKAP12/CCL20/HMOX1/PLCG2/FLNA/IL6/CXCR4…
21	Umbrella cells_OAB	GO_BP	GO:0007155	cell adhesion	421	-0.394919	-1.88718	1.82e-10	3.24e-08	2.56e-08	962	tags=33%, list=17%, signal=29%	BMP2/CD44/ACTN4/ITGA2/VSIR/CTNNB1/B4GALT1/PXN/CFDP1/C1QBP/MACF1/MAEA/ITGB1/ARF6/PYCARD/CTNNAL1/EFNB1/LIMS1/EFNB2/ITGA3/MMP14/NCK1/MALT1/TGFBR2/TRIOBP/AP3D1/ACTG1/CD151/VEGFA/CAV1/CD63/PAG1/HSPH1/BRD7/TPBG/BRD4/RDX/MAP3K8/SMAD3/CD55/BRD2/HSD17B12/S100A10/CRK/PBXIP1/IL6ST/RELA/MYL12A/CYLD/MYH9/PRNP/CD99/ARL2/STX4/IL1RN/RPS3/BAD/SERPINE1/TGFBI/FOXO3/PPP1CA/HLA-DMA/IGFBP2/CD74/DUSP1/PRDX2/TNIP1/NECTI…
22	Umbrella cells_OAB	GO_BP	GO:1903039	positive regulation of leukocyte cell-cell adhesion	98	-0.610729	-2.42906	2.05e-10	3.48e-08	2.75e-08	889	tags=49%, list=16%, signal=42%	PYCARD/EFNB1/EFNB2/NCK1/MALT1/TGFBR2/AP3D1/CAV1/HSPH1/BRD7/BRD4/MAP3K8/CD55/BRD2/IL6ST/RELA/CYLD/RPS3/BAD/FOXO3/HLA-DMA/IGFBP2/CD74/TNFRSF14/HLA-E/IL1A/ACTB/CD81/HLA-A/IL1B/HLA-DRB1/HLA-DRA/PNP/HLA-DPA1/HLA-DQB1/LGALS1/HLA-DPB1/HLA-DQA1/FYN/IL6/IL7R/SELE/HLA-DRB5/CCL5/PTPRC/CCL2/CD3E/CORO1A
23	Umbrella cells_OAB	GO_BP	GO:0040017	positive regulation of locomotion	213	-0.479646	-2.13147	2.16e-10	3.51e-08	2.78e-08	982	tags=38%, list=18%, signal=32%	RHOA/RACK1/STAT3/BMP2/ACTN4/ITGA2/VSIR/C1QBP/MAPK1/ITGB1/ARF6/PYCARD/MYO1C/FGFBP1/ITGA3/MMP14/HIF1A/F3/TGFBR2/ACTG1/CD151/VEGFA/CAV1/TPBG/RDX/SMAD3/CXCL16/RHOC/TMSB4X/CRK/CD99/HRAS/STX4/IL1R1/FOXP1/IGFBP5/SERPINE1/GNAI2/CD74/TNFRSF14/DDRGK1/STK4/SDCBP/IL1A/SPAG9/CALR/MAP2K2/THBS1/MMP7/IL1B/CXCL8/ADAMTS1/RAC2/PLAU/GPSM3/CYP1B1/SOD2/PLPP3/PDCD6/RARRES2/ICAM1/TGFB1/AKAP12/CCL20/HMOX1/PLCG2/FLNA/IL6/…
24	Umbrella cells_OAB	GO_BP	GO:0098542	defense response to other organism	398	-0.394233	-1.87373	3.24e-10	5.05e-08	3.99e-08	643	tags=25%, list=11%, signal=23%	HSP90AA1/ACTG1/CAV1/WIPI2/NR1H2/RPL13A/RPS19/SEC14L1/CSNK1A1/CD55/CXCL16/CRK/TRIM56/RELA/ZC3HAV1/CDC37/CYLD/TRIM28/CHID1/UAP1/IRF3/HRAS/FAU/STX4/FOXP1/SERPINE1/LAMP1/TRIM8/CD74/TNIP1/NECTIN2/TNFRSF14/IFITM3/CXCL2/FOSL2/AKIRIN2/NINJ1/CNPY3/MAPKAPK2/HLA-E/IFI6/ZYX/IFNGR2/HLA-B/TUBB4B/OAS1/NOP53/CXCL3/HLA-C/HLA-A/PRDX1/PHB/BST2/BIRC3/PPP1R14B/CYBA/IL1B/HSPA1A/RPL39/CXCL8/C3/GAPDH/IFI27/SQSTM1/CEBPB/…
25	Umbrella cells_OAB	GO_BP	GO:0051251	positive regulation of lymphocyte activation	113	-0.578222	-2.35498	3.79e-10	5.66e-08	4.48e-08	889	tags=45%, list=16%, signal=39%	PYCARD/EFNB1/EFNB2/MMP14/NCK1/MALT1/TGFBR2/AP3D1/CAV1/HSPH1/BRD7/BRD4/CDKN1A/MAP3K8/CD55/BRD2/IL6ST/CYLD/RPS3/BAD/FOXO3/HLA-DMA/IGFBP2/CD74/TNFRSF14/AKIRIN2/HLA-E/IL1A/ACTB/CD81/HLA-A/IL1B/HLA-DRB1/HLA-DRA/PNP/HLA-DPA1/HLA-DQB1/LGALS1/HLA-DPB1/MIF/HLA-DQA1/TGFB1/FYN/IL6/IL7R/HLA-DRB5/CCL5/PTPRC/CCL2/CD3E/CORO1A
26	Umbrella cells_OAB	GO_BP	GO:0050870	positive regulation of T cell activation	92	-0.613962	-2.41531	4.2e-10	6.03e-08	4.77e-08	889	tags=50%, list=16%, signal=43%	PYCARD/EFNB1/EFNB2/NCK1/MALT1/TGFBR2/AP3D1/CAV1/HSPH1/BRD7/BRD4/MAP3K8/CD55/BRD2/IL6ST/CYLD/RPS3/BAD/FOXO3/HLA-DMA/IGFBP2/CD74/TNFRSF14/HLA-E/IL1A/ACTB/CD81/HLA-A/IL1B/HLA-DRB1/HLA-DRA/PNP/HLA-DPA1/HLA-DQB1/LGALS1/HLA-DPB1/HLA-DQA1/FYN/IL6/IL7R/HLA-DRB5/CCL5/PTPRC/CCL2/CD3E/CORO1A
27	Umbrella cells_OAB	GO_BP	GO:0050863	regulation of T cell activation	129	-0.55699	-2.31447	5.11e-10	7.05e-08	5.58e-08	992	tags=46%, list=18%, signal=39%	BID/RHOA/PRKAR1A/VSIR/CTNNB1/PYCARD/EFNB1/EFNB2/NCK1/MALT1/TGFBR2/AP3D1/CAV1/PAG1/HSPH1/BRD7/BRD4/MAP3K8/CD55/BRD2/IL6ST/CYLD/PRNP/RPS3/BAD/FOXO3/HLA-DMA/IGFBP2/CD74/PRDX2/TNFRSF14/HLA-E/IL1A/ACTB/JUNB/CD81/HLA-A/IL1B/HLA-DRB1/HLA-DRA/RAC2/CEBPB/PNP/HLA-DPA1/PRELID1/HLA-DQB1/LGALS1/HLA-DPB1/HLA-DQA1/FYN/IL6/IL7R/LAPTM5/HLA-DRB5/CCL5/PTPRC/CCL2/CD3E/CORO1A
28	Umbrella cells_OAB	GO_BP	GO:0030335	positive regulation of cell migration	203	-0.485286	-2.14369	5.29e-10	7.05e-08	5.58e-08	982	tags=38%, list=18%, signal=33%	RHOA/RACK1/STAT3/BMP2/ACTN4/ITGA2/VSIR/C1QBP/MAPK1/ITGB1/ARF6/PYCARD/MYO1C/FGFBP1/ITGA3/MMP14/HIF1A/F3/TGFBR2/ACTG1/CD151/VEGFA/CAV1/RDX/SMAD3/CXCL16/RHOC/TMSB4X/CRK/CD99/HRAS/STX4/IL1R1/FOXP1/IGFBP5/SERPINE1/GNAI2/CD74/TNFRSF14/DDRGK1/STK4/SDCBP/IL1A/SPAG9/CALR/THBS1/MMP7/IL1B/CXCL8/ADAMTS1/RAC2/PLAU/GPSM3/CYP1B1/SOD2/PLPP3/PDCD6/RARRES2/ICAM1/TGFB1/AKAP12/CCL20/HMOX1/PLCG2/FLNA/IL6/CXCR4/CCL4/S…
29	Umbrella cells_OAB	GO_BP	GO:0030198	extracellular matrix organization	65	-0.661382	-2.44847	6.28e-10	7.32e-08	5.8e-08	254	tags=31%, list=5%, signal=30%	MMP7/SPINT2/ADAMTS1/CYP1B1/FBLN1/CCDC80/LCP1/TGFB1/MYH11/IL6/COL14A1/CRISPLD2/AEBP1/COL6A1/COL3A1/LUM/COL1A2/COL1A1/MMP2/MFAP4
30	Umbrella cells_OAB	GO_BP	GO:0043062	extracellular structure organization	65	-0.661382	-2.44847	6.28e-10	7.32e-08	5.8e-08	254	tags=31%, list=5%, signal=30%	MMP7/SPINT2/ADAMTS1/CYP1B1/FBLN1/CCDC80/LCP1/TGFB1/MYH11/IL6/COL14A1/CRISPLD2/AEBP1/COL6A1/COL3A1/LUM/COL1A2/COL1A1/MMP2/MFAP4
31	Umbrella cells_OAB	GO_BP	GO:0045229	external encapsulating structure organization	65	-0.661382	-2.44847	6.28e-10	7.32e-08	5.8e-08	254	tags=31%, list=5%, signal=30%	MMP7/SPINT2/ADAMTS1/CYP1B1/FBLN1/CCDC80/LCP1/TGFB1/MYH11/IL6/COL14A1/CRISPLD2/AEBP1/COL6A1/COL3A1/LUM/COL1A2/COL1A1/MMP2/MFAP4
32	Umbrella cells_OAB	GO_BP	GO:0030155	regulation of cell adhesion	276	-0.441606	-2.02201	6.05e-10	7.32e-08	5.8e-08	990	tags=37%, list=18%, signal=32%	JAK1/RHOA/PRKAR1A/BMP2/CD44/ACTN4/ITGA2/VSIR/C1QBP/MACF1/PYCARD/EFNB1/LIMS1/EFNB2/ITGA3/MMP14/NCK1/MALT1/TGFBR2/TRIOBP/AP3D1/ACTG1/VEGFA/CAV1/PAG1/HSPH1/BRD7/BRD4/RDX/MAP3K8/SMAD3/CD55/BRD2/HSD17B12/S100A10/CRK/IL6ST/RELA/CYLD/PRNP/ARL2/STX4/IL1RN/RPS3/BAD/SERPINE1/TGFBI/FOXO3/HLA-DMA/IGFBP2/CD74/DUSP1/PRDX2/TNFRSF14/STK4/HLA-E/IL1A/MBP/ACTB/LMO7/CALR/CD81/HLA-A/THBS1/IL1B/SPINT2/HLA-DRB1/CXCL8/H…
33	Umbrella cells_OAB	GO_BP	GO:0007159	leukocyte cell-cell adhesion	142	-0.541136	-2.28045	7.21e-10	8.15e-08	6.45e-08	897	tags=42%, list=16%, signal=36%	ITGB1/PYCARD/EFNB1/EFNB2/NCK1/MALT1/TGFBR2/AP3D1/CAV1/PAG1/HSPH1/BRD7/BRD4/MAP3K8/CD55/BRD2/IL6ST/RELA/CYLD/PRNP/RPS3/BAD/FOXO3/HLA-DMA/IGFBP2/CD74/PRDX2/TNIP1/TNFRSF14/HLA-E/IL1A/ACTB/CD81/HLA-A/IL1B/HLA-DRB1/HLA-DRA/RAC2/CEBPB/PNP/HLA-DPA1/HLA-DQB1/LGALS1/HLA-DPB1/HLA-DQA1/ICAM1/FYN/IL6/MSN/IL7R/SELE/LAPTM5/HLA-DRB5/CCL5/CXCL12/PTPRC/CCL2/CD3E/CORO1A
34	Umbrella cells_OAB	GO_BP	GO:0050867	positive regulation of cell activation	123	-0.567402	-2.34236	8.78e-10	9.1e-08	7.2e-08	889	tags=46%, list=16%, signal=39%	PYCARD/EFNB1/EFNB2/MMP14/NCK1/MALT1/TGFBR2/AP3D1/CAV1/HSPH1/BRD7/BRD4/CDKN1A/MAP3K8/CD55/BRD2/IL6ST/CYLD/RPS3/BAD/FOXO3/HLA-DMA/IGFBP2/CD74/NECTIN2/TNFRSF14/AKIRIN2/HLA-E/IL1A/ACTB/CD81/HLA-A/THBS1/IL1B/HLA-DRB1/HLA-DRA/PNP/HLA-DPA1/HLA-DQB1/LGALS1/HLA-DPB1/MIF/HLA-DQA1/TGFB1/FYN/FLNA/IL6/IL7R/HLA-DRB5/ACTA2/CCL3/CCL5/PTPRC/CCL2/CD3E/CORO1A
35	Umbrella cells_OAB	GO_BP	GO:0050900	leukocyte migration	126	-0.562315	-2.32959	8.59e-10	9.1e-08	7.2e-08	759	tags=39%, list=14%, signal=34%	VEGFA/RPL13A/RPS19/WDR1/CXCL16/CRK/MYH9/CD99/IL1R1/SERPINE1/CD74/DUSP1/TNFRSF14/CNN2/CXCL2/NINJ1/IL1A/CALR/CD81/CXCL3/THBS1/IL1B/CXCL8/RAC2/DDT/NBL1/GPSM3/CKLF/RARRES2/MIF/ICAM1/FYN/PPIB/CCL20/HMOX1/APOD/CCL3L1/CCL4L2/IL6/MSN/CXCR4/CCL4/SELE/CCL3/CCL5/CXCL12/CCL2/MMP2/CORO1A
36	Umbrella cells_OAB	GO_BP	GO:0051249	regulation of lymphocyte activation	162	-0.517377	-2.2211	8.55e-10	9.1e-08	7.2e-08	992	tags=42%, list=18%, signal=36%	BID/PCID2/RHOA/PRKAR1A/VSIR/CTNNB1/PYCARD/EFNB1/EFNB2/MMP14/NCK1/MALT1/TGFBR2/AP3D1/CAV1/PAG1/HSPH1/BRD7/BRD4/CDKN1A/MAP3K8/RASSF5/CD55/BRD2/IL6ST/CYLD/PRNP/RPS3/BAD/FOXO3/HLA-DMA/IGFBP2/CD74/PRDX2/TNFRSF14/AKIRIN2/HLA-E/IL1A/ACTB/JUNB/CD81/HLA-A/IL1B/HLA-DRB1/HLA-DRA/RAC2/CEBPB/PNP/HLA-DPA1/PRELID1/HLA-DQB1/LGALS1/HLA-DPB1/MIF/HLA-DQA1/ZFP36L2/TGFB1/FYN/SAMSN1/IL6/IL7R/LAPTM5/HLA-DRB5/CCL5/PTPRC…
37	Umbrella cells_OAB	GO_BP	GO:0019221	cytokine-mediated signaling pathway	156	-0.522804	-2.23244	1.11e-09	1.12e-07	8.83e-08	999	tags=39%, list=18%, signal=33%	EIF5A/JAK1/STAT3/CD44/ACTN4/NFKBIA/PYCARD/MX1/LIMS1/FOSL1/HIF1A/F3/ACSL1/CAV1/NR1H2/CSNK2B/TMSB4X/SIGIRR/TRIM56/IL6ST/RELA/CDC37/CYLD/AGPAT2/IRF3/PPP2CB/IL1R1/IL1RN/BAD/CARD16/FOXO3/CD74/TNFRSF14/IFITM3/CXCL2/MAPKAPK2/IL1A/IFNGR2/OAS1/CXCL3/BIRC3/IL1B/HSPA1A/CXCL8/IFI27/HSPA1B/IFITM2/CCL20/CCL3L1/CCL4L2/IL6/IL7R/CXCR4/CCL4/LAPTM5/CCL3/CCL5/CXCL12/PTPRC/CCL2/IFITM1
38	Umbrella cells_OAB	GO_BP	GO:0002694	regulation of leukocyte activation	175	-0.496859	-2.15409	1.49e-09	1.46e-07	1.16e-07	842	tags=37%, list=15%, signal=32%	EFNB2/MMP14/NCK1/MALT1/TGFBR2/AP3D1/CAV1/PAG1/HSPH1/BRD7/BRD4/CDKN1A/MAP3K8/RASSF5/CD55/BRD2/IL6ST/CYLD/PRNP/RPS3/BAD/FOXO3/HLA-DMA/IGFBP2/CD74/PRDX2/NECTIN2/TNFRSF14/AKIRIN2/HLA-E/IL1A/ACTB/JUNB/CD81/HLA-A/THBS1/RORA/IL1B/HLA-DRB1/HLA-DRA/RAC2/CEBPB/PNP/HLA-DPA1/PRELID1/HLA-DQB1/LGALS1/HLA-DPB1/MIF/HLA-DQA1/ZFP36L2/TGFB1/FYN/SAMSN1/IL6/IL7R/LAPTM5/HLA-DRB5/CCL3/CCL5/PTPRC/CCL2/CD3E/CORO1A
39	Umbrella cells_OAB	GO_BP	GO:0070374	positive regulation of ERK1 and ERK2 cascade	48	-0.712965	-2.48696	2.28e-09	2.08e-07	1.64e-07	591	tags=46%, list=11%, signal=41%	HRAS/GNAI2/CD74/IL1A/RAP1B/PHB/HLA-DRB1/DDT/MIF/ICAM1/TGFB1/AKAP12/CCL20/CCL3L1/CCL4L2/CCL4/ACTA2/CCL3/CCL5/APOE/PTPRC/CCL2
40	Umbrella cells_OAB	GO_BP	GO:1903037	regulation of leukocyte cell-cell adhesion	130	-0.540937	-2.25104	2.22e-09	2.08e-07	1.64e-07	889	tags=42%, list=16%, signal=36%	PYCARD/EFNB1/EFNB2/NCK1/MALT1/TGFBR2/AP3D1/CAV1/PAG1/HSPH1/BRD7/BRD4/MAP3K8/CD55/BRD2/IL6ST/RELA/CYLD/PRNP/RPS3/BAD/FOXO3/HLA-DMA/IGFBP2/CD74/PRDX2/TNFRSF14/HLA-E/IL1A/ACTB/CD81/HLA-A/IL1B/HLA-DRB1/HLA-DRA/CEBPB/PNP/HLA-DPA1/HLA-DQB1/LGALS1/HLA-DPB1/HLA-DQA1/FYN/IL6/IL7R/SELE/LAPTM5/HLA-DRB5/CCL5/CXCL12/PTPRC/CCL2/CD3E/CORO1A
41	Umbrella cells_OAB	GO_BP	GO:0045785	positive regulation of cell adhesion	168	-0.495455	-2.13694	2.26e-09	2.08e-07	1.64e-07	1005	tags=43%, list=18%, signal=37%	ITGAV/JAK1/RHOA/CD44/ITGA2/VSIR/C1QBP/PYCARD/EFNB1/LIMS1/EFNB2/ITGA3/NCK1/MALT1/TGFBR2/TRIOBP/AP3D1/VEGFA/CAV1/HSPH1/BRD7/BRD4/MAP3K8/SMAD3/CD55/BRD2/HSD17B12/S100A10/CRK/IL6ST/RELA/CYLD/ARL2/STX4/RPS3/BAD/FOXO3/HLA-DMA/IGFBP2/CD74/TNFRSF14/STK4/HLA-E/IL1A/ACTB/CALR/CD81/HLA-A/IL1B/HLA-DRB1/HLA-DRA/TPM1/PNP/PLAUR/HLA-DPA1/PLPP3/HLA-DQB1/LGALS1/HLA-DPB1/CCDC80/HLA-DQA1/FYN/FLNA/IL6/IL7R/SELE/HLA-D…
42	Umbrella cells_OAB	GO_BP	GO:0002696	positive regulation of leukocyte activation	120	-0.553542	-2.27568	4.31e-09	3.83e-07	3.03e-07	889	tags=45%, list=16%, signal=39%	PYCARD/EFNB1/EFNB2/MMP14/NCK1/MALT1/TGFBR2/AP3D1/CAV1/HSPH1/BRD7/BRD4/CDKN1A/MAP3K8/CD55/BRD2/IL6ST/CYLD/RPS3/BAD/FOXO3/HLA-DMA/IGFBP2/CD74/NECTIN2/TNFRSF14/AKIRIN2/HLA-E/IL1A/ACTB/CD81/HLA-A/THBS1/IL1B/HLA-DRB1/HLA-DRA/PNP/HLA-DPA1/HLA-DQB1/LGALS1/HLA-DPB1/MIF/HLA-DQA1/TGFB1/FYN/IL6/IL7R/HLA-DRB5/CCL3/CCL5/PTPRC/CCL2/CD3E/CORO1A
43	Umbrella cells_OAB	GO_BP	GO:0006520	amino acid metabolic process	95	0.594099	2.23997	4.63e-09	4.02e-07	3.18e-07	1715	tags=62%, list=31%, signal=44%	SARS1/CARS1/TARS1/EPRS1/ADSS2/KARS1/QARS1/DARS1/GARS1/LARS1/NARS1/RARS1/YARS1/IARS1/MARS1/PSAT1/ASS1/PCCB/BCAT2/ACADSB/RIDA/ALDH5A1/FARSB/IVD/DBT/GOT2/MCCC1/APIP/ALDH6A1/DDAH1/MMUT/BCKDHB/ICMT/SLC38A1/GSS/MCCC2/DGLUCY/ATP7A/HIBCH/ABAT/DLD/NR1H4/HMGCL/RARS2/AASDHPPT/GOT1/THAP4/HIBADH/NIT2/ECHS1/KYAT3/GSTZ1/PCBD1/SLC25A13/SLC25A12/AASS/IARS2/EGLN3/GFPT1
44	Umbrella cells_OAB	GO_BP	GO:0140546	defense response to symbiont	372	-0.392367	-1.85386	5.28e-09	4.48e-07	3.55e-07	643	tags=22%, list=11%, signal=21%	CRK/TRIM56/RELA/ZC3HAV1/CDC37/CYLD/TRIM28/CHID1/UAP1/IRF3/FAU/STX4/LAMP1/TRIM8/CD74/TNIP1/NECTIN2/TNFRSF14/IFITM3/CXCL2/FOSL2/AKIRIN2/NINJ1/CNPY3/MAPKAPK2/HLA-E/IFI6/ZYX/IFNGR2/HLA-B/TUBB4B/OAS1/NOP53/CXCL3/HLA-C/HLA-A/PRDX1/PHB/BST2/BIRC3/PPP1R14B/CYBA/IL1B/HSPA1A/RPL39/CXCL8/C3/GAPDH/IFI27/SQSTM1/RPL30/HSPA1B/HLA-DPA1/DDIT4/RARRES2/MIF/SERPING1/IFITM2/ISG20/GSN/TGFB1/FYN/CCL20/CCL3L1/PLCG2/C1R/…
45	Umbrella cells_OAB	GO_BP	GO:0022409	positive regulation of cell-cell adhesion	112	-0.568013	-2.31042	6.18e-09	5.13e-07	4.06e-07	889	tags=45%, list=16%, signal=38%	PYCARD/EFNB1/EFNB2/NCK1/MALT1/TGFBR2/AP3D1/CAV1/HSPH1/BRD7/BRD4/MAP3K8/CD55/BRD2/IL6ST/RELA/CYLD/RPS3/BAD/FOXO3/HLA-DMA/IGFBP2/CD74/TNFRSF14/HLA-E/IL1A/ACTB/CD81/HLA-A/IL1B/HLA-DRB1/HLA-DRA/PNP/PLAUR/HLA-DPA1/PLPP3/HLA-DQB1/LGALS1/HLA-DPB1/HLA-DQA1/FYN/IL6/IL7R/SELE/HLA-DRB5/CCL5/PTPRC/CCL2/CD3E/CORO1A
46	Umbrella cells_OAB	GO_BP	GO:0043410	positive regulation of MAPK cascade	130	-0.528854	-2.20076	9.14e-09	7.41e-07	5.87e-07	544	tags=27%, list=10%, signal=25%	RPS3/GNAI2/ERP29/CD74/PRDX2/SDCBP/IL1A/SPAG9/RAP1B/CD81/MAP2K2/PHB/THBS1/IL1B/HLA-DRB1/DDT/MIF/ICAM1/TGFB1/AKAP12/IGFBP4/CCL20/CCL3L1/PLCG2/CCL4L2/IL6/CCL4/LAPTM5/ACTA2/CCL3/CCL5/APOE/PTPRC/IGFBP6/CCL2
47	Umbrella cells_OAB	GO_BP	GO:0002250	adaptive immune response	124	-0.533655	-2.2061	1.03e-08	8.17e-07	6.47e-07	486	tags=29%, list=9%, signal=27%	HLA-DMA/CD74/PAXX/NECTIN2/TNFRSF14/AKIRIN2/HLA-E/JUNB/HLA-B/CD81/HLA-C/HLA-A/SOCS3/PHB/RORA/IL1B/HLA-DRB1/C3/HLA-DRA/HLA-DPA1/HLA-DQB1/HLA-DPB1/SERPING1/HLA-DQA1/ICAM1/TGFB1/FYN/SAMSN1/C1R/IL6/IL7R/HLA-DRB5/JCHAIN/C1S/PTPRC/CD3E
48	Umbrella cells_OAB	GO_BP	GO:0022407	regulation of cell-cell adhesion	163	-0.497642	-2.13809	1.18e-08	9.15e-07	7.25e-07	842	tags=42%, list=15%, signal=37%	JAK1/RHOA/PRKAR1A/BMP2/CD44/VSIR/PYCARD/EFNB1/EFNB2/NCK1/MALT1/TGFBR2/AP3D1/VEGFA/CAV1/PAG1/HSPH1/BRD7/BRD4/RDX/MAP3K8/CD55/BRD2/IL6ST/RELA/CYLD/PRNP/IL1RN/RPS3/BAD/FOXO3/HLA-DMA/IGFBP2/CD74/PRDX2/TNFRSF14/HLA-E/IL1A/MBP/ACTB/CD81/HLA-A/IL1B/SPINT2/HLA-DRB1/HLA-DRA/CEBPB/PNP/PLAUR/HLA-DPA1/PLPP3/HLA-DQB1/LGALS1/HLA-DPB1/HLA-DQA1/TGFB1/FYN/IL6/IL7R/SELE/LAPTM5/HLA-DRB5/CCL5/CXCL12/PTPRC/CCL2/CD3E/…
49	Umbrella cells_OAB	GO_BP	GO:0032101	regulation of response to external stimulus	353	-0.394699	-1.85457	1.48e-08	1.13e-06	8.94e-07	770	tags=27%, list=14%, signal=25%	HSP90AA1/VEGFA/CAV1/NMT1/NR1H2/CORO1B/RPS19/SEC14L1/VKORC1/TPBG/BRD4/CSNK1A1/RICTOR/SMAD3/CD55/BAX/TMSB4X/CRK/SIGIRR/TRIM56/IL6ST/RELA/CDC37/CYLD/IRF3/MYCBP2/STX4/IL1R1/FOXP1/SERPINE1/CARD16/LAMP1/CD74/DUSP1/PRDX2/TNIP1/NECTIN2/ZFP36/TFPI/AKIRIN2/NINJ1/MAPKAPK2/HLA-E/IER3/HLA-B/CALR/CD81/OAS1/MAP2K2/NOP53/NEAT1/NUPR1/HLA-A/SOCS3/PHB/BIRC3/CYBA/THBS1/RORA/IL1B/HSPA1A/HLA-DRB1/CXCL8/C3/RAC2/PLAU/SQ…
50	Umbrella cells_OAB	GO_BP	GO:0001819	positive regulation of cytokine production	154	-0.494336	-2.10704	2.24e-08	1.67e-06	1.32e-06	676	tags=34%, list=12%, signal=31%	SMAD3/CD55/TRIM56/IL6ST/RELA/ZC3HAV1/AGPAT2/UAP1/IRF3/HRAS/IL1R1/FOXP1/RPS3/SERPINE1/ZBTB20/CD74/TNFRSF14/AKIRIN2/MAPKAPK2/HLA-E/IL1A/MBP/CD81/OAS1/HLA-A/PHB/CYBA/THBS1/RORA/IL1B/HSPA1A/C3/GAPDH/CEBPB/DDT/HSPA1B/PNP/GPSM3/HLA-DPA1/CYP1B1/HLA-DPB1/MIF/TGFB1/AKAP12/HMOX1/PLCG2/IL6/LAPTM5/CCL3/PTPRC/LUM/CD3E
51	Umbrella cells_OAB	GO_BP	GO:0045087	innate immune response	331	-0.393056	-1.83467	2.76e-08	2.02e-06	1.6e-06	770	tags=25%, list=14%, signal=23%	HSP90AA1/ACTG1/CAV1/NR1H2/RPL13A/RPS19/SEC14L1/CSNK1A1/CD55/CXCL16/CRK/TRIM56/RELA/ZC3HAV1/CDC37/CYLD/TRIM28/CHID1/UAP1/IRF3/FAU/STX4/LAMP1/TRIM8/CD74/TNIP1/NECTIN2/TNFRSF14/IFITM3/FOSL2/AKIRIN2/NINJ1/CNPY3/MAPKAPK2/HLA-E/IFI6/ZYX/IFNGR2/HLA-B/TUBB4B/OAS1/NOP53/HLA-C/HLA-A/PRDX1/PHB/BST2/BIRC3/PPP1R14B/CYBA/HSPA1A/RPL39/C3/GAPDH/IFI27/SQSTM1/HSPA1B/HLA-DPA1/RARRES2/MIF/SERPING1/IFITM2/ISG20/GSN/T…
52	Umbrella cells_OAB	GO_BP	GO:0002685	regulation of leukocyte migration	79	-0.604299	-2.31788	3.84e-08	2.76e-06	2.18e-06	552	tags=41%, list=10%, signal=37%	CRK/CD99/IL1R1/SERPINE1/CD74/DUSP1/TNFRSF14/CNN2/IL1A/CALR/CD81/THBS1/CXCL8/RAC2/DDT/NBL1/GPSM3/RARRES2/MIF/ICAM1/CCL20/HMOX1/APOD/IL6/MSN/CCL4/SELE/CCL3/CCL5/CXCL12/CCL2/CORO1A
53	Umbrella cells_OAB	GO_BP	GO:0060326	cell chemotaxis	92	-0.56821	-2.23532	4.87e-08	3.43e-06	2.72e-06	759	tags=42%, list=14%, signal=37%	VEGFA/RPL13A/CORO1B/RPS19/TPBG/CXCL16/TMSB4X/CRK/SERPINE1/CD74/DUSP1/CXCL2/NINJ1/CALR/NR4A1/CXCL3/THBS1/IL1B/CXCL8/RAC2/DDT/NBL1/GPSM3/CKLF/RARRES2/MIF/PPIB/CCL20/CCL3L1/CCL4L2/IL6/CXCR4/CCL4/CCL3/CCL5/CXCL12/CCL2/MMP2/CORO1A
54	Umbrella cells_OAB	GO_BP	GO:0002252	immune effector process	182	-0.47127	-2.054	5.58e-08	3.86e-06	3.05e-06	732	tags=30%, list=13%, signal=27%	RPS19/KMT2A/BRD4/WDR1/CD55/BRD2/CRK/DNAJB9/STX4/IL1R1/FOXP1/LAMP1/CD74/PRDX2/NECTIN2/TNFRSF14/CD59/MAPKAPK2/HLA-E/JUNB/HLA-B/TUBB4B/CD81/HLA-C/HLA-A/PRDX1/SOCS3/PHB/BST2/RORA/IL1B/HLA-DRB1/C3/HLA-DRA/RAC2/LGALS1/MIF/SERPING1/LCP1/ICAM1/TGFB1/FYN/PLCG2/ITM2A/C1R/IL6/IL7R/PTGDS/CFD/LAPTM5/A2M/CCL3/C1S/PTPRC/CORO1A
55	Umbrella cells_OAB	GO_BP	GO:0030595	leukocyte chemotaxis	77	-0.605797	-2.31151	6.22e-08	4.22e-06	3.34e-06	475	tags=38%, list=8%, signal=35%	CD74/DUSP1/CXCL2/NINJ1/CALR/CXCL3/THBS1/IL1B/CXCL8/RAC2/DDT/NBL1/GPSM3/CKLF/RARRES2/MIF/PPIB/CCL20/CCL3L1/CCL4L2/IL6/CXCR4/CCL4/CCL3/CCL5/CXCL12/CCL2/MMP2/CORO1A
56	Umbrella cells_OAB	GO_BP	GO:0070661	leukocyte proliferation	108	-0.537443	-2.17207	7.24e-08	4.83e-06	3.82e-06	1036	tags=47%, list=18%, signal=39%	ALKBH5/NDFIP1/BID/PRKAR1A/VSIR/CTNNB1/MAPK1/PYCARD/EFNB1/NCK1/MALT1/TGFBR2/GJA1/CD151/CDKN1A/RASSF5/CD55/BAX/IL6ST/PRNP/RPS3/IGFBP2/CD74/CCND3/PRDX2/TNFRSF14/CNN2/FOSL2/HLA-E/IL1A/JUNB/CD81/HLA-A/BST2/IL1B/HLA-DRB1/RAC2/PSMB10/CEBPB/PNP/HLA-DPA1/HLA-DPB1/MIF/FYN/IL6/MSN/IL7R/CCL5/PTPRC/CD3E/CORO1A
57	Umbrella cells_OAB	GO_BP	GO:0019725	cellular homeostasis	267	-0.409362	-1.86843	8.34e-08	5.46e-06	4.32e-06	820	tags=24%, list=15%, signal=22%	HIF1A/FBXW7/FUNDC2/PRDX4/GRINA/LRRC8A/MCL1/FIS1/ORMDL2/CAV1/ATF4/SMAD3/BAX/ERO1A/PRNP/STX4/DIAPH1/BAD/FOXO3/LAMP1/ZBTB20/PRDX2/TMEM165/GLRX5/CALM3/ATP13A3/IL1A/BAG3/ATP1B3/FTL/PIM3/CALR/TPT1/PRDX1/RBM4/CYBA/GLS/HLA-DRB1/TXNRD1/MT1E/NME2/FTH1/SOD2/ICAM1/RNASEK/MT1X/ATP6V0C/MT2A/SERPINF1/HMOX1/PLCG2/FLNA/MT1A/IL6/ALDOA/MT1M/CCL3/CCL5/CXCL12/APOE/ANXA6/PTPRC/CCL2/COL1A1/CORO1A
58	Umbrella cells_OAB	GO_BP	GO:0006935	chemotaxis	127	-0.5146	-2.1345	9.53e-08	6.03e-06	4.77e-06	759	tags=37%, list=14%, signal=33%	VEGFA/RPL13A/CORO1B/RPS19/TPBG/SMAD3/CXCL16/TMSB4X/CRK/MYCBP2/HRAS/STX4/SERPINE1/CD74/DUSP1/CXCL2/NINJ1/CALR/NR4A1/CXCL3/THBS1/IL1B/CXCL8/RAC2/PLAU/DDT/NBL1/PLAUR/GPSM3/CKLF/RARRES2/MIF/TGFB1/PPIB/CCL20/CCL3L1/CCL4L2/IL6/CXCR4/CCL4/CCL3/CCL5/CXCL12/LSP1/CCL2/MMP2/CORO1A
59	Umbrella cells_OAB	GO_BP	GO:0042330	taxis	127	-0.5146	-2.1345	9.53e-08	6.03e-06	4.77e-06	759	tags=37%, list=14%, signal=33%	VEGFA/RPL13A/CORO1B/RPS19/TPBG/SMAD3/CXCL16/TMSB4X/CRK/MYCBP2/HRAS/STX4/SERPINE1/CD74/DUSP1/CXCL2/NINJ1/CALR/NR4A1/CXCL3/THBS1/IL1B/CXCL8/RAC2/PLAU/DDT/NBL1/PLAUR/GPSM3/CKLF/RARRES2/MIF/TGFB1/PPIB/CCL20/CCL3L1/CCL4L2/IL6/CXCR4/CCL4/CCL3/CCL5/CXCL12/LSP1/CCL2/MMP2/CORO1A
60	Umbrella cells_OAB	GO_BP	GO:0050776	regulation of immune response	304	-0.395666	-1.83186	1.02e-07	6.37e-06	5.04e-06	770	tags=25%, list=14%, signal=23%	HSP90AA1/CAV1/NR1H2/RPS19/SEC14L1/BRD4/CSNK1A1/SMAD3/CD55/BAX/BRD2/CRK/TRIM56/IL6ST/RELA/CDC37/CYLD/PRNP/IRF3/HRAS/STX4/IL1R1/FOXP1/RPS3/LAMP1/HLA-DMA/CD74/TNIP1/NECTIN2/TNFRSF14/FOSL2/AKIRIN2/CD59/NINJ1/MAPKAPK2/HLA-E/JUNB/HLA-B/CD81/OAS1/NOP53/HLA-C/HLA-A/PHB/BIRC3/CYBA/IL1B/HSPA1A/HLA-DRB1/C3/HLA-DRA/SQSTM1/HSPA1B/HLA-DPA1/HLA-DQB1/HLA-DPB1/SERPING1/HLA-DQA1/TGFB1/FYN/SAMSN1/PLCG2/C1R/IL6/IL7R…
61	Umbrella cells_OAB	GO_BP	GO:0034612	response to tumor necrosis factor	104	-0.543195	-2.18219	1.17e-07	7.18e-06	5.68e-06	673	tags=32%, list=12%, signal=28%	CXCL16/TMSB4X/RELA/CYLD/PPP2CB/FOXP1/RPS3/CARD16/FOXO3/ZFP36/TNFRSF14/MAPKAPK2/BIRC3/THBS1/RORA/HSPA1A/CXCL8/HSPA1B/CYP1B1/KLF2/ZFP36L2/AKAP12/CCL20/CCL3L1/TUBA1A/CCL4L2/CCL4/SELE/LAPTM5/CCL3/CCL5/CCL2/COL1A1
62	Umbrella cells_OAB	GO_BP	GO:0030199	collagen fibril organization	14	-0.892945	-2.33565	1.26e-07	7.61e-06	6.02e-06	170	tags=57%, list=3%, signal=56%	CYP1B1/COL14A1/AEBP1/COL6A1/COL3A1/LUM/COL1A2/COL1A1
63	Umbrella cells_OAB	GO_BP	GO:0070555	response to interleukin-1	53	-0.659612	-2.35112	1.48e-07	8.66e-06	6.85e-06	269	tags=30%, list=5%, signal=29%	TLE5/RORA/IL1B/CXCL8/KLF2/AKAP12/CCL20/CCL3L1/CCL4L2/IL6/CCL4/SELE/CCL3/CCL5/CCL2/MMP2
64	Umbrella cells_OAB	GO_BP	GO:0071356	cellular response to tumor necrosis factor	92	-0.55593	-2.18701	1.47e-07	8.66e-06	6.85e-06	645	tags=33%, list=12%, signal=29%	TMSB4X/RELA/CYLD/PPP2CB/FOXP1/RPS3/CARD16/FOXO3/ZFP36/TNFRSF14/MAPKAPK2/BIRC3/THBS1/RORA/HSPA1A/CXCL8/HSPA1B/CYP1B1/KLF2/ZFP36L2/AKAP12/CCL20/CCL3L1/CCL4L2/CCL4/LAPTM5/CCL3/CCL5/CCL2/COL1A1
65	Umbrella cells_OAB	GO_BP	GO:0001816	cytokine production	244	-0.419164	-1.89416	1.53e-07	8.79e-06	6.96e-06	676	tags=28%, list=12%, signal=26%	SMAD3/CD55/SIGIRR/TRIM56/IL6ST/RELA/PLD3/ZC3HAV1/CYLD/AGPAT2/PRNP/CHID1/UAP1/IRF3/HRAS/IL1R1/FOXP1/NDRG2/RPS3/SERPINE1/CARD16/CUL3/ZBTB20/CD74/ZFP36/TNFRSF14/AKIRIN2/MAPKAPK2/HLA-E/IL1A/MBP/HLA-B/CD81/OAS1/HLA-A/PHB/BST2/CYBA/THBS1/RORA/IL1B/HSPA1A/HLA-DRB1/C3/GAPDH/CEBPB/DDT/HSPA1B/PNP/GPSM3/HLA-DPA1/CYP1B1/KLF2/HLA-DPB1/MIF/TGFB1/AKAP12/HMOX1/APOD/PLCG2/IL6/LAPTM5/CCL3/SRGN/PTPRC/COL3A1/LUM/CD3E
66	Umbrella cells_OAB	GO_BP	GO:0033993	response to lipid	317	-0.385125	-1.78993	1.66e-07	9.39e-06	7.44e-06	855	tags=29%, list=15%, signal=26%	CFLAR/SAFB2/TWF2/YY1/RPL27/FOSL1/PMVK/AKR1C2/NR2F2/MALT1/TGFBR2/ACSL1/LITAF/PER1/CAV1/RPL13A/CDKN1A/CD55/PRMT2/SIGIRR/TXNIP/RELA/IRF3/CDKN1B/IL1RN/FOXP1/EIF4E/BAD/SERPINE1/NASP/CARD16/FOXO3/HNRNPA0/IGFBP2/GNB1/PRDX2/PABPN1/TNIP1/ZFP36/DDRGK1/CXCL2/TFPI/FOSL2/AKIRIN2/MAPKAPK2/IL1A/AQP3/FKBP4/CALR/NDUFA13/NR4A1/CXCL3/NR3C1/KLF9/YWHAH/PHB/THBS1/RORA/IL1B/HSPA1A/AREG/CXCL8/INSIG1/AKR1C1/CEBPB/HSPA1B/…
67	Umbrella cells_OAB	GO_BP	GO:0010628	positive regulation of gene expression	426	-0.353866	-1.69251	1.71e-07	9.55e-06	7.56e-06	962	tags=29%, list=17%, signal=26%	BMP2/ITGA2/VSIR/CTNNB1/CIRBP/TUSC2/EIF3D/C1QBP/BTN3A2/ID4/PYCARD/KRAS/LIMS1/POLR2A/YY1/ITGA3/MMP14/NCK1/HIF1A/F3/MALT1/PRMT1/GJA1/RPL5/HSP90AA1/ACTG1/EIF4A3/VEGFA/CAV1/RPL23/SERP1/BRD7/KMT2A/ZPR1/ATF4/RDX/EIF1/SMAD3/CD55/TARDBP/EIF3E/S100A10/TRIM56/IL6ST/RELA/ZC3HAV1/MYH9/AGPAT2/UAP1/IRF3/FTX/HRAS/DNAJB9/STX4/SNF8/EEF2/IL1R1/FOXP1/RPS3/SERPINE1/HNRNPAB/ERP29/RPL11/QKI/HNRNPA0/FUS/ZBTB20/CD74/YBX1…
68	Umbrella cells_OAB	GO_BP	GO:0097529	myeloid leukocyte migration	76	-0.602629	-2.29422	1.83e-07	1e-05	7.94e-06	759	tags=45%, list=14%, signal=39%	VEGFA/RPL13A/RPS19/WDR1/CD99/IL1R1/SERPINE1/CD74/DUSP1/CNN2/CXCL2/IL1A/CD81/CXCL3/THBS1/IL1B/CXCL8/RAC2/DDT/NBL1/CKLF/RARRES2/MIF/PPIB/CCL20/CCL3L1/CCL4L2/IL6/CCL4/CCL3/CCL5/CXCL12/CCL2/MMP2
69	Umbrella cells_OAB	GO_BP	GO:0098609	cell-cell adhesion	268	-0.406923	-1.85845	2.2e-07	1.19e-05	9.41e-06	842	tags=34%, list=15%, signal=30%	JAK1/RHOA/PRKAR1A/BMP2/CD44/ITGA2/VSIR/CTNNB1/ITGB1/PYCARD/EFNB1/LIMS1/EFNB2/ITGA3/NCK1/MALT1/TGFBR2/AP3D1/ACTG1/VEGFA/CAV1/PAG1/HSPH1/BRD7/BRD4/RDX/MAP3K8/CD55/BRD2/IL6ST/RELA/MYL12A/CYLD/MYH9/PRNP/CD99/IL1RN/RPS3/BAD/FOXO3/PPP1CA/HLA-DMA/IGFBP2/CD74/PRDX2/TNIP1/NECTIN2/TNFRSF14/PALLD/NINJ1/HLA-E/CSRP1/IL1A/MBP/ACTB/CD81/HLA-A/IL1B/SPINT2/HLA-DRB1/HLA-DRA/RAC2/CEBPB/PNP/PLAUR/HLA-DPA1/CYP1B1/PLP…
70	Umbrella cells_OAB	GO_BP	GO:0030336	negative regulation of cell migration	106	-0.53537	-2.15677	3.04e-07	1.62e-05	1.28e-05	540	tags=25%, list=10%, signal=23%	IGFBP5/SERPINE1/FOXO3/CD74/DUSP1/CNN2/TIMP1/CALR/BST2/THBS1/TPM1/DDT/NBL1/CYP1B1/ZEB2/MIF/TGFB1/SERPINF1/HMOX1/APOD/CXCL12/EVL/APOE/CCL2/COL3A1/IFITM1/DCN
71	Umbrella cells_OAB	GO_BP	GO:0071495	cellular response to endogenous stimulus	489	-0.336047	-1.62712	3.19e-07	1.68e-05	1.33e-05	1055	tags=29%, list=19%, signal=25%	PIN1/CRIM1/GCLC/FDX1/CDKN2B/APP/PTGS2/CREB1/UBE2D3/ATP1A1/RHOQ/JAK1/RHOA/PRKAR1A/RACK1/STAT3/ATP2B4/BMP2/CD44/SLC9A3R1/CTNNB1/NOTCH2/PXN/JUN/MAPK1/ITGB1/ARF6/PTGES3/MYO1C/LIMS1/CFLAR/SAFB2/TWF2/FGFBP1/ITGA3/NCK1/SPINK1/PTPN12/AKR1C2/HIF1A/PRMT1/TGFBR2/ACSL1/GJA1/FNTA/PER1/EIF4A3/VEGFA/CAV1/RPL23/CD63/NR1H2/CORO1B/CSNK2B/STRAP/KMT2A/ZPR1/CSNK1D/RDX/SMAD3/ARID4B/PRMT2/CRK/RELA/GNA15/PRNP/HRAS/NR4A2…
72	Umbrella cells_OAB	GO_BP	GO:0032943	mononuclear cell proliferation	97	-0.545804	-2.1668	3.75e-07	1.94e-05	1.54e-05	1036	tags=48%, list=18%, signal=40%	ALKBH5/NDFIP1/BID/PRKAR1A/VSIR/CTNNB1/PYCARD/EFNB1/NCK1/MALT1/TGFBR2/GJA1/CD151/CDKN1A/RASSF5/CD55/BAX/IL6ST/PRNP/RPS3/IGFBP2/CD74/CCND3/PRDX2/TNFRSF14/FOSL2/HLA-E/IL1A/CD81/HLA-A/IL1B/HLA-DRB1/RAC2/PSMB10/CEBPB/PNP/HLA-DPA1/HLA-DPB1/MIF/FYN/IL6/MSN/IL7R/CCL5/PTPRC/CD3E/CORO1A
73	Umbrella cells_OAB	GO_BP	GO:2000146	negative regulation of cell motility	114	-0.517987	-2.11221	4.31e-07	2.21e-05	1.75e-05	540	tags=25%, list=10%, signal=23%	IGFBP5/SERPINE1/FOXO3/CD74/DUSP1/CNN2/TIMP1/CALR/BST2/THBS1/SPINT2/TPM1/DDT/NBL1/CYP1B1/FBLN1/ZEB2/MIF/TGFB1/SERPINF1/HMOX1/APOD/CXCL12/EVL/APOE/CCL2/COL3A1/IFITM1/DCN
74	Umbrella cells_OAB	GO_BP	GO:0070372	regulation of ERK1 and ERK2 cascade	80	-0.577941	-2.22107	4.9e-07	2.44e-05	1.93e-05	591	tags=32%, list=11%, signal=29%	HRAS/NDRG2/GNAI2/CD74/TNIP1/IL1A/RAP1B/PHB/IL1B/HLA-DRB1/DDT/FBLN1/MIF/ICAM1/TGFB1/AKAP12/CCL20/CCL3L1/CCL4L2/CCL4/ACTA2/CCL3/CCL5/APOE/PTPRC/CCL2
75	Umbrella cells_OAB	GO_BP	GO:0001817	regulation of cytokine production	241	-0.414546	-1.87019	4.9e-07	2.44e-05	1.93e-05	676	tags=28%, list=12%, signal=26%	SMAD3/CD55/SIGIRR/TRIM56/IL6ST/RELA/PLD3/ZC3HAV1/CYLD/AGPAT2/PRNP/CHID1/UAP1/IRF3/HRAS/IL1R1/FOXP1/NDRG2/RPS3/SERPINE1/CARD16/CUL3/ZBTB20/CD74/ZFP36/TNFRSF14/AKIRIN2/MAPKAPK2/HLA-E/IL1A/MBP/HLA-B/CD81/OAS1/HLA-A/PHB/BST2/CYBA/THBS1/RORA/IL1B/HSPA1A/HLA-DRB1/C3/GAPDH/CEBPB/DDT/HSPA1B/PNP/GPSM3/HLA-DPA1/CYP1B1/KLF2/HLA-DPB1/MIF/TGFB1/AKAP12/HMOX1/APOD/PLCG2/IL6/LAPTM5/CCL3/SRGN/PTPRC/LUM/CD3E
76	Umbrella cells_OAB	GO_BP	GO:0032103	positive regulation of response to external stimulus	213	-0.42264	-1.87815	4.98e-07	2.45e-05	1.94e-05	770	tags=28%, list=14%, signal=25%	HSP90AA1/VEGFA/CAV1/RPS19/SEC14L1/TPBG/CSNK1A1/SMAD3/TMSB4X/TRIM56/IL6ST/RELA/CYLD/IRF3/STX4/SERPINE1/LAMP1/CD74/TNIP1/NECTIN2/AKIRIN2/NINJ1/MAPKAPK2/HLA-E/CALR/CD81/OAS1/NOP53/NEAT1/NUPR1/PHB/BIRC3/CYBA/THBS1/IL1B/HSPA1A/CXCL8/C3/RAC2/PLAU/SQSTM1/CEBPB/DDT/HSPA1B/GPSM3/LGALS1/RARRES2/MIF/TGFB1/FYN/PLCG2/FLNA/IL6/CXCR4/CCL4/ALOX5AP/CCL3/CCL5/CXCL12
77	Umbrella cells_OAB	GO_BP	GO:0071674	mononuclear cell migration	65	-0.591496	-2.18975	5.11e-07	2.48e-05	1.96e-05	459	tags=38%, list=8%, signal=36%	CXCL16/CRK/CD99/SERPINE1/DUSP1/TNFRSF14/CALR/THBS1/NBL1/CKLF/RARRES2/ICAM1/CCL20/APOD/CCL3L1/CCL4L2/IL6/MSN/CXCR4/CCL4/CCL3/CCL5/CXCL12/CCL2/CORO1A
78	Umbrella cells_OAB	GO_BP	GO:0006959	humoral immune response	52	-0.643629	-2.28491	5.66e-07	2.67e-05	2.12e-05	433	tags=50%, list=8%, signal=47%	CXCL2/CD59/HLA-E/CD81/CXCL3/HLA-A/PHB/IL1B/HLA-DRB1/RPL39/CXCL8/C3/PSMB10/GAPDH/RPL30/HLA-DQB1/RARRES2/SERPING1/C1R/IL6/CFD/A2M/JCHAIN/C1S/PTPRC/CCL2
79	Umbrella cells_OAB	GO_BP	GO:0001944	vasculature development	250	-0.401561	-1.81935	5.64e-07	2.67e-05	2.12e-05	1155	tags=37%, list=21%, signal=31%	SNX17/ZC3H12A/PDCD4/JAG1/CEMIP2/HIPK1/MYDGF/NUS1/TJP1/BSG/NRARP/WASF2/PGK1/PTGS2/ITGAV/JAK1/RHOA/STAT3/ATP2B4/BMP2/CTNNB1/NOTCH2/B4GALT1/MAPK1/ITGB1/RNF213/ZFAND5/CFLAR/EFNB2/FGFBP1/MMP14/FOSL1/HIF1A/NR2F2/F3/FBXW7/TGFBR2/GJA1/GNA13/ACTG1/VEGFA/CAV1/BAX/SAT1/RELA/MYH9/GTF2I/RNH1/SERPINE1/TGFBI/QKI/JMJD6/PLCD3/NIBAN2/STK4/BTG1/NINJ1/IL1A/JUNB/TNFRSF12A/NR4A1/SOCS3/THBS1/RORA/IL1B/CXCL8/C3/ADAMTS1/…
80	Umbrella cells_OAB	GO_BP	GO:0040013	negative regulation of locomotion	121	-0.494195	-2.03495	5.95e-07	2.77e-05	2.2e-05	540	tags=24%, list=10%, signal=22%	IGFBP5/SERPINE1/FOXO3/CD74/DUSP1/CNN2/TIMP1/CALR/BST2/THBS1/SPINT2/TPM1/DDT/NBL1/CYP1B1/FBLN1/ZEB2/MIF/TGFB1/SERPINF1/HMOX1/APOD/CXCL12/EVL/APOE/CCL2/COL3A1/IFITM1/DCN
81	Umbrella cells_OAB	GO_BP	GO:0046651	lymphocyte proliferation	95	-0.552005	-2.18376	6.16e-07	2.8e-05	2.22e-05	1036	tags=49%, list=18%, signal=41%	ALKBH5/NDFIP1/BID/PRKAR1A/VSIR/CTNNB1/PYCARD/EFNB1/NCK1/MALT1/TGFBR2/GJA1/CD151/CDKN1A/RASSF5/CD55/BAX/IL6ST/PRNP/RPS3/IGFBP2/CD74/CCND3/PRDX2/TNFRSF14/FOSL2/HLA-E/IL1A/CD81/HLA-A/IL1B/HLA-DRB1/RAC2/PSMB10/CEBPB/PNP/HLA-DPA1/HLA-DPB1/MIF/FYN/IL6/MSN/IL7R/CCL5/PTPRC/CD3E/CORO1A
82	Umbrella cells_OAB	GO_BP	GO:0006399	tRNA metabolic process	79	0.572867	2.09593	6.13e-07	2.8e-05	2.22e-05	1573	tags=49%, list=28%, signal=36%	SARS1/CARS1/TARS1/EPRS1/KARS1/QARS1/DARS1/GARS1/LARS1/NARS1/RARS1/YARS1/IARS1/MARS1/THUMPD3/FARSB/TRIT1/TRMT1L/TRUB1/DDX1/FAM98B/TRUB2/GTF3C3/EXOSC10/FAM98A/PNPT1/ADAT1/EXOSC8/TSEN15/TPRKB/POP5/RARS2/THUMPD1/TRMT11/POP4/NSUN2/MTFMT/THADA/DICER1
83	Umbrella cells_OAB	GO_BP	GO:0030217	T cell differentiation	104	-0.524018	-2.10514	6.33e-07	2.82e-05	2.23e-05	990	tags=36%, list=18%, signal=30%	JAK1/RHOA/STAT3/VSIR/CTNNB1/MALT1/TGFBR2/AP3D1/BRD7/KMT2A/BRD4/BRD2/CYLD/FOXP1/BAD/FOXO3/JMJD6/CD74/PRDX2/FOSL2/IL1A/ACTB/JUNB/SOCS3/RORA/IL1B/HLA-DRB1/HLA-DRA/RPL22/PNP/PRELID1/ZFP36L2/TGFB1/IL6/IL7R/PTPRC/CD3E
84	Umbrella cells_OAB	GO_BP	GO:0016032	viral process	220	-0.423673	-1.89049	6.34e-07	2.82e-05	2.23e-05	956	tags=30%, list=17%, signal=26%	ITGA2/RESF1/DEK/EIF3D/JUN/CHMP4B/ITGB1/CFL1/MX1/PSMC3/EFNB2/PRMT1/TMPRSS2/CAV1/CHMP1A/VCP/RAD23A/CSNK2B/CSNK1A1/CHD1/CD55/TARDBP/ZC3HAV1/TRIM28/EIF3F/LAMP1/TRIM8/CD74/SLC3A2/TNIP1/NECTIN2/ZFP36/TNFRSF14/IFITM3/MGAT1/EIF3B/RPSA/EEF1A1/CHMP1B/CD81/OAS1/EIF3G/PHB/BST2/EIF3L/HSPA1A/HLA-DRB1/CXCL8/IFI27/HSPA1B/LGALS1/IFITM2/ISG20/GSN/ICAM1/PCBP1/RNASEK/PPIB/CXCR4/CCL4/CCL3/CCL5/APOE/CCL2/IFITM1
85	Umbrella cells_OAB	GO_BP	GO:0002504	antigen processing and presentation of peptide or polysaccharide antigen via MHC class II	17	-0.838563	-2.30669	6.54e-07	2.84e-05	2.25e-05	486	tags=59%, list=9%, signal=54%	HLA-DMA/CD74/THBS1/HLA-DRB1/HLA-DRA/HLA-DPA1/HLA-DQB1/HLA-DPB1/HLA-DQA1/HLA-DRB5
86	Umbrella cells_OAB	GO_BP	GO:0043408	regulation of MAPK cascade	198	-0.431828	-1.90084	6.55e-07	2.84e-05	2.25e-05	591	tags=23%, list=11%, signal=22%	HRAS/DUSP5/NDRG2/RPS3/GNAI2/ERP29/RNF149/CD74/DUSP1/PRDX2/TNIP1/STK4/DUSP2/SDCBP/IL1A/RGS2/SPAG9/RAP1B/CD81/MAP2K2/PRDX1/PHB/THBS1/IL1B/HLA-DRB1/DDT/FBLN1/MIF/ICAM1/TGFB1/AKAP12/IGFBP4/CCL20/CCL3L1/PLCG2/CCL4L2/IL6/CCL4/LAPTM5/ACTA2/CCL3/CCL5/APOE/PTPRC/IGFBP6/CCL2
87	Umbrella cells_OAB	GO_BP	GO:0050778	positive regulation of immune response	244	-0.404582	-1.82826	7.8e-07	3.34e-05	2.65e-05	712	tags=25%, list=13%, signal=23%	SEC14L1/BRD4/CSNK1A1/CD55/BAX/BRD2/TRIM56/IL6ST/RELA/CYLD/PRNP/IRF3/HRAS/STX4/IL1R1/FOXP1/RPS3/LAMP1/HLA-DMA/CD74/TNIP1/NECTIN2/FOSL2/AKIRIN2/CD59/NINJ1/MAPKAPK2/HLA-E/HLA-B/CD81/OAS1/NOP53/HLA-C/HLA-A/PHB/BIRC3/CYBA/IL1B/HSPA1A/HLA-DRB1/C3/HLA-DRA/SQSTM1/HSPA1B/HLA-DPA1/HLA-DQB1/HLA-DPB1/SERPING1/HLA-DQA1/TGFB1/FYN/PLCG2/C1R/IL6/CFD/LAPTM5/HLA-DRB5/A2M/CCL5/C1S/PTPRC/CD3E
88	Umbrella cells_OAB	GO_BP	GO:0007186	G protein-coupled receptor signaling pathway	125	-0.492578	-2.03926	8.28e-07	3.51e-05	2.78e-05	526	tags=26%, list=9%, signal=24%	GNAI2/STMN1/GNB1/GIPC1/CALM3/CXCL2/RGS2/CXCL3/PHB/RGS10/AREG/GNG5/CXCL8/C3/RAC2/RGS1/GNG10/NME2/AKAP12/CCL20/GNG11/CCL3L1/CCL4L2/FLNA/CXCR4/CCL4/CCL3/CCL5/CXCL12/APOE/CCL2/CD3E
89	Umbrella cells_OAB	GO_BP	GO:0071347	cellular response to interleukin-1	43	-0.677944	-2.31016	8.52e-07	3.57e-05	2.83e-05	258	tags=33%, list=5%, signal=31%	RORA/IL1B/CXCL8/KLF2/AKAP12/CCL20/CCL3L1/CCL4L2/IL6/CCL4/CCL3/CCL5/CCL2/MMP2
90	Umbrella cells_OAB	GO_BP	GO:0097190	apoptotic signaling pathway	286	-0.383968	-1.76522	8.88e-07	3.68e-05	2.92e-05	834	tags=27%, list=15%, signal=24%	BAG6/NCK1/HIF1A/FBXW7/MNT/GRINA/MCL1/VDAC2/FIS1/CAV1/PARL/ATF4/CDKN1A/SMAD3/BAX/CYCS/RELA/CYLD/ERO1A/HRAS/NR4A2/STX4/RPS3/BAD/SERPINE1/GNAI2/ERP29/FOXO3/PPP1CA/CUL3/PHLDA3/CD74/TMEM109/PRDX2/PEA15/CHCHD10/STK4/RPS7/IL1A/BAG3/IFI6/IER3/PPIF/TNFRSF12A/SFN/NDUFA13/LMNA/TPT1/UBB/NUPR1/THBS1/IL1B/HSPA1A/RPL26/IFI27/CEBPB/HSPA1B/PLAUR/CYP1B1/PRELID1/SOD2/PDCD6/DDIT4/GABARAP/MIF/ICAM1/TGFB1/FYN/HMOX1/G0…
91	Umbrella cells_OAB	GO_BP	GO:0000165	MAPK cascade	244	-0.402165	-1.81734	1.02e-06	4.2e-05	3.33e-05	591	tags=22%, list=11%, signal=21%	HRAS/DUSP5/NDRG2/RPS3/GNAI2/ERP29/RNF149/CD74/DUSP1/PRDX2/PEA15/PABPN1/TNIP1/ZFP36/STK4/DUSP2/SDCBP/MAPKAPK2/IL1A/RGS2/SPAG9/MBP/RAP1B/CD81/MAP2K2/CDC42EP5/PRDX1/PHB/THBS1/IL1B/HLA-DRB1/STUB1/DDT/FBLN1/MIF/ZFP36L2/ICAM1/TGFB1/AKAP12/IGFBP4/CCL20/CCL3L1/PLCG2/CCL4L2/IL6/CCL4/LAPTM5/ACTA2/CCL3/CCL5/APOE/PTPRC/IGFBP6/CCL2
92	Umbrella cells_OAB	GO_BP	GO:0070371	ERK1 and ERK2 cascade	91	-0.531287	-2.08576	1.14e-06	4.65e-05	3.68e-05	591	tags=32%, list=11%, signal=29%	HRAS/DUSP5/NDRG2/GNAI2/CD74/TNIP1/IL1A/RAP1B/MAP2K2/PHB/IL1B/HLA-DRB1/DDT/FBLN1/MIF/ZFP36L2/ICAM1/TGFB1/AKAP12/CCL20/CCL3L1/CCL4L2/CCL4/ACTA2/CCL3/CCL5/APOE/PTPRC/CCL2
93	Umbrella cells_OAB	GO_BP	GO:0009968	negative regulation of signal transduction	476	-0.329764	-1.5926	1.25e-06	5.01e-05	3.97e-05	836	tags=30%, list=15%, signal=28%	NRARP/VGLL4/PIN1/CRIM1/GCLC/PTGS2/CTNND1/UBE2D3/ITGAV/BID/IGBP1/RHOA/RACK1/ATP2B4/BMP2/CD44/SLC9A3R1/HERC4/CTNNB1/NFKBIA/C1QBP/ARMC10/ITGB1/PYCARD/RNF213/CFLAR/OPTN/PPM1B/ITGA3/MMP14/NCK1/SPINK1/PTPN12/HIF1A/FBXW7/PRMT1/MNT/GRINA/HIPK3/MCL1/LITAF/VDAC2/PER1/CAV1/NR1H2/VCP/PARL/PFDN5/STRAP/SEC14L1/TPBG/ATF4/RNF115/CSNK1A1/BAX/ARID4B/TMSB4X/SIGIRR/RELA/CYLD/MVP/PRNP/DNAJB9/NR4A2/UBE2D1/DUSP5/PIK3IP…
94	Umbrella cells_OAB	GO_BP	GO:0019886	antigen processing and presentation of exogenous peptide antigen via MHC class II	14	-0.8682	-2.27093	1.26e-06	5.01e-05	3.97e-05	486	tags=64%, list=9%, signal=59%	HLA-DMA/CD74/HLA-DRB1/HLA-DRA/HLA-DPA1/HLA-DQB1/HLA-DPB1/HLA-DQA1/HLA-DRB5
95	Umbrella cells_OAB	GO_BP	GO:0042098	T cell proliferation	78	-0.569011	-2.17616	1.66e-06	6.48e-05	5.13e-05	1036	tags=53%, list=18%, signal=43%	ALKBH5/NDFIP1/BID/PRKAR1A/VSIR/CTNNB1/PYCARD/EFNB1/NCK1/MALT1/TGFBR2/GJA1/CD151/CD55/BAX/IL6ST/PRNP/RPS3/IGFBP2/CCND3/PRDX2/TNFRSF14/HLA-E/IL1A/CD81/HLA-A/IL1B/HLA-DRB1/RAC2/PSMB10/CEBPB/PNP/HLA-DPA1/HLA-DPB1/FYN/IL6/MSN/CCL5/PTPRC/CD3E/CORO1A
96	Umbrella cells_OAB	GO_BP	GO:0008284	positive regulation of cell population proliferation	295	-0.374067	-1.72535	1.67e-06	6.48e-05	5.13e-05	983	tags=32%, list=18%, signal=28%	DNAJA2/STAT3/BMP2/ITGA2/CTNNB1/NOTCH2/B4GALT1/JUN/MAPK1/ITGB1/ID4/PYCARD/KRAS/ROMO1/EFNB1/CFLAR/EFNB2/FGFBP1/NCK1/FOSL1/SPINK1/AKR1C2/HIF1A/F3/PRMT1/TGFBR2/GJA1/VEGFA/RPL23/NAP1L1/SERTAD1/RICTOR/CDKN1A/CD55/S100A6/PBXIP1/IL6ST/RELA/HRAS/STX4/CDKN1B/CCND2/FOXP1/RPS3/IGFBP5/BAD/GNAI2/MARCKSL1/CUL3/IGFBP2/CD74/CNOT6L/DDRGK1/FOSL2/AKIRIN2/TIMP1/SDCBP/HLA-E/IL1A/ACTB/RPS4X/CALR/CD81/RPS9/NR4A1/NEAT1/H…
97	Umbrella cells_OAB	GO_BP	GO:0002478	antigen processing and presentation of exogenous peptide antigen	19	-0.820146	-2.32169	2.03e-06	7.8e-05	6.18e-05	486	tags=58%, list=9%, signal=53%	HLA-DMA/CD74/HLA-E/HLA-A/HLA-DRB1/HLA-DRA/HLA-DPA1/HLA-DQB1/HLA-DPB1/HLA-DQA1/HLA-DRB5
98	Umbrella cells_OAB	GO_BP	GO:0002548	monocyte chemotaxis	23	-0.773944	-2.29684	2.5e-06	9.52e-05	7.53e-05	190	tags=52%, list=3%, signal=51%	SERPINE1/DUSP1/NBL1/CCL20/CCL3L1/CCL4L2/IL6/CCL4/CCL3/CCL5/CXCL12/CCL2
99	Umbrella cells_OAB	GO_BP	GO:0055082	intracellular chemical homeostasis	228	-0.405061	-1.81571	2.65e-06	9.99e-05	7.91e-05	615	tags=20%, list=11%, signal=18%	ERO1A/PRNP/STX4/DIAPH1/BAD/FOXO3/LAMP1/ZBTB20/TMEM165/GLRX5/CALM3/ATP13A3/IL1A/ATP1B3/FTL/PIM3/CALR/TPT1/RBM4/CYBA/GLS/HLA-DRB1/MT1E/NME2/FTH1/SOD2/ICAM1/RNASEK/MT1X/ATP6V0C/MT2A/SERPINF1/HMOX1/PLCG2/FLNA/MT1A/MT1M/CCL3/CCL5/CXCL12/APOE/ANXA6/PTPRC/COL1A1/CORO1A
100	Umbrella cells_OAB	GO_BP	GO:0002495	antigen processing and presentation of peptide antigen via MHC class II	15	-0.843268	-2.2451	2.8e-06	0.00010457	8.28e-05	486	tags=60%, list=9%, signal=55%	HLA-DMA/CD74/HLA-DRB1/HLA-DRA/HLA-DPA1/HLA-DQB1/HLA-DPB1/HLA-DQA1/HLA-DRB5
101	Umbrella cells_OAB	GO_BP	GO:0002697	regulation of immune effector process	107	-0.499433	-2.01539	2.84e-06	0.000104848	8.3e-05	732	tags=35%, list=13%, signal=31%	RPS19/BRD4/CD55/BRD2/CRK/DNAJB9/STX4/IL1R1/LAMP1/CD74/NECTIN2/TNFRSF14/CD59/MAPKAPK2/HLA-E/JUNB/HLA-B/CD81/HLA-C/HLA-A/PHB/BST2/IL1B/HLA-DRB1/C3/HLA-DRA/RAC2/MIF/SERPING1/ICAM1/TGFB1/PLCG2/IL6/IL7R/LAPTM5/A2M/PTPRC
102	Umbrella cells_OAB	GO_BP	GO:0001906	cell killing	56	-0.600873	-2.16352	3.27e-06	0.000119544	9.46e-05	503	tags=41%, list=9%, signal=38%	RPS19/CD55/CRK/LAMP1/NECTIN2/CD59/NINJ1/HLA-E/HLA-B/TUBB4B/HLA-C/HLA-A/PRDX1/HLA-DRB1/C3/HLA-DRA/GAPDH/RPL30/ICAM1/TGFB1/IL7R/PTPRC/CORO1A
103	Umbrella cells_OAB	GO_BP	GO:0010648	negative regulation of cell communication	499	-0.323077	-1.56691	3.43e-06	0.000124377	9.84e-05	992	tags=28%, list=18%, signal=25%	BID/IGBP1/RHOA/RACK1/ATP2B4/BMP2/CD44/SLC9A3R1/HERC4/CTNNB1/PFKL/NFKBIA/C1QBP/ARMC10/ITGB1/PYCARD/RNF213/CFLAR/OPTN/PPM1B/ITGA3/MMP14/NCK1/SPINK1/PTPN12/HIF1A/FBXW7/PRMT1/MNT/GRINA/HIPK3/RAB11FIP1/MCL1/GJA1/LITAF/VDAC2/PER1/CAV1/NR1H2/VCP/PARL/PFDN5/STRAP/SEC14L1/TPBG/ATF4/RNF115/CSNK1A1/BAX/MIDN/ARID4B/TMSB4X/SIGIRR/RELA/CYLD/MVP/PRNP/DNAJB9/NR4A2/UBE2D1/DUSP5/PIK3IP1/PPP2CB/IL1RN/FOXP1/NDRG2/RN…
104	Umbrella cells_OAB	GO_BP	GO:0072359	circulatory system development	361	-0.349644	-1.64741	3.51e-06	0.000125918	9.97e-05	861	tags=24%, list=15%, signal=22%	ZFAND5/CFLAR/YY1/EFNB2/FGFBP1/ITGA3/MMP14/FOSL1/HIF1A/NR2F2/F3/FBXW7/PRMT1/TGFBR2/GJA1/GNA13/ACTG1/VEGFA/CAV1/CDKN1A/SMAD3/ECE1/BAX/SAT1/RELA/MYH9/GTF2I/RNH1/CDKN1B/FOXP1/SERPINE1/TGFBI/QKI/JMJD6/PLCD3/NIBAN2/SAV1/STK4/BTG1/NINJ1/IL1A/RGS2/JUNB/CALR/TNFRSF12A/LMNA/NR4A1/MAP2K2/SOCS3/THBS1/RORA/IL1B/NDUFV2/GNG5/KDM6B/CXCL8/C3/ADAMTS1/TPM1/CYP1B1/KLF2/SOD2/PLPP3/PDCD6/TGFB1/SERPINF1/HMOX1/APOD/MYH1…
105	Umbrella cells_OAB	GO_BP	GO:0043068	positive regulation of programmed cell death	227	-0.399737	-1.79068	3.73e-06	0.000132623	0.000104974	1010	tags=32%, list=18%, signal=27%	PDCD2/EIF5A/BID/RACK1/BMP2/SLC9A3R1/CTNNB1/CTNNBL1/NOTCH2/B4GALT1/JUN/C1QBP/ITGB1/PYCARD/CFLAR/NCK1/FOSL1/FBXW7/MCL1/FIS1/CAV1/ATF4/CDKN1A/RBM5/MTCH1/BAX/PRMT2/UBE2Z/TXNIP/CYLD/PRNP/PHLDA1/FOXP1/RPS3/BAD/FOXO3/PPP1CA/PHLDA3/PEA15/SAV1/STK4/BTG1/TNFAIP8/RPS7/TNFRSF12A/NR4A1/UBB/NR3C1/NUPR1/PHB/TLE5/THBS1/ALDH1A3/RPL26/STUB1/SQSTM1/CYP1B1/PRELID1/SOD2/LGALS1/GSN/TGFB1/AKAP12/HMOX1/IL6/G0S2/LAPTM5/C…
106	Umbrella cells_OAB	GO_BP	GO:0032963	collagen metabolic process	25	-0.744014	-2.25104	3.86e-06	0.000135855	0.000107532	254	tags=40%, list=5%, signal=38%	FOSL2/MMP7/TGFB1/IL6/VIM/COL6A1/COL1A2/COL1A1/MMP2/MFAP4
107	Umbrella cells_OAB	GO_BP	GO:0001568	blood vessel development	239	-0.397803	-1.79317	4.12e-06	0.000143895	0.000113896	1155	tags=36%, list=21%, signal=30%	SNX17/ZC3H12A/JAG1/CEMIP2/HIPK1/MYDGF/NUS1/TJP1/BSG/NRARP/WASF2/PGK1/PTGS2/ITGAV/JAK1/RHOA/STAT3/ATP2B4/CTNNB1/NOTCH2/B4GALT1/MAPK1/ITGB1/RNF213/CFLAR/EFNB2/FGFBP1/MMP14/FOSL1/HIF1A/NR2F2/F3/FBXW7/TGFBR2/GJA1/GNA13/ACTG1/VEGFA/CAV1/BAX/SAT1/RELA/MYH9/GTF2I/RNH1/SERPINE1/TGFBI/QKI/JMJD6/PLCD3/NIBAN2/STK4/BTG1/NINJ1/IL1A/JUNB/TNFRSF12A/NR4A1/SOCS3/THBS1/RORA/IL1B/CXCL8/C3/ADAMTS1/CYP1B1/KLF2/PLPP3/…
108	Umbrella cells_OAB	GO_BP	GO:0043065	positive regulation of apoptotic process	217	-0.398505	-1.77605	4.31e-06	0.00014884	0.000117809	1010	tags=32%, list=18%, signal=28%	PDCD2/EIF5A/BID/RACK1/BMP2/SLC9A3R1/CTNNB1/CTNNBL1/NOTCH2/B4GALT1/JUN/C1QBP/ITGB1/PYCARD/CFLAR/NCK1/FOSL1/FBXW7/MCL1/FIS1/CAV1/ATF4/RBM5/MTCH1/BAX/PRMT2/UBE2Z/TXNIP/CYLD/PRNP/PHLDA1/RPS3/BAD/FOXO3/PPP1CA/PHLDA3/PEA15/SAV1/STK4/BTG1/TNFAIP8/RPS7/TNFRSF12A/NR4A1/UBB/NR3C1/NUPR1/PHB/TLE5/THBS1/ALDH1A3/RPL26/STUB1/SQSTM1/CYP1B1/PRELID1/SOD2/LGALS1/GSN/TGFB1/AKAP12/HMOX1/IL6/G0S2/CCL3/CCL5/BCL2A1/PTPR…
109	Umbrella cells_OAB	GO_BP	GO:0072676	lymphocyte migration	36	-0.689648	-2.26247	5.06e-06	0.000173123	0.00013703	165	tags=47%, list=3%, signal=46%	CXCL16/CRK/CD99/TNFRSF14/CKLF/ICAM1/CCL20/APOD/CCL3L1/CCL4L2/MSN/CCL4/CCL3/CCL5/CXCL12/CCL2/CORO1A
110	Umbrella cells_OAB	GO_BP	GO:0050727	regulation of inflammatory response	113	-0.490852	-1.99914	5.17e-06	0.000175342	0.000138786	732	tags=37%, list=13%, signal=33%	RPS19/BRD4/RICTOR/SMAD3/TMSB4X/IL6ST/RELA/CYLD/IRF3/IL1R1/FOXP1/SERPINE1/CARD16/TNIP1/ZFP36/NINJ1/HLA-E/IER3/CD81/NEAT1/NUPR1/SOCS3/BIRC3/RORA/IL1B/HLA-DRB1/C3/CEBPB/PSMA6/DDT/GPSM3/LGALS1/TGFB1/FYN/PLCG2/IL6/SELE/ALOX5AP/CCL3/CCL5/APOE/PTPRC
111	Umbrella cells_OAB	GO_BP	GO:0001914	regulation of T cell mediated cytotoxicity	13	-0.873159	-2.24174	5.91e-06	0.000198921	0.000157449	449	tags=69%, list=8%, signal=64%	NECTIN2/HLA-E/HLA-B/HLA-C/HLA-A/HLA-DRB1/HLA-DRA/IL7R/PTPRC
112	Umbrella cells_OAB	GO_BP	GO:0071363	cellular response to growth factor stimulus	237	-0.390917	-1.76039	5.99e-06	0.000199515	0.00015792	1055	tags=34%, list=19%, signal=29%	PIN1/CRIM1/GCLC/CDKN2B/CREB1/UBE2D3/RACK1/STAT3/ATP2B4/BMP2/CD44/CTNNB1/NOTCH2/PXN/JUN/ITGB1/ARF6/MYO1C/LIMS1/CFLAR/TWF2/FGFBP1/ITGA3/PTPN12/HIF1A/PRMT1/TGFBR2/FNTA/EIF4A3/VEGFA/CAV1/CD63/CORO1B/STRAP/KMT2A/ZPR1/CSNK1D/RDX/SMAD3/ARID4B/CRK/RELA/UBE2D1/FOXO3/GPC1/NIBAN2/GIPC1/ZFP36/CSNK1E/SDCBP/MAPKAPK2/ZYX/EMD/EEF1A1/FKBP8/NR4A1/NR3C1/THBS1/IL1B/HSPA1A/SPINT2/CXCL8/STUB1/NBL1/PMEPA1/PDCD6/DDIT4/Z…
113	Umbrella cells_OAB	GO_BP	GO:1901701	cellular response to oxygen-containing compound	391	-0.336262	-1.59593	6.42e-06	0.000212023	0.00016782	996	tags=26%, list=18%, signal=23%	RHOQ/STK25/JAK1/RHOA/PRKAR1A/RACK1/STAT3/ATP2B4/SLC9A3R1/ITGA2/CTNNB1/NFKBIA/PXN/JUN/MAPK1/PYCARD/ROMO1/MYO1C/CFLAR/TWF2/NCK1/SPINK1/AKR1C2/HIF1A/MALT1/GJA1/LITAF/CAV1/RPL23/VCP/SMAD3/CD55/CRK/SIGIRR/RELA/GNA15/PRNP/IRF3/HRAS/NR4A2/STX4/FOXP1/EIF4E/RPS3/IGFBP5/BAD/SERPINE1/CARD16/GNAI2/FOXO3/CUL3/ZBTB20/GNB1/PRDX2/PABPN1/TNIP1/ZFP36/CXCL2/IL1A/ACTB/PIM3/RAP1B/PPIF/NDUFA13/NR4A1/CXCL3/NR3C1/KLF9/P…
114	Umbrella cells_OAB	GO_BP	GO:0002460	adaptive immune response based on somatic recombination of immune receptors built from immunoglobulin superfamily domains	88	-0.514738	-2.00945	7.9e-06	0.000258738	0.000204796	704	tags=32%, list=13%, signal=28%	BRD4/CD55/BRD2/HRAS/IL1R1/CD74/NECTIN2/HLA-E/JUNB/HLA-B/CD81/HLA-C/HLA-A/SOCS3/PHB/RORA/IL1B/HLA-DRB1/C3/HLA-DRA/SERPING1/ICAM1/TGFB1/C1R/IL6/IL7R/C1S/PTPRC
115	Umbrella cells_OAB	GO_BP	GO:0002396	MHC protein complex assembly	13	-0.867667	-2.22764	8.31e-06	0.000264168	0.000209094	486	tags=77%, list=9%, signal=70%	HLA-DMA/CALR/HLA-A/HLA-DRB1/HLA-DRA/HLA-DPA1/HLA-DQB1/HLA-DPB1/HLA-DQA1/HLA-DRB5
116	Umbrella cells_OAB	GO_BP	GO:0002501	peptide antigen assembly with MHC protein complex	13	-0.867667	-2.22764	8.31e-06	0.000264168	0.000209094	486	tags=77%, list=9%, signal=70%	HLA-DMA/CALR/HLA-A/HLA-DRB1/HLA-DRA/HLA-DPA1/HLA-DQB1/HLA-DPB1/HLA-DQA1/HLA-DRB5
117	Umbrella cells_OAB	GO_BP	GO:0046631	alpha-beta T cell activation	54	-0.613646	-2.19452	8.21e-06	0.000264168	0.000209094	1030	tags=54%, list=18%, signal=44%	NDFIP1/JAK1/RHOA/STAT3/VSIR/MALT1/TGFBR2/AP3D1/HSPH1/KMT2A/BRD4/CD55/BRD2/FOXP1/TNFRSF14/FOSL2/HLA-E/JUNB/CD81/HLA-A/SOCS3/RORA/HLA-DRB1/HLA-DRA/RPL22/PNP/IL6/PTPRC/CD3E
118	Umbrella cells_OAB	GO_BP	GO:0070665	positive regulation of leukocyte proliferation	49	-0.617866	-2.16443	8.35e-06	0.000264168	0.000209094	902	tags=55%, list=16%, signal=47%	MAPK1/PYCARD/EFNB1/NCK1/TGFBR2/CDKN1A/CD55/IL6ST/RPS3/IGFBP2/CD74/HLA-E/IL1A/CD81/HLA-A/BST2/IL1B/RAC2/PNP/HLA-DPA1/HLA-DPB1/MIF/IL6/CCL5/PTPRC/CD3E/CORO1A
119	Umbrella cells_OAB	GO_BP	GO:0019058	viral life cycle	165	-0.428445	-1.84377	8.55e-06	0.000268221	0.000212301	503	tags=25%, list=9%, signal=24%	TMPRSS2/CAV1/CHMP1A/VCP/RAD23A/CSNK2B/CD55/ZC3HAV1/TRIM28/LAMP1/TRIM8/CD74/SLC3A2/TNIP1/NECTIN2/TNFRSF14/IFITM3/RPSA/EEF1A1/CHMP1B/CD81/OAS1/PHB/BST2/HSPA1A/HLA-DRB1/CXCL8/IFI27/HSPA1B/LGALS1/IFITM2/ISG20/GSN/ICAM1/PCBP1/RNASEK/PPIB/CXCR4/CCL5/APOE/CCL2/IFITM1
120	Umbrella cells_OAB	GO_BP	GO:0006334	nucleosome assembly	36	0.690026	2.16921	8.78e-06	0.000273286	0.000216311	102	tags=25%, list=2%, signal=25%	H3-3B/H1-0/H4C3/H1-2/H1-4/MACROH2A1/H2BC21/H1-3/H3-3A
121	Umbrella cells_OAB	GO_BP	GO:0051651	maintenance of location in cell	81	-0.538408	-2.07321	9.1e-06	0.000280756	0.000222223	756	tags=32%, list=14%, signal=28%	CAV1/GPAA1/BAX/TMSB4X/ERO1A/OS9/ARL2/DIAPH1/HEXA/CALM3/CHCHD10/FTL/CALR/TMSB10/CYBA/INSIG1/FTH1/GSN/PLCG2/FLNA/CCL3/SRGN/APOE/ANXA6/PTPRC/CORO1A
122	Umbrella cells_OAB	GO_BP	GO:1903131	mononuclear cell differentiation	158	-0.430855	-1.84317	9.68e-06	0.000296192	0.000234441	990	tags=35%, list=18%, signal=29%	JAK1/PCID2/RHOA/STAT3/VSIR/CTNNB1/NOTCH2/TUSC2/ITGB1/YY1/MMP14/MALT1/TGFBR2/AP3D1/LRRC8A/VEGFA/BRD7/KMT2A/BRD4/BAX/BRD2/CYLD/MYH9/DNAJB9/FOXP1/BAD/FOXO3/IRF2BP2/JMJD6/CD74/PRDX2/FOSL2/IL1A/ACTB/JUNB/HLA-B/SOCS3/RORA/IL1B/HLA-DRB1/HLA-DRA/RPL22/CEBPB/PNP/TMEM176B/PRELID1/LGALS1/ZFP36L2/TGFB1/PLCG2/ITM2A/IL6/IL7R/PTPRC/CD3E
123	Umbrella cells_OAB	GO_BP	GO:0031341	regulation of cell killing	26	-0.730668	-2.22883	1e-05	0.000303697	0.000240381	675	tags=58%, list=12%, signal=51%	CD55/CRK/LAMP1/NECTIN2/CD59/HLA-E/HLA-B/HLA-C/HLA-A/HLA-DRB1/HLA-DRA/ICAM1/TGFB1/IL7R/PTPRC
124	Umbrella cells_OAB	GO_BP	GO:0043066	negative regulation of apoptotic process	359	-0.333248	-1.56918	1.23e-05	0.000370445	0.000293214	992	tags=28%, list=18%, signal=24%	BID/IGBP1/PCID2/RHOA/RACK1/RPS6KA3/CD44/CTNNB1/NOTCH2/CFDP1/MAEA/ARMC10/ITGB1/CFL1/KRAS/SET/CFLAR/BAG6/HIF1A/MALT1/MNT/GRINA/HIPK3/MCL1/VDAC2/VEGFA/CAV1/PARL/ZPR1/ATF4/RICTOR/CDKN1A/SMAD3/BAX/UBE2Z/IL6ST/RELA/PRNP/HRAS/NR4A2/ANKLE2/AKR1B1/CDKN1B/CCND2/FOXP1/SERPINE1/CARD16/GNAI2/CD74/NIBAN2/PRDX2/PEA15/DDRGK1/TNFAIP8/TIMP1/RPS3A/IL1A/BAG3/IFI6/PIM3/IER3/PPIF/SFN/NDUFA13/FKBP8/ANXA5/LMNA/TPT1/NUPR…
125	Umbrella cells_OAB	GO_BP	GO:0002449	lymphocyte mediated immunity	85	-0.51859	-2.01321	1.4e-05	0.000417998	0.000330853	552	tags=28%, list=10%, signal=26%	IL1R1/LAMP1/CD74/NECTIN2/HLA-E/HLA-B/TUBB4B/CD81/HLA-C/HLA-A/PRDX1/IL1B/HLA-DRB1/C3/HLA-DRA/SERPING1/ICAM1/TGFB1/C1R/IL6/IL7R/C1S/PTPRC/CORO1A
126	Umbrella cells_OAB	GO_BP	GO:0034728	nucleosome organization	47	0.614365	2.03895	1.5e-05	0.000441824	0.000349711	102	tags=19%, list=2%, signal=19%	H3-3B/H1-0/H4C3/H1-2/H1-4/MACROH2A1/H2BC21/H1-3/H3-3A
127	Umbrella cells_OAB	GO_BP	GO:0009617	response to bacterium	191	-0.39784	-1.74422	1.5e-05	0.000441824	0.000349711	640	tags=25%, list=11%, signal=23%	SIGIRR/RELA/IRF3/FAU/FOXP1/SERPINE1/CARD16/HNRNPA0/PRDX2/PABPN1/TNIP1/ZFP36/TNFRSF14/CXCL2/FOSL2/AKIRIN2/MAPKAPK2/HLA-E/IL1A/HLA-B/OAS1/NR4A1/CXCL3/HLA-A/CYBA/IL1B/HLA-DRB1/RPL39/CXCL8/C3/RGS1/CEBPB/RPL30/SOD2/CCDC80/RARRES2/MIF/AKAP12/CCL20/PLCG2/IL6/IL7R/SELE/CFD/VIM/COL6A1/JCHAIN/CCL2
128	Umbrella cells_OAB	GO_BP	GO:0030098	lymphocyte differentiation	140	-0.450121	-1.89283	1.55e-05	0.000452113	0.000357855	990	tags=36%, list=18%, signal=30%	JAK1/PCID2/RHOA/STAT3/VSIR/CTNNB1/NOTCH2/TUSC2/ITGB1/YY1/MMP14/MALT1/TGFBR2/AP3D1/LRRC8A/BRD7/KMT2A/BRD4/BAX/BRD2/CYLD/DNAJB9/FOXP1/BAD/FOXO3/IRF2BP2/JMJD6/CD74/PRDX2/FOSL2/IL1A/ACTB/JUNB/SOCS3/RORA/IL1B/HLA-DRB1/HLA-DRA/RPL22/PNP/PRELID1/LGALS1/ZFP36L2/TGFB1/PLCG2/ITM2A/IL6/IL7R/PTPRC/CD3E
129	Umbrella cells_OAB	GO_BP	GO:0001910	regulation of leukocyte mediated cytotoxicity	21	-0.769326	-2.23285	1.58e-05	0.00045721	0.00036189	643	tags=62%, list=11%, signal=55%	CRK/LAMP1/NECTIN2/HLA-E/HLA-B/HLA-C/HLA-A/HLA-DRB1/HLA-DRA/ICAM1/TGFB1/IL7R/PTPRC
130	Umbrella cells_OAB	GO_BP	GO:0050670	regulation of lymphocyte proliferation	70	-0.535016	-2.00732	1.59e-05	0.00045721	0.00036189	992	tags=49%, list=18%, signal=40%	BID/PRKAR1A/VSIR/CTNNB1/PYCARD/EFNB1/NCK1/TGFBR2/CDKN1A/RASSF5/CD55/IL6ST/PRNP/RPS3/IGFBP2/CD74/TNFRSF14/HLA-E/IL1A/CD81/HLA-A/IL1B/HLA-DRB1/RAC2/CEBPB/PNP/HLA-DPA1/HLA-DPB1/MIF/IL6/CCL5/PTPRC/CD3E/CORO1A
131	Umbrella cells_OAB	GO_BP	GO:0002683	negative regulation of immune system process	166	-0.428205	-1.8436	1.6e-05	0.000457219	0.000361897	475	tags=21%, list=8%, signal=20%	CD74/DUSP1/PRDX2/TNFRSF14/CNN2/CD59/HLA-E/HLA-B/OAS1/HLA-A/BST2/THBS1/TSC22D3/HLA-DRB1/SQSTM1/CEBPB/DDT/NBL1/TMEM176B/NME2/MIF/SERPING1/TGFB1/FYN/SAMSN1/HMOX1/APOD/IL7R/LAPTM5/A2M/CCL3/CXCL12/PTPRC/CCL2/COL3A1
132	Umbrella cells_OAB	GO_BP	GO:0051247	positive regulation of protein metabolic process	498	-0.31331	-1.51892	1.64e-05	0.000464687	0.000367808	1093	tags=30%, list=20%, signal=27%	HNRNPU/PAWR/MYC/PIAS1/PSME2/PTBP1/UBA2/VGLL4/PIN1/GCLC/APP/PTGS2/HAX1/NDFIP1/KHDRBS1/PDCD2/EIF5A/BID/RHOA/RACK1/STAT3/ATP2B4/BMP2/CD44/ITGA2/VSIR/PSME1/CTNNB1/CIRBP/HSPE1/NFKBIA/STX5/EIF3D/FNIP2/C1QBP/MAPK1/PYCARD/KRAS/DCUN1D5/PSMC3/BAG6/MMP14/NCK1/F3/FBXW7/MALT1/PRMT1/TGFBR2/RPL5/FIS1/FNTA/HSP90AA1/EIF4A3/VEGFA/CAV1/SERP1/NR1H2/ZFP91/VCP/RAD23A/JTB/CSNK1D/OAZ2/CSNK1A1/RICTOR/CDKN1A/RDX/RASSF5/SM…
133	Umbrella cells_OAB	GO_BP	GO:0032946	positive regulation of mononuclear cell proliferation	44	-0.615729	-2.10716	1.74e-05	0.000489562	0.000387497	889	tags=55%, list=16%, signal=46%	PYCARD/EFNB1/NCK1/TGFBR2/CDKN1A/CD55/IL6ST/RPS3/IGFBP2/CD74/HLA-E/IL1A/CD81/HLA-A/IL1B/PNP/HLA-DPA1/HLA-DPB1/MIF/IL6/CCL5/PTPRC/CD3E/CORO1A
134	Umbrella cells_OAB	GO_BP	GO:0048878	chemical homeostasis	317	-0.345702	-1.6067	1.78e-05	0.000494804	0.000391646	820	tags=22%, list=15%, signal=20%	HIF1A/MLLT6/FBXW7/FUNDC2/PNPLA2/GRINA/LRRC8A/FIS1/VEGFA/ORMDL2/CAV1/NR1H2/ATF4/SURF4/SMAD3/BAX/ERO1A/PRNP/RALY/STX4/DIAPH1/AKR1B1/IGFBP5/BAD/FOXO3/LAMP1/ZBTB20/TMEM165/GLRX5/CALM3/FOSL2/ATP13A3/IL1A/ATP1B3/FTL/PIM3/AQP3/CALR/OAS1/TPT1/RBM4/CYBA/RORA/GLS/HLA-DRB1/INSIG1/AKR1C1/MT1E/NME2/FTH1/SOD2/ICAM1/RNASEK/MT1X/ATP6V0C/MT2A/SERPINF1/HMOX1/PLCG2/FLNA/MT1A/IL6/MT1M/CCL3/CCL5/CXCL12/APOE/ANXA6/PTP…
135	Umbrella cells_OAB	GO_BP	GO:1990868	response to chemokine	27	-0.716266	-2.20179	1.84e-05	0.000505941	0.000400461	459	tags=48%, list=8%, signal=44%	DUSP1/CXCL2/CXCL3/CXCL8/CCL20/CCL3L1/CCL4L2/CXCR4/CCL4/CCL3/CCL5/CXCL12/CCL2
136	Umbrella cells_OAB	GO_BP	GO:1990869	cellular response to chemokine	27	-0.716266	-2.20179	1.84e-05	0.000505941	0.000400461	459	tags=48%, list=8%, signal=44%	DUSP1/CXCL2/CXCL3/CXCL8/CCL20/CCL3L1/CCL4L2/CXCR4/CCL4/CCL3/CCL5/CXCL12/CCL2
137	Umbrella cells_OAB	GO_BP	GO:0044403	biological process involved in symbiotic interaction	142	-0.435617	-1.83577	1.86e-05	0.000507797	0.000401931	932	tags=32%, list=17%, signal=28%	ITGA2/TUSC2/JUN/CHMP4B/ITGB1/CFL1/ROMO1/PSMC3/EFNB2/TMPRSS2/CAV1/CHMP1A/RAB9A/CHD1/CD55/TARDBP/LAMP1/TRIM8/CD74/SLC3A2/NECTIN2/TNFRSF14/IFITM3/RPSA/EEF1A1/CHMP1B/CD81/PHB/HSPA1A/HLA-DRB1/CXCL8/GAPDH/IFI27/HSPA1B/LGALS1/IFITM2/GSN/ICAM1/RNASEK/PPIB/CXCR4/CCL4/CCL3/CCL5/APOE/IFITM1
138	Umbrella cells_OAB	GO_BP	GO:0002443	leukocyte mediated immunity	112	-0.481573	-1.95882	1.93e-05	0.000523395	0.000414277	580	tags=29%, list=10%, signal=27%	WDR1/CD55/CRK/STX4/IL1R1/LAMP1/CD74/NECTIN2/HLA-E/HLA-B/TUBB4B/CD81/HLA-C/HLA-A/PRDX1/BST2/IL1B/HLA-DRB1/C3/HLA-DRA/RAC2/SERPING1/ICAM1/TGFB1/PLCG2/C1R/IL6/IL7R/PTGDS/CCL3/C1S/PTPRC/CORO1A
139	Umbrella cells_OAB	GO_BP	GO:0097435	supramolecular fiber organization	311	-0.354292	-1.6438	1.96e-05	0.000527645	0.000417641	897	tags=26%, list=16%, signal=23%	ITGB1/CFL1/TAGLN2/ARF6/PYCARD/MYO1C/MID1IP1/CFLAR/TWF2/NCK1/PFDN2/TRIOBP/HNRNPA1/ACTG1/ARPC4/CORO1B/PFDN5/ARPC5L/CSNK1D/WDR1/RICTOR/RDX/SMAD3/RHOV/RHOC/TARDBP/BAX/S100A10/TMSB4X/CDC42EP3/RNH1/ARL2/DIAPH1/CDKN1B/RPS3/MARCKSL1/STMN1/CUL3/FUS/CNN2/KPNB1/KRT17/CSRP1/VASP/ZYX/SNX9/FKBP4/CDC42EP5/TMSB10/HSPA1A/GMFG/RAC2/TPM1/HSPA1B/CYP1B1/ZEB2/LCP1/GSN/COTL1/TPM2/MYL9/TUBA1A/MYH11/FLNA/ALDOA/WIPF1/COL1…
140	Umbrella cells_OAB	GO_BP	GO:0019884	antigen processing and presentation of exogenous antigen	23	-0.74104	-2.19919	1.99e-05	0.000531813	0.000420939	486	tags=48%, list=9%, signal=44%	HLA-DMA/CD74/HLA-E/HLA-A/HLA-DRB1/HLA-DRA/HLA-DPA1/HLA-DQB1/HLA-DPB1/HLA-DQA1/HLA-DRB5
141	Umbrella cells_OAB	GO_BP	GO:0070663	regulation of leukocyte proliferation	79	-0.523428	-2.00769	2.06e-05	0.000544757	0.000431185	992	tags=47%, list=18%, signal=39%	BID/PRKAR1A/VSIR/CTNNB1/MAPK1/PYCARD/EFNB1/NCK1/TGFBR2/CDKN1A/RASSF5/CD55/IL6ST/PRNP/RPS3/IGFBP2/CD74/TNFRSF14/CNN2/HLA-E/IL1A/CD81/HLA-A/BST2/IL1B/HLA-DRB1/RAC2/CEBPB/PNP/HLA-DPA1/HLA-DPB1/MIF/IL6/CCL5/PTPRC/CD3E/CORO1A
142	Umbrella cells_OAB	GO_BP	GO:0070848	response to growth factor	252	-0.371634	-1.68477	2.15e-05	0.000565542	0.000447637	1055	tags=33%, list=19%, signal=28%	PIN1/CRIM1/GCLC/CDKN2B/CREB1/UBE2D3/RACK1/STAT3/ATP2B4/BMP2/CD44/CTNNB1/NOTCH2/PXN/IER2/JUN/MAPK1/ITGB1/ARF6/MYO1C/LIMS1/CFLAR/TWF2/FGFBP1/ITGA3/PTPN12/HIF1A/PRMT1/TGFBR2/FNTA/EIF4A3/VEGFA/CAV1/CD63/CORO1B/STRAP/KMT2A/ZPR1/CSNK1D/RDX/SMAD3/ARID4B/CRK/RELA/UBE2D1/FOXO3/GPC1/NIBAN2/GIPC1/ZFP36/CSNK1E/SDCBP/MAPKAPK2/ZYX/EMD/EEF1A1/FKBP8/NR4A1/NR3C1/THBS1/IL1B/HSPA1A/SPINT2/CXCL8/STUB1/NBL1/PMEPA1/PD…
143	Umbrella cells_OAB	GO_BP	GO:0032760	positive regulation of tumor necrosis factor production	37	-0.631932	-2.08559	2.4e-05	0.000625384	0.000495003	482	tags=41%, list=9%, signal=37%	ZBTB20/MAPKAPK2/HLA-E/IL1A/OAS1/CYBA/THBS1/DDT/MIF/TGFB1/AKAP12/PLCG2/IL6/CCL3/PTPRC
144	Umbrella cells_OAB	GO_BP	GO:0043069	negative regulation of programmed cell death	373	-0.337583	-1.59528	2.79e-05	0.000723365	0.000572556	992	tags=28%, list=18%, signal=25%	BID/IGBP1/PCID2/RHOA/RACK1/RPS6KA3/CD44/CTNNB1/NOTCH2/CFDP1/MAEA/ARMC10/ITGB1/CFL1/GPX4/KRAS/SET/CFLAR/BAG6/HIF1A/MALT1/MNT/GRINA/HIPK3/MCL1/VDAC2/VEGFA/CAV1/PARL/ZPR1/ATF4/RICTOR/CDKN1A/SMAD3/BAX/UBE2Z/IL6ST/RELA/PRNP/HRAS/NR4A2/ANKLE2/AKR1B1/CDKN1B/CCND2/FOXP1/SERPINE1/CARD16/GNAI2/CD74/TMEM109/NIBAN2/PRDX2/PEA15/DDRGK1/TNFAIP8/TIMP1/RPS3A/IL1A/BAG3/IFI6/PIM3/IER3/PPIF/SFN/NDUFA13/FKBP8/ANXA5/L…
145	Umbrella cells_OAB	GO_BP	GO:0048246	macrophage chemotaxis	18	-0.773307	-2.1576	2.86e-05	0.00073635	0.000582835	262	tags=50%, list=5%, signal=48%	THBS1/DDT/CKLF/RARRES2/MIF/CCL3/CCL5/CCL2/MMP2
146	Umbrella cells_OAB	GO_BP	GO:0000302	response to reactive oxygen species	95	-0.496056	-1.96242	3.06e-05	0.000782073	0.000619025	643	tags=27%, list=11%, signal=25%	CRK/TXNIP/RELA/PPP2CB/FOXP1/RPS3/FOXO3/PRDX2/IL1A/PPIF/PRDX1/AREG/KDM6B/TPM1/CYP1B1/KLF2/SOD2/FYN/HMOX1/APOD/IL6/COL6A1/SOD3/APOE/COL1A1/MMP2
147	Umbrella cells_OAB	GO_BP	GO:0001916	positive regulation of T cell mediated cytotoxicity	11	-0.870116	-2.13131	3.09e-05	0.000783755	0.000620356	449	tags=73%, list=8%, signal=67%	NECTIN2/HLA-E/HLA-B/HLA-C/HLA-A/HLA-DRB1/HLA-DRA/PTPRC
148	Umbrella cells_OAB	GO_BP	GO:0032944	regulation of mononuclear cell proliferation	71	-0.53175	-2.00047	3.16e-05	0.000798115	0.000631722	992	tags=48%, list=18%, signal=40%	BID/PRKAR1A/VSIR/CTNNB1/PYCARD/EFNB1/NCK1/TGFBR2/CDKN1A/RASSF5/CD55/IL6ST/PRNP/RPS3/IGFBP2/CD74/TNFRSF14/HLA-E/IL1A/CD81/HLA-A/IL1B/HLA-DRB1/RAC2/CEBPB/PNP/HLA-DPA1/HLA-DPB1/MIF/IL6/CCL5/PTPRC/CD3E/CORO1A
149	Umbrella cells_OAB	GO_BP	GO:0048514	blood vessel morphogenesis	204	-0.387251	-1.71197	3.26e-05	0.000817374	0.000646966	1152	tags=38%, list=21%, signal=32%	ZC3H12A/JAG1/CEMIP2/HIPK1/MYDGF/NUS1/TJP1/BSG/NRARP/WASF2/PGK1/PTGS2/ITGAV/JAK1/RHOA/STAT3/ATP2B4/CTNNB1/NOTCH2/B4GALT1/ITGB1/RNF213/EFNB2/FGFBP1/MMP14/HIF1A/NR2F2/F3/FBXW7/TGFBR2/GJA1/GNA13/ACTG1/VEGFA/CAV1/BAX/SAT1/RELA/MYH9/GTF2I/RNH1/SERPINE1/TGFBI/QKI/JMJD6/PLCD3/NIBAN2/STK4/BTG1/NINJ1/IL1A/JUNB/TNFRSF12A/NR4A1/THBS1/RORA/IL1B/CXCL8/C3/ADAMTS1/CYP1B1/KLF2/PDCD6/TGFB1/SERPINF1/HMOX1/APOD/FLNA…
150	Umbrella cells_OAB	GO_BP	GO:0071276	cellular response to cadmium ion	14	-0.82173	-2.14938	3.47e-05	0.000857039	0.000678362	205	tags=57%, list=4%, signal=55%	JUN/MAPK1/MT1E/MT1X/MT2A/HMOX1/MT1A/MT1M
151	Umbrella cells_OAB	GO_BP	GO:0002819	regulation of adaptive immune response	62	-0.544307	-1.99773	3.46e-05	0.000857039	0.000678362	704	tags=37%, list=13%, signal=33%	BRD4/CD55/BRD2/IL6ST/IL1R1/NECTIN2/TNFRSF14/AKIRIN2/HLA-E/JUNB/HLA-B/CD81/HLA-C/HLA-A/IL1B/HLA-DRB1/C3/HLA-DRA/TGFB1/SAMSN1/IL6/IL7R/PTPRC
152	Umbrella cells_OAB	GO_BP	GO:0003012	muscle system process	107	-0.467469	-1.8864	3.69e-05	0.000905954	0.000717079	549	tags=24%, list=10%, signal=22%	FOXP1/IGFBP5/FOXO3/PABPN1/CALM3/RGS2/EMD/LMNA/NR4A1/C12orf57/CYBA/IL1B/TPM1/GSN/TPM2/HMOX1/MYL9/MYH11/FLNA/ALDOA/FXYD1/CXCR4/COL14A1/COL6A1/ACTA2/CALD1
153	Umbrella cells_OAB	GO_BP	GO:0010035	response to inorganic substance	194	-0.387251	-1.70172	3.79e-05	0.000925545	0.000732586	829	tags=27%, list=15%, signal=24%	FOSL1/HIF1A/ATP5F1D/HNRNPA1/EIF4A3/CAV1/VCP/KMT2A/ATF4/S100A16/NSMCE3/CRK/TXNIP/RELA/PRNP/PPP2CB/CDKN1B/RPS3/PPP1CA/PRDX2/CALM3/IL1A/AQP3/JUNB/PPIF/CALR/PRDX1/THBS1/AREG/NDRG1/JUND/KDM6B/MT1E/CYP1B1/KLF2/SOD2/PDCD6/MT1X/FYN/MT2A/SERPINF1/HMOX1/PLCG2/TUBA1A/MT1A/IL6/CRIP1/ALOX5AP/MT1M/SOD3/COL1A1/MMP2
154	Umbrella cells_OAB	GO_BP	GO:0070098	chemokine-mediated signaling pathway	22	-0.743627	-2.18322	3.87e-05	0.000939017	0.000743249	433	tags=55%, list=8%, signal=51%	CXCL2/CXCL3/CXCL8/CCL20/CCL3L1/CCL4L2/CXCR4/CCL4/CCL3/CCL5/CXCL12/CCL2
155	Umbrella cells_OAB	GO_BP	GO:0051235	maintenance of location	117	-0.464586	-1.90154	3.92e-05	0.000943292	0.000746633	886	tags=31%, list=16%, signal=26%	HEXB/RNF213/TWF2/FBXW7/PNPLA2/CAV1/NR1H2/GPAA1/BAX/TMSB4X/ERO1A/OS9/ARL2/DIAPH1/HEXA/CALM3/CHCHD10/FTL/CALR/TMSB10/CYBA/IL1B/C3/INSIG1/NBL1/FTH1/GSN/PLCG2/FLNA/IL6/CCL3/SRGN/APOE/ANXA6/PTPRC/CORO1A
156	Umbrella cells_OAB	GO_BP	GO:0031347	regulation of defense response	268	-0.364881	-1.66644	3.99e-05	0.000954744	0.000755697	770	tags=24%, list=14%, signal=22%	HSP90AA1/CAV1/NR1H2/RPS19/SEC14L1/BRD4/CSNK1A1/RICTOR/SMAD3/TMSB4X/CRK/TRIM56/IL6ST/RELA/CDC37/CYLD/IRF3/IL1R1/FOXP1/SERPINE1/CARD16/LAMP1/TNIP1/NECTIN2/ZFP36/AKIRIN2/NINJ1/MAPKAPK2/HLA-E/IER3/HLA-B/CD81/OAS1/NOP53/NEAT1/NUPR1/HLA-A/SOCS3/PHB/BIRC3/CYBA/RORA/IL1B/HSPA1A/HLA-DRB1/C3/SQSTM1/CEBPB/PSMA6/DDT/HSPA1B/GPSM3/LGALS1/SERPING1/TGFB1/FYN/PLCG2/IL6/SELE/ALOX5AP/A2M/CCL3/CCL5/APOE/PTPRC
157	Umbrella cells_OAB	GO_BP	GO:0050671	positive regulation of lymphocyte proliferation	43	-0.620635	-2.11488	4.06e-05	0.000965954	0.00076457	889	tags=56%, list=16%, signal=47%	PYCARD/EFNB1/NCK1/TGFBR2/CDKN1A/CD55/IL6ST/RPS3/IGFBP2/CD74/HLA-E/IL1A/CD81/HLA-A/IL1B/PNP/HLA-DPA1/HLA-DPB1/MIF/IL6/CCL5/PTPRC/CD3E/CORO1A
158	Umbrella cells_OAB	GO_BP	GO:0002687	positive regulation of leukocyte migration	58	-0.565991	-2.05002	4.19e-05	0.000991051	0.000784434	607	tags=36%, list=11%, signal=33%	CD99/IL1R1/SERPINE1/CD74/TNFRSF14/IL1A/CALR/THBS1/CXCL8/RAC2/GPSM3/RARRES2/ICAM1/CCL20/IL6/CCL4/SELE/CCL3/CCL5/CXCL12/CORO1A
159	Umbrella cells_OAB	GO_BP	GO:0042129	regulation of T cell proliferation	62	-0.541728	-1.98826	4.29e-05	0.00100758	0.000797515	1030	tags=50%, list=18%, signal=41%	NDFIP1/BID/PRKAR1A/VSIR/CTNNB1/PYCARD/EFNB1/NCK1/TGFBR2/CD55/IL6ST/PRNP/RPS3/IGFBP2/TNFRSF14/HLA-E/IL1A/CD81/HLA-A/IL1B/HLA-DRB1/RAC2/CEBPB/PNP/HLA-DPA1/HLA-DPB1/IL6/CCL5/PTPRC/CD3E/CORO1A
160	Umbrella cells_OAB	GO_BP	GO:0048002	antigen processing and presentation of peptide antigen	30	-0.683332	-2.1508	4.42e-05	0.00101141	0.000800549	486	tags=47%, list=9%, signal=43%	HLA-DMA/CD74/HLA-E/HLA-B/CALR/HLA-C/HLA-A/HLA-DRB1/HLA-DRA/HLA-DPA1/HLA-DQB1/HLA-DPB1/HLA-DQA1/HLA-DRB5
161	Umbrella cells_OAB	GO_BP	GO:0038034	signal transduction in absence of ligand	25	-0.700338	-2.11889	4.37e-05	0.00101141	0.000800549	1005	tags=60%, list=18%, signal=49%	ITGAV/MKNK2/MCL1/BAX/BAD/FOXO3/PPP1CA/PRDX2/IL1A/BAG3/IFI6/IL1B/HSPA1A/HSPA1B/BCL2A1
162	Umbrella cells_OAB	GO_BP	GO:0097192	extrinsic apoptotic signaling pathway in absence of ligand	25	-0.700338	-2.11889	4.37e-05	0.00101141	0.000800549	1005	tags=60%, list=18%, signal=49%	ITGAV/MKNK2/MCL1/BAX/BAD/FOXO3/PPP1CA/PRDX2/IL1A/BAG3/IFI6/IL1B/HSPA1A/HSPA1B/BCL2A1
163	Umbrella cells_OAB	GO_BP	GO:0030003	intracellular monoatomic cation homeostasis	161	-0.413101	-1.77156	4.4e-05	0.00101141	0.000800549	450	tags=17%, list=8%, signal=16%	TMEM165/GLRX5/CALM3/ATP13A3/IL1A/ATP1B3/FTL/CALR/TPT1/CYBA/MT1E/FTH1/RNASEK/MT1X/ATP6V0C/MT2A/HMOX1/PLCG2/FLNA/MT1A/MT1M/CCL3/CCL5/CXCL12/APOE/ANXA6/PTPRC/CORO1A
164	Umbrella cells_OAB	GO_BP	GO:0019882	antigen processing and presentation	44	-0.600406	-2.05472	4.5e-05	0.00102355	0.000810155	486	tags=36%, list=9%, signal=33%	HLA-DMA/CD74/HLA-E/HLA-B/CALR/HLA-C/HLA-A/THBS1/HLA-DRB1/HLA-DRA/HLA-DPA1/HLA-DQB1/HLA-DPB1/HLA-DQA1/ICAM1/HLA-DRB5
165	Umbrella cells_OAB	GO_BP	GO:0050920	regulation of chemotaxis	69	-0.538952	-2.0176	4.61e-05	0.00104265	0.000825272	908	tags=45%, list=16%, signal=38%	C1QBP/MAPK1/EFNB2/F3/VEGFA/CORO1B/TPBG/SMAD3/TMSB4X/MYCBP2/STX4/SERPINE1/CD74/DUSP1/CALR/THBS1/CXCL8/RAC2/DDT/NBL1/GPSM3/RARRES2/MIF/TGFB1/IL6/CXCR4/CCL4/CCL3/CCL5/CXCL12/CCL2
166	Umbrella cells_OAB	GO_BP	GO:0046635	positive regulation of alpha-beta T cell activation	25	-0.699788	-2.11723	4.64e-05	0.00104432	0.000826601	810	tags=60%, list=14%, signal=52%	MALT1/TGFBR2/AP3D1/HSPH1/BRD4/CD55/BRD2/HLA-E/CD81/HLA-A/HLA-DRB1/HLA-DRA/PNP/PTPRC/CD3E
167	Umbrella cells_OAB	GO_BP	GO:0097530	granulocyte migration	47	-0.600058	-2.08447	4.78e-05	0.00106788	0.000845245	607	tags=43%, list=11%, signal=38%	CD99/IL1R1/CD74/CXCL2/IL1A/CXCL3/THBS1/IL1B/CXCL8/RAC2/CKLF/RARRES2/PPIB/CCL20/CCL3L1/CCL4L2/CCL4/CCL3/CCL5/CCL2
168	Umbrella cells_OAB	GO_BP	GO:0001912	positive regulation of leukocyte mediated cytotoxicity	14	-0.81511	-2.13206	5.15e-05	0.00114424	0.00090569	503	tags=64%, list=9%, signal=59%	LAMP1/NECTIN2/HLA-E/HLA-B/HLA-C/HLA-A/HLA-DRB1/HLA-DRA/PTPRC
169	Umbrella cells_OAB	GO_BP	GO:0001909	leukocyte mediated cytotoxicity	40	-0.620215	-2.08181	5.46e-05	0.0011991	0.000949105	503	tags=38%, list=9%, signal=34%	LAMP1/NECTIN2/HLA-E/HLA-B/TUBB4B/HLA-C/HLA-A/PRDX1/HLA-DRB1/HLA-DRA/ICAM1/TGFB1/IL7R/PTPRC/CORO1A
170	Umbrella cells_OAB	GO_BP	GO:0044409	symbiont entry into host	74	-0.514012	-1.94807	5.44e-05	0.0011991	0.000949105	503	tags=28%, list=9%, signal=26%	LAMP1/TRIM8/CD74/SLC3A2/NECTIN2/TNFRSF14/IFITM3/RPSA/CD81/PHB/HSPA1A/HLA-DRB1/CXCL8/HSPA1B/LGALS1/IFITM2/GSN/ICAM1/RNASEK/CXCR4/IFITM1
171	Umbrella cells_OAB	GO_BP	GO:0006873	intracellular monoatomic ion homeostasis	163	-0.409434	-1.75911	5.75e-05	0.00125508	0.00099342	450	tags=17%, list=8%, signal=16%	TMEM165/GLRX5/CALM3/ATP13A3/IL1A/ATP1B3/FTL/CALR/TPT1/CYBA/MT1E/FTH1/RNASEK/MT1X/ATP6V0C/MT2A/HMOX1/PLCG2/FLNA/MT1A/MT1M/CCL3/CCL5/CXCL12/APOE/ANXA6/PTPRC/CORO1A
172	Umbrella cells_OAB	GO_BP	GO:0030593	neutrophil chemotaxis	31	-0.661448	-2.09816	6.59e-05	0.0014305	0.00113227	475	tags=48%, list=8%, signal=45%	CD74/CXCL2/CXCL3/IL1B/CXCL8/RAC2/CKLF/PPIB/CCL20/CCL3L1/CCL4L2/CCL4/CCL3/CCL5/CCL2
173	Umbrella cells_OAB	GO_BP	GO:0002709	regulation of T cell mediated immunity	28	-0.682916	-2.11458	6.85e-05	0.00147229	0.00116534	675	tags=50%, list=12%, signal=44%	CD55/IL1R1/NECTIN2/HLA-E/HLA-B/CD81/HLA-C/HLA-A/IL1B/HLA-DRB1/HLA-DRA/IL6/IL7R/PTPRC
174	Umbrella cells_OAB	GO_BP	GO:0097193	intrinsic apoptotic signaling pathway	164	-0.409602	-1.76117	6.86e-05	0.00147229	0.00116534	999	tags=34%, list=18%, signal=29%	EIF5A/STK25/BID/RACK1/CD44/SLC9A3R1/CTNNB1/FNIP2/ARMC10/PYCARD/BAG6/NCK1/HIF1A/FBXW7/GRINA/MCL1/VDAC2/FIS1/CAV1/PARL/ATF4/CDKN1A/BAX/CYCS/CYLD/ERO1A/HRAS/RPS3/BAD/ERP29/CUL3/PHLDA3/CD74/TMEM109/RPS7/IFI6/IER3/PPIF/SFN/NDUFA13/TPT1/UBB/NUPR1/HSPA1A/RPL26/CEBPB/PLAUR/CYP1B1/SOD2/DDIT4/MIF/FYN/CRIP1/CXCL12/BCL2A1/MMP2
175	Umbrella cells_OAB	GO_BP	GO:0051208	sequestering of calcium ion	30	-0.673189	-2.11888	6.92e-05	0.00147613	0.00116838	664	tags=40%, list=12%, signal=35%	BAX/ERO1A/DIAPH1/CALM3/CALR/CYBA/PLCG2/FLNA/CCL3/ANXA6/PTPRC/CORO1A
176	Umbrella cells_OAB	GO_BP	GO:2000401	regulation of lymphocyte migration	25	-0.692426	-2.09496	6.98e-05	0.00148112	0.00117234	110	tags=40%, list=2%, signal=39%	TNFRSF14/CCL20/APOD/MSN/CCL4/CCL3/CCL5/CXCL12/CCL2/CORO1A
177	Umbrella cells_OAB	GO_BP	GO:0003008	system process	426	-0.310103	-1.4832	7.41e-05	0.00156242	0.00123668	902	tags=23%, list=16%, signal=21%	MAPK1/CHMP4B/ITGB1/KRAS/HEXB/ZFAND5/CFLAR/YY1/ITGA3/FOSL1/SPINK1/HIF1A/NR2F2/MLLT6/TRIOBP/RAB11FIP1/GJA1/GNA13/HSP90AA1/EIF4A3/VEGFA/CAV1/NR1H2/STRAP/KMT2A/TPBG/WDR1/SMAD3/ECE1/PAIP2/IL6ST/PRNP/MYCBP2/DIAPH1/AKR1B1/CDKN1B/CCND2/FOXP1/IGFBP5/HEXA/TGFBI/GNAI2/MANF/FOXO3/GNB1/NIBAN2/PABPN1/CALM3/RGS2/MBP/AQP3/EMD/IER3/LMNA/NR4A1/C12orf57/RPL38/TIMP3/CYBA/GLS/IL1B/ALDH1A3/HLA-DRA/TPM1/AKR1C1/KLF2/SOD…
178	Umbrella cells_OAB	GO_BP	GO:0071621	granulocyte chemotaxis	39	-0.634676	-2.11862	7.57e-05	0.00158421	0.00125393	475	tags=44%, list=8%, signal=40%	CD74/CXCL2/CXCL3/THBS1/IL1B/CXCL8/RAC2/CKLF/RARRES2/PPIB/CCL20/CCL3L1/CCL4L2/CCL4/CCL3/CCL5/CCL2
179	Umbrella cells_OAB	GO_BP	GO:0048659	smooth muscle cell proliferation	62	-0.531296	-1.94998	7.61e-05	0.00158421	0.00125393	962	tags=40%, list=17%, signal=34%	BMP2/ITGA2/CTNNB1/JUN/SF1/GJA1/GNA13/CDKN1A/CDKN1B/FOXP1/NDRG2/IGFBP5/GNAI2/PHB/THBS1/ADAMTS1/TPM1/SOD2/TGFB1/HMOX1/APOD/IL6/CCL5/APOE/MMP2
180	Umbrella cells_OAB	GO_BP	GO:0048646	anatomical structure formation involved in morphogenesis	367	-0.319537	-1.50772	7.64e-05	0.00158421	0.00125393	538	tags=16%, list=10%, signal=16%	SERPINE1/TGFBI/GPC1/JMJD6/CUL3/PLCD3/NIBAN2/DUSP1/NECTIN2/STK4/BTG1/DUSP2/NINJ1/RPS7/CSRP1/RRP7A/IL1A/VASP/JUNB/CD81/TNFRSF12A/NR4A1/MAP2K2/THBS1/RORA/IL1B/SPINT2/GNG5/TXNRD1/KDM6B/CXCL8/C3/ALDH1A3/ADAMTS1/TPM1/TM4SF1/CYP1B1/KLF2/PDCD6/TAF10/TGFB1/SERPINF1/HMOX1/APOD/MYL9/PMP22/MYH11/FLNA/IL6/CD53/CXCR4/COL6A1/HSPB6/CALD1/CCL2/SPARC/COL3A1/DCN/COL1A1/MMP2
181	Umbrella cells_OAB	GO_BP	GO:0002521	leukocyte differentiation	206	-0.378042	-1.67304	7.82e-05	0.00161182	0.00127579	1083	tags=33%, list=19%, signal=28%	MYC/SMARCB1/NRARP/APP/HAX1/NDFIP1/CREB1/JAK1/PCID2/RHOA/STAT3/BMP2/VSIR/CTNNB1/NOTCH2/TUSC2/ITGB1/YY1/MMP14/FBXW7/MALT1/TGFBR2/AP3D1/LRRC8A/VEGFA/BRD7/KMT2A/BRD4/BAX/BRD2/CYLD/MYH9/DNAJB9/FOXP1/BAD/FOXO3/IRF2BP2/QKI/JMJD6/CD74/PRDX2/FOSL2/IL1A/ACTB/JUNB/HLA-B/CD81/NR3C1/SOCS3/RORA/IL1B/HLA-DRB1/HLA-DRA/RPL22/CEBPB/PNP/TMEM176B/NME2/PRELID1/LGALS1/ZFP36L2/TGFB1/PLCG2/ITM2A/IL6/IL7R/CCL3/PTPRC/CD3E
182	Umbrella cells_OAB	GO_BP	GO:0150077	regulation of neuroinflammatory response	10	-0.859931	-2.05028	8.05e-05	0.0016418	0.00129951	287	tags=60%, list=5%, signal=57%	NUPR1/IL1B/PLCG2/IL6/CCL3/PTPRC
183	Umbrella cells_OAB	GO_BP	GO:0006412	translation	415	-0.318575	-1.52039	8e-05	0.0016418	0.00129951	776	tags=27%, list=14%, signal=25%	RPL5/PER1/RSL24D1/RPLP1/EIF4A3/RPL23/SERP1/EIF1B/RPL13A/RPS19/RPS18/ATF4/EIF1/EIF3E/PAIP2/RPL18/RPL6/RPLP2/SLBP/FAU/RPS2/EIF3F/EIF3J/RPS20/RPS16/EEF2/EIF4E/RPS3/RPL22L1/RPL19/IGFBP5/RPL11/RPL3/FOXO3/QKI/PPP1CA/RPS5/DNAJC1/RPS15/YBX1/RPL9/CNOT6L/RPS11/MRPS18C/TNIP1/EEF1B2/ZFP36/RPL36/RPL8/RPS27A/EIF3B/MRPS6/KRT17/RPL29/RPL32/RPS27/RPL12/UBA52/RPL35A/RPL13/RPS3A/RPS24/RPL7A/RPS7/RGS2/RPL24/RPS8/RPL…
184	Umbrella cells_OAB	GO_BP	GO:0002285	lymphocyte activation involved in immune response	69	-0.530727	-1.98681	8.1e-05	0.00164245	0.00130003	720	tags=30%, list=13%, signal=27%	KMT2A/BRD4/BRD2/FOXP1/LAMP1/CD74/JUNB/CD81/SOCS3/RORA/HLA-DRB1/HLA-DRA/LGALS1/LCP1/ICAM1/TGFB1/PLCG2/ITM2A/IL6/PTPRC/CORO1A
185	Umbrella cells_OAB	GO_BP	GO:0008285	negative regulation of cell population proliferation	256	-0.356586	-1.62027	8.34e-05	0.00168368	0.00133266	842	tags=27%, list=15%, signal=24%	EFNB2/SF1/FGFBP1/FOSL1/NR2F2/FBXW7/PRDX4/GNA13/CAV1/PPP2R5C/CSNK2B/KMT2A/TPBG/CDKN1A/RASSF5/SMAD3/RBM5/BTG3/BAX/PRNP/HRAS/WDR13/CDKN1B/NDRG2/IGFBP5/NIBAN2/DUSP1/SAV1/TNFRSF14/STK4/BTG1/HLA-E/IL1A/EMD/SFN/LMNA/KLF9/NUPR1/PHB/THBS1/IL1B/HSPA1A/SPINT2/HLA-DRB1/NDRG1/CXCL8/ADAMTS1/TPM1/CEBPB/HSPA1B/CYP1B1/FBLN1/FTH1/SOD2/TGFB1/SERPINF1/HMOX1/APOD/CCL3L1/PMP22/IL6/PTGDS/IGFBP7/APOE/IGFBP6/CCL2/SPARC/I…
186	Umbrella cells_OAB	GO_BP	GO:0055080	monoatomic cation homeostasis	176	-0.392721	-1.70393	8.62e-05	0.00173004	0.00136936	450	tags=16%, list=8%, signal=16%	TMEM165/GLRX5/CALM3/ATP13A3/IL1A/ATP1B3/FTL/CALR/TPT1/CYBA/MT1E/FTH1/SOD2/RNASEK/MT1X/ATP6V0C/MT2A/HMOX1/PLCG2/FLNA/MT1A/MT1M/CCL3/CCL5/CXCL12/APOE/ANXA6/PTPRC/CORO1A
187	Umbrella cells_OAB	GO_BP	GO:0046596	regulation of viral entry into host cell	20	-0.732789	-2.10194	8.73e-05	0.00174206	0.00137887	495	tags=45%, list=9%, signal=41%	TRIM8/CD74/NECTIN2/IFITM3/HLA-DRB1/LGALS1/IFITM2/GSN/IFITM1
188	Umbrella cells_OAB	GO_BP	GO:0051282	regulation of sequestering of calcium ion	27	-0.68732	-2.11281	8.84e-05	0.00174556	0.00138164	664	tags=41%, list=12%, signal=36%	BAX/ERO1A/DIAPH1/CALM3/CYBA/PLCG2/FLNA/CCL3/ANXA6/PTPRC/CORO1A
189	Umbrella cells_OAB	GO_BP	GO:0051283	negative regulation of sequestering of calcium ion	27	-0.68732	-2.11281	8.84e-05	0.00174556	0.00138164	664	tags=41%, list=12%, signal=36%	BAX/ERO1A/DIAPH1/CALM3/CYBA/PLCG2/FLNA/CCL3/ANXA6/PTPRC/CORO1A
190	Umbrella cells_OAB	GO_BP	GO:0002688	regulation of leukocyte chemotaxis	45	-0.601296	-2.06812	9.32e-05	0.00183078	0.00144909	538	tags=40%, list=10%, signal=36%	SERPINE1/CD74/DUSP1/CALR/THBS1/CXCL8/RAC2/DDT/NBL1/GPSM3/RARRES2/MIF/IL6/CCL4/CCL3/CCL5/CXCL12/CCL2
191	Umbrella cells_OAB	GO_BP	GO:0097553	calcium ion transmembrane import into cytosol	34	-0.630712	-2.04401	9.76e-05	0.00190741	0.00150975	756	tags=38%, list=14%, signal=33%	CAV1/BAX/ERO1A/PRNP/DIAPH1/CALM3/CYBA/FYN/PLCG2/FLNA/CCL3/PTPRC/CORO1A
192	Umbrella cells_OAB	GO_BP	GO:0071675	regulation of mononuclear cell migration	47	-0.586153	-2.03617	9.89e-05	0.00192215	0.00152142	538	tags=34%, list=10%, signal=31%	SERPINE1/DUSP1/TNFRSF14/CALR/THBS1/NBL1/RARRES2/CCL20/APOD/MSN/CCL4/CCL3/CCL5/CXCL12/CCL2/CORO1A
193	Umbrella cells_OAB	GO_BP	GO:0071396	cellular response to lipid	215	-0.375335	-1.67031	9.95e-05	0.00192454	0.00152331	647	tags=22%, list=12%, signal=21%	PRMT2/SIGIRR/RELA/IRF3/FOXP1/EIF4E/BAD/SERPINE1/CARD16/FOXO3/GNB1/PRDX2/PABPN1/TNIP1/ZFP36/DDRGK1/CXCL2/TFPI/IL1A/FKBP4/CALR/NDUFA13/CXCL3/NR3C1/KLF9/YWHAH/PHB/RORA/IL1B/HSPA1A/CXCL8/INSIG1/AKR1C1/HSPA1B/NME2/PMEPA1/CYP1B1/DDIT4/MIF/ZFP36L2/SERPINF1/PLCG2/IL6/MSN/VIM/CCL2/COL1A1/MMP2
194	Umbrella cells_OAB	GO_BP	GO:0072678	T cell migration	26	-0.686694	-2.09469	0.000102076	0.00196418	0.00155468	127	tags=50%, list=2%, signal=49%	CXCL16/CRK/CD99/TNFRSF14/ICAM1/CCL20/APOD/MSN/CCL3/CCL5/CXCL12/CCL2/CORO1A
195	Umbrella cells_OAB	GO_BP	GO:0002686	negative regulation of leukocyte migration	14	-0.803417	-2.10148	0.000106206	0.00203316	0.00160928	459	tags=64%, list=8%, signal=59%	DUSP1/CNN2/DDT/NBL1/MIF/HMOX1/APOD/CXCL12/CCL2
196	Umbrella cells_OAB	GO_BP	GO:0046718	symbiont entry into host cell	71	-0.511155	-1.92299	0.000114675	0.0021841	0.00172875	503	tags=28%, list=9%, signal=26%	LAMP1/TRIM8/CD74/SLC3A2/NECTIN2/TNFRSF14/IFITM3/RPSA/CD81/PHB/HSPA1A/HLA-DRB1/HSPA1B/LGALS1/IFITM2/GSN/ICAM1/RNASEK/CXCR4/IFITM1
197	Umbrella cells_OAB	GO_BP	GO:0043043	peptide biosynthetic process	423	-0.311115	-1.48744	0.000122681	0.0023247	0.00184004	776	tags=26%, list=14%, signal=24%	RPL5/PER1/RSL24D1/RPLP1/EIF4A3/RPL23/SERP1/EIF1B/RPL13A/RPS19/RPS18/ATF4/EIF1/EIF3E/PAIP2/RPL18/RPL6/RPLP2/SLBP/FAU/RPS2/EIF3F/EIF3J/RPS20/RPS16/EEF2/EIF4E/RPS3/RPL22L1/RPL19/IGFBP5/RPL11/RPL3/FOXO3/QKI/PPP1CA/RPS5/DNAJC1/RPS15/YBX1/RPL9/CNOT6L/RPS11/MRPS18C/TNIP1/EEF1B2/ZFP36/RPL36/RPL8/RPS27A/EIF3B/MRPS6/KRT17/RPL29/RPL32/RPS27/RPL12/UBA52/RPL35A/RPL13/RPS3A/RPS24/RPL7A/RPS7/RGS2/RPL24/RPS8/RPL…
198	Umbrella cells_OAB	GO_BP	GO:0051336	regulation of hydrolase activity	271	-0.34937	-1.59719	0.000125029	0.00235724	0.0018658	997	tags=31%, list=18%, signal=26%	BOD1/BID/IGBP1/PCID2/RHOA/RACK1/RPS6KA3/STAT3/BMP2/CD44/VSIR/PSME1/SERPINB6/HSPE1/ITGB1/PYCARD/LIMS1/PPP1R2/F3/MALT1/FIS1/FNTA/VEGFA/CAV1/NR1H2/VCP/RDX/SMAD3/RHOC/MTCH1/BAX/S100A10/CRK/CYCS/PBXIP1/GNA15/HRAS/ARL2/PRSS22/RPS3/BAD/SERPINE1/CARD16/PSMB9/RALGDS/STMN1/DDRGK1/CALM3/TIMP1/UBXN1/IFI6/RGS2/MBP/SNX9/OAS1/SFN/NDUFA13/PHB/BIRC3/TIMP3/THBS1/HSPA1A/RGS10/RGS1/GAPDH/PLAUR/PRELID1/PDCD6/SERPING1…
199	Umbrella cells_OAB	GO_BP	GO:1905517	macrophage migration	24	-0.705878	-2.11573	0.000127717	0.00239582	0.00189634	440	tags=46%, list=8%, signal=42%	CNN2/CD81/THBS1/DDT/CKLF/RARRES2/MIF/CCL3/CCL5/CCL2/MMP2
200	Umbrella cells_OAB	GO_BP	GO:0042102	positive regulation of T cell proliferation	35	-0.643669	-2.0987	0.000128834	0.00240469	0.00190335	889	tags=60%, list=16%, signal=51%	PYCARD/EFNB1/NCK1/TGFBR2/CD55/IL6ST/RPS3/IGFBP2/HLA-E/IL1A/CD81/HLA-A/IL1B/PNP/HLA-DPA1/HLA-DPB1/IL6/CCL5/PTPRC/CD3E/CORO1A
201	Umbrella cells_OAB	GO_BP	GO:2001233	regulation of apoptotic signaling pathway	184	-0.380667	-1.66089	0.000132366	0.00245833	0.00194581	1083	tags=37%, list=19%, signal=31%	MYC/SLC25A6/RBCK1/GCLC/PTGS2/ITGAV/EIF5A/BID/RACK1/CD44/SLC9A3R1/CTNNB1/ARMC10/PYCARD/CFLAR/NCK1/HIF1A/FBXW7/MNT/GRINA/MCL1/VDAC2/FIS1/CAV1/PARL/ATF4/BAX/RELA/CYLD/NR4A2/STX4/RPS3/BAD/SERPINE1/GNAI2/ERP29/PPP1CA/CD74/PRDX2/PEA15/STK4/RPS7/IL1A/IFI6/IER3/PPIF/TNFRSF12A/NDUFA13/LMNA/TPT1/UBB/NUPR1/THBS1/IL1B/HSPA1A/RPL26/HSPA1B/PLAUR/PRELID1/SOD2/MIF/ICAM1/FYN/HMOX1/G0S2/CXCL12/PTPRC/MMP2
202	Umbrella cells_OAB	GO_BP	GO:0048660	regulation of smooth muscle cell proliferation	59	-0.544581	-1.98004	0.000137632	0.00254347	0.0020132	962	tags=42%, list=17%, signal=35%	BMP2/ITGA2/CTNNB1/JUN/SF1/GJA1/GNA13/CDKN1A/CDKN1B/FOXP1/NDRG2/IGFBP5/GNAI2/PHB/THBS1/ADAMTS1/TPM1/SOD2/TGFB1/HMOX1/APOD/IL6/CCL5/APOE/MMP2
203	Umbrella cells_OAB	GO_BP	GO:1990266	neutrophil migration	39	-0.62276	-2.07884	0.00013941	0.00255698	0.0020239	607	tags=46%, list=11%, signal=41%	CD99/IL1R1/CD74/CXCL2/IL1A/CXCL3/IL1B/CXCL8/RAC2/CKLF/PPIB/CCL20/CCL3L1/CCL4L2/CCL4/CCL3/CCL5/CCL2
204	Umbrella cells_OAB	GO_BP	GO:0051701	biological process involved in interaction with host	92	-0.464294	-1.82652	0.000139733	0.00255698	0.0020239	503	tags=24%, list=9%, signal=22%	LAMP1/TRIM8/CD74/SLC3A2/NECTIN2/TNFRSF14/IFITM3/RPSA/CHMP1B/CD81/PHB/HSPA1A/HLA-DRB1/CXCL8/HSPA1B/LGALS1/IFITM2/GSN/ICAM1/RNASEK/CXCR4/IFITM1
205	Umbrella cells_OAB	GO_BP	GO:0052372	modulation by symbiont of entry into host	25	-0.677544	-2.04993	0.000148688	0.00270757	0.00214309	495	tags=48%, list=9%, signal=44%	TMPRSS2/CAV1/TRIM8/CD74/NECTIN2/IFITM3/HLA-DRB1/CXCL8/LGALS1/IFITM2/GSN/IFITM1
206	Umbrella cells_OAB	GO_BP	GO:0050801	monoatomic ion homeostasis	178	-0.387268	-1.68299	0.000152513	0.00276375	0.00218756	450	tags=16%, list=8%, signal=15%	TMEM165/GLRX5/CALM3/ATP13A3/IL1A/ATP1B3/FTL/CALR/TPT1/CYBA/MT1E/FTH1/SOD2/RNASEK/MT1X/ATP6V0C/MT2A/HMOX1/PLCG2/FLNA/MT1A/MT1M/CCL3/CCL5/CXCL12/APOE/ANXA6/PTPRC/CORO1A
207	Umbrella cells_OAB	GO_BP	GO:0002821	positive regulation of adaptive immune response	44	-0.575013	-1.96782	0.000155904	0.00281154	0.00222538	704	tags=43%, list=13%, signal=38%	BRD4/CD55/BRD2/IL6ST/IL1R1/NECTIN2/AKIRIN2/HLA-E/HLA-B/CD81/HLA-C/HLA-A/IL1B/HLA-DRB1/C3/HLA-DRA/TGFB1/IL6/PTPRC
208	Umbrella cells_OAB	GO_BP	GO:0002237	response to molecule of bacterial origin	101	-0.459979	-1.83882	0.000159146	0.00285621	0.00226074	675	tags=31%, list=12%, signal=27%	CD55/SIGIRR/RELA/IRF3/FOXP1/SERPINE1/CARD16/HNRNPA0/PRDX2/PABPN1/TNIP1/ZFP36/CXCL2/FOSL2/AKIRIN2/MAPKAPK2/IL1A/NR4A1/CXCL3/IL1B/CXCL8/CEBPB/SOD2/MIF/AKAP12/PLCG2/IL6/SELE/VIM/COL6A1/CCL2
209	Umbrella cells_OAB	GO_BP	GO:0009725	response to hormone	351	-0.315474	-1.48143	0.000164947	0.00294615	0.00233193	873	tags=23%, list=16%, signal=21%	PTGES3/MYO1C/CFLAR/SAFB2/YY1/ITGA3/MMP14/RPL27/NCK1/FOSL1/SPINK1/AKR1C2/ACSL1/PER1/HSP90AA1/CAV1/NR1H2/CSNK2B/CDKN1A/RDX/SMAD3/PRMT2/CRK/TXNIP/RELA/HRAS/NR4A2/CDKN1B/IL1RN/FOXP1/EIF4E/IGFBP5/GNAI2/FOXO3/IGFBP2/GNB1/ZFP36/DDRGK1/TFPI/SNRPN/FOSL2/BTG1/TIMP1/FKBP4/CALR/NR4A1/NR3C1/KLF9/YWHAH/SOCS3/PHB/TIMP3/RBM4/THBS1/IL1B/HSPA1A/AREG/INSIG1/AKR1C1/HSPA1B/NME2/PMEPA1/CYP1B1/DDIT4/RARRES2/ZFP36L2/TGF…
210	Umbrella cells_OAB	GO_BP	GO:0048662	negative regulation of smooth muscle cell proliferation	20	-0.719615	-2.06416	0.000175395	0.0031088	0.00246067	962	tags=60%, list=17%, signal=50%	BMP2/SF1/GNA13/CDKN1A/CDKN1B/NDRG2/IGFBP5/TPM1/SOD2/HMOX1/APOD/APOE
211	Umbrella cells_OAB	GO_BP	GO:0042113	B cell activation	92	-0.461055	-1.81377	0.000175718	0.0031088	0.00246067	991	tags=35%, list=18%, signal=29%	IGBP1/PCID2/ERCC1/NOTCH2/ITGB1/YY1/MMP14/MALT1/LRRC8A/CDKN1A/BAX/CYLD/DNAJB9/BAD/IRF2BP2/CD74/FOSL2/AKIRIN2/CD81/PHB/BST2/LGALS1/MIF/ZFP36L2/TGFB1/SAMSN1/PLCG2/ITM2A/IL6/IL7R/LAPTM5/PTPRC
212	Umbrella cells_OAB	GO_BP	GO:0032496	response to lipopolysaccharide	98	-0.463734	-1.84442	0.000176692	0.00311128	0.00246264	675	tags=32%, list=12%, signal=28%	CD55/SIGIRR/RELA/IRF3/FOXP1/SERPINE1/CARD16/HNRNPA0/PRDX2/PABPN1/TNIP1/ZFP36/CXCL2/FOSL2/AKIRIN2/MAPKAPK2/IL1A/NR4A1/CXCL3/IL1B/CXCL8/CEBPB/SOD2/MIF/AKAP12/PLCG2/IL6/SELE/VIM/COL6A1/CCL2
213	Umbrella cells_OAB	GO_BP	GO:0006518	peptide metabolic process	493	-0.295208	-1.43025	0.000177765	0.00311548	0.00246596	776	tags=25%, list=14%, signal=23%	RPL5/PER1/RSL24D1/RPLP1/EIF4A3/RPL23/SERP1/EIF1B/RPL13A/PARL/RPS19/SEC11A/RPS18/ATF4/EIF1/ECE1/EIF3E/PAIP2/RPL18/RELA/RPL6/PRNP/RPLP2/SLBP/FAU/RPS2/EIF3F/EIF3J/RPS20/RPS16/EEF2/EIF4E/RPS3/RPL22L1/RPL19/IGFBP5/RPL11/RPL3/FOXO3/CPQ/QKI/PPP1CA/RPS5/DNAJC1/RPS15/YBX1/RPL9/CNOT6L/RPS11/MRPS18C/TNIP1/EEF1B2/ZFP36/RPL36/RPL8/RPS27A/CSNK1E/EIF3B/MRPS6/KRT17/RPL29/RPL32/RPS27/RPL12/UBA52/RPL35A/RPL13/RPS3…
214	Umbrella cells_OAB	GO_BP	GO:0034341	response to type II interferon	67	-0.512072	-1.90705	0.000179794	0.00313631	0.00248244	767	tags=36%, list=14%, signal=31%	ACTG1/NR1H2/RPL13A/CXCL16/CDC37/STX4/CD74/IFITM3/ZYX/IFNGR2/BST2/GAPDH/HLA-DPA1/IFITM2/GSN/CCL20/CCL3L1/CCL4L2/CCL4/VIM/CCL3/CCL5/CCL2/IFITM1
215	Umbrella cells_OAB	GO_BP	GO:0031401	positive regulation of protein modification process	265	-0.345822	-1.57704	0.000186665	0.00324102	0.00256533	811	tags=24%, list=14%, signal=22%	FBXW7/MALT1/TGFBR2/FNTA/HSP90AA1/VEGFA/CAV1/ZFP91/VCP/JTB/CSNK1D/RICTOR/CDKN1A/RASSF5/NSMCE3/IL6ST/PRNP/MYCBP2/HRAS/ANKLE2/RPS2/UBE2D1/CDKN1B/CCND2/RPS3/ERP29/CUL3/CD74/CCND3/TNIP1/TNFRSF14/DDRGK1/CALM3/STK4/SNX9/MAP2K2/UBB/NOP53/NUPR1/PHB/BIRC3/THBS1/IL1B/AREG/HLA-DRB1/C3/UBE2V1/STUB1/SQSTM1/PLAUR/PLPP3/PDCD6/GABARAP/RARRES2/MIF/TGFB1/FYN/PLCG2/IL6/NNMT/LAPTM5/CCL5/PTPRC/CD3E
216	Umbrella cells_OAB	GO_BP	GO:1903557	positive regulation of tumor necrosis factor superfamily cytokine production	38	-0.624692	-2.07324	0.000191932	0.00330177	0.00261341	482	tags=39%, list=9%, signal=36%	ZBTB20/MAPKAPK2/HLA-E/IL1A/OAS1/CYBA/THBS1/DDT/MIF/TGFB1/AKAP12/PLCG2/IL6/CCL3/PTPRC
217	Umbrella cells_OAB	GO_BP	GO:0006816	calcium ion transport	98	-0.463068	-1.84177	0.000191794	0.00330177	0.00261341	615	tags=22%, list=11%, signal=20%	BAX/ERO1A/PRNP/DIAPH1/GNAI2/SLC3A2/TMEM165/CALM3/TPT1/CYBA/FYN/PLCG2/FLNA/CXCR4/CCL4/CCL3/CCL5/CXCL12/ANXA6/PTPRC/CCL2/CORO1A
218	Umbrella cells_OAB	GO_BP	GO:0031349	positive regulation of defense response	165	-0.387817	-1.66894	0.000197105	0.00337519	0.00267153	770	tags=25%, list=14%, signal=23%	HSP90AA1/CAV1/RPS19/SEC14L1/CSNK1A1/TRIM56/IL6ST/RELA/CYLD/IRF3/SERPINE1/LAMP1/TNIP1/NECTIN2/AKIRIN2/NINJ1/MAPKAPK2/HLA-E/CD81/OAS1/NOP53/NEAT1/NUPR1/PHB/BIRC3/CYBA/IL1B/HSPA1A/C3/SQSTM1/CEBPB/DDT/HSPA1B/GPSM3/LGALS1/TGFB1/FYN/PLCG2/IL6/ALOX5AP/CCL3/CCL5
219	Umbrella cells_OAB	GO_BP	GO:0061077	chaperone-mediated protein folding	48	-0.555801	-1.93874	0.000210516	0.00357692	0.0028312	1323	tags=46%, list=24%, signal=35%	DNAJB4/PPID/HSPA8/TCP1/DNAJC7/CCT4/CCT7/HSPE1/PTGES3/CHORDC1/PFDN2/HSPH1/PFDN5/ERO1A/DNAJB1/CD74/FKBP4/HSPA1A/HSPA1B/PPIB/FKBP2/HSPB6
220	Umbrella cells_OAB	GO_BP	GO:0007267	cell-cell signaling	420	-0.307896	-1.471	0.000210802	0.00357692	0.0028312	984	tags=27%, list=18%, signal=24%	PLAT/RHOA/PRKAR1A/RACK1/RPS6KA3/BMP2/SLC9A3R1/CTNNB1/RAB8B/PFKL/STRN/MACF1/MAPK1/ITGB1/KRAS/RNF213/EFNB1/UBE2Q1/EFNB2/PPM1B/FGFBP1/ITGA3/SPINK1/HIF1A/RAB11FIP1/LRRC8A/GJA1/EIF4A3/CAV1/SERP1/VCP/CSNK2B/PFDN5/BRD7/KMT2A/TPBG/CSNK1D/ATF4/CSNK1A1/SMAD3/TARDBP/PAIP2/MIDN/PBXIP1/RELA/GNA15/CYLD/PRNP/HRAS/NR4A2/STX4/IL1RN/NDRG2/EIF4E/BAD/GNAI2/FOXO3/PPP1CA/CUL3/IGFBP2/GNB1/NIBAN2/GIPC1/CTDNEP1/CSNK1E/ST…
221	Umbrella cells_OAB	GO_BP	GO:0033002	muscle cell proliferation	81	-0.490492	-1.8887	0.000221256	0.00372048	0.00294483	980	tags=37%, list=18%, signal=31%	VGLL4/PTGS2/PRKAR1A/BMP2/ITGA2/CTNNB1/JUN/CFLAR/SF1/GJA1/GNA13/CDKN1A/CDKN1B/FOXP1/NDRG2/IGFBP5/GNAI2/SAV1/PHB/THBS1/ADAMTS1/TPM1/SOD2/TGFB1/HMOX1/APOD/IL6/CCL5/APOE/MMP2
222	Umbrella cells_OAB	GO_BP	GO:0061061	muscle structure development	219	-0.357133	-1.593	0.000220736	0.00372048	0.00294483	1093	tags=33%, list=20%, signal=28%	HNRNPU/SVIL/PIAS1/SMARCB1/PTBP1/MBNL1/CREB1/IFRD1/MYL6/RHOA/PRKAR1A/BMP2/ACTN4/CTNNB1/HMG20B/NOTCH2/ITGB1/KRAS/CFLAR/YY1/EFNB2/MMP14/NR2F2/COPRS/LRRC8A/GJA1/ACTG1/VEGFA/CAV1/SERP1/CHD2/BRD7/WDR1/SMAD3/PLD3/MYH9/FOXP1/IGFBP5/GPC1/QKI/YBX1/NIBAN2/BTG1/AKIRIN2/MAFF/NINJ1/CSRP1/RGS2/SPAG9/ACTB/EMD/PPIF/CALR/CD81/LMNA/NR4A1/NUPR1/VAMP5/RBM4/RORA/KDM6B/TPM1/SOD2/LGALS1/TGFB1/MYL9/MYH11/CD53/COL14A1/COL…
223	Umbrella cells_OAB	GO_BP	GO:0002705	positive regulation of leukocyte mediated immunity	43	-0.58559	-1.99546	0.000235462	0.00394161	0.00311985	580	tags=42%, list=10%, signal=38%	CD55/STX4/IL1R1/LAMP1/NECTIN2/HLA-E/HLA-B/CD81/HLA-C/HLA-A/IL1B/HLA-DRB1/C3/HLA-DRA/TGFB1/PLCG2/IL6/PTPRC
224	Umbrella cells_OAB	GO_BP	GO:0002706	regulation of lymphocyte mediated immunity	48	-0.551874	-1.92505	0.000242021	0.00403332	0.00319244	675	tags=38%, list=12%, signal=33%	CD55/CRK/IL1R1/LAMP1/NECTIN2/HLA-E/HLA-B/CD81/HLA-C/HLA-A/IL1B/HLA-DRB1/C3/HLA-DRA/TGFB1/IL6/IL7R/PTPRC
225	Umbrella cells_OAB	GO_BP	GO:1904892	regulation of receptor signaling pathway via STAT	29	-0.654982	-2.04481	0.000248543	0.0041236	0.0032639	277	tags=24%, list=5%, signal=23%	SOCS3/CYP1B1/TGFB1/IL6/IL7R/CCL5/PTPRC
226	Umbrella cells_OAB	GO_BP	GO:0098771	inorganic ion homeostasis	151	-0.400976	-1.70447	0.000252483	0.00417044	0.00330098	450	tags=18%, list=8%, signal=17%	TMEM165/GLRX5/CALM3/ATP13A3/IL1A/ATP1B3/FTL/CALR/TPT1/CYBA/MT1E/FTH1/SOD2/MT1X/MT2A/HMOX1/PLCG2/FLNA/MT1A/MT1M/CCL3/CCL5/CXCL12/APOE/ANXA6/PTPRC/CORO1A
227	Umbrella cells_OAB	GO_BP	GO:0016054	organic acid catabolic process	83	0.483468	1.78372	0.000257769	0.00422041	0.00334053	1565	tags=55%, list=28%, signal=41%	CROT/PCCB/BCAT2/ACADSB/RIDA/ALDH5A1/IVD/GNPDA1/DBT/GOT2/MCCC1/ALDH6A1/DDAH1/LONP2/ACADM/MCEE/CYP4F12/DECR1/ENOSF1/SCP2/BCKDHB/MCCC2/NPL/HADHA/ACOX1/PLIN5/ETFA/ECH1/HNMT/HIBCH/HADH/AIG1/ABAT/DLD/HMGCL/PEX13/HSD17B4/AASDHPPT/QPRT/CRAT/GOT1/HIBADH/ECHDC1/ECHS1/KYAT3/GSTZ1
228	Umbrella cells_OAB	GO_BP	GO:0046395	carboxylic acid catabolic process	83	0.483468	1.78372	0.000257769	0.00422041	0.00334053	1565	tags=55%, list=28%, signal=41%	CROT/PCCB/BCAT2/ACADSB/RIDA/ALDH5A1/IVD/GNPDA1/DBT/GOT2/MCCC1/ALDH6A1/DDAH1/LONP2/ACADM/MCEE/CYP4F12/DECR1/ENOSF1/SCP2/BCKDHB/MCCC2/NPL/HADHA/ACOX1/PLIN5/ETFA/ECH1/HNMT/HIBCH/HADH/AIG1/ABAT/DLD/HMGCL/PEX13/HSD17B4/AASDHPPT/QPRT/CRAT/GOT1/HIBADH/ECHDC1/ECHS1/KYAT3/GSTZ1
229	Umbrella cells_OAB	GO_BP	GO:0002366	leukocyte activation involved in immune response	90	-0.471108	-1.84714	0.00026508	0.00432116	0.00342027	341	tags=28%, list=6%, signal=27%	KMT2A/BRD4/BRD2/STX4/FOXP1/LAMP1/CD74/JUNB/CD81/SOCS3/RORA/HLA-DRB1/HLA-DRA/RAC2/LGALS1/LCP1/ICAM1/TGFB1/PLCG2/ITM2A/IL6/PTGDS/CCL3/PTPRC/CORO1A
230	Umbrella cells_OAB	GO_BP	GO:0150076	neuroinflammatory response	21	-0.719348	-2.08779	0.000277878	0.00449055	0.00355435	342	tags=43%, list=6%, signal=40%	IFNGR2/NR3C1/NUPR1/IL1B/ZEB2/PLCG2/IL6/CCL3/PTPRC
231	Umbrella cells_OAB	GO_BP	GO:0009611	response to wounding	198	-0.374269	-1.64747	0.000277311	0.00449055	0.00355435	984	tags=35%, list=18%, signal=30%	PLAT/RHOA/STAT3/PABPC4/CD44/ITGA2/NOTCH2/B4GALT1/MACF1/CHMP4B/ITGB1/CFLAR/FOSL1/HIF1A/F3/FUNDC2/GNA13/ACTG1/CD151/VEGFA/CAV1/CHMP1A/CORO1B/VKORC1/CDKN1A/SMAD3/RHOC/BAX/S100A10/CRK/IL6ST/MYL12A/MYH9/HRAS/SERPINE1/PRDX2/ZFP36/CNN2/TFPI/CD59/TIMP1/CSRP1/IL1A/ACTB/CHMP1B/TNFRSF12A/ANXA5/MAP2K2/THBS1/TPM1/PLAU/PLAUR/FBLN1/SOD2/PLPP3/SERPING1/ZFP36L2/TGFB1/HMOX1/APOD/MYL9/PLCG2/FLNA/IL6/CXCR4/COL6A1/AP…
232	Umbrella cells_OAB	GO_BP	GO:0001525	angiogenesis	178	-0.379053	-1.6473	0.000283827	0.00456692	0.0036148	1152	tags=40%, list=21%, signal=33%	ZC3H12A/JAG1/CEMIP2/HIPK1/MYDGF/NUS1/TJP1/BSG/NRARP/WASF2/PGK1/PTGS2/ITGAV/JAK1/RHOA/STAT3/ATP2B4/CTNNB1/NOTCH2/B4GALT1/ITGB1/RNF213/EFNB2/FGFBP1/MMP14/HIF1A/F3/FBXW7/TGFBR2/GNA13/ACTG1/VEGFA/CAV1/SAT1/RELA/MYH9/GTF2I/RNH1/SERPINE1/TGFBI/JMJD6/PLCD3/NIBAN2/STK4/BTG1/NINJ1/IL1A/TNFRSF12A/NR4A1/THBS1/RORA/IL1B/CXCL8/C3/ADAMTS1/CYP1B1/KLF2/PDCD6/TGFB1/SERPINF1/HMOX1/APOD/FLNA/IL6/CXCR4/HSPB6/CALD1/C…
233	Umbrella cells_OAB	GO_BP	GO:0032640	tumor necrosis factor production	54	-0.542966	-1.94175	0.000303991	0.00484957	0.00383852	549	tags=31%, list=10%, signal=29%	FOXP1/ZBTB20/ZFP36/MAPKAPK2/HLA-E/IL1A/OAS1/CYBA/THBS1/DDT/MIF/TGFB1/AKAP12/PLCG2/IL6/CCL3/PTPRC
234	Umbrella cells_OAB	GO_BP	GO:0032680	regulation of tumor necrosis factor production	54	-0.542966	-1.94175	0.000303991	0.00484957	0.00383852	549	tags=31%, list=10%, signal=29%	FOXP1/ZBTB20/ZFP36/MAPKAPK2/HLA-E/IL1A/OAS1/CYBA/THBS1/DDT/MIF/TGFB1/AKAP12/PLCG2/IL6/CCL3/PTPRC
235	Umbrella cells_OAB	GO_BP	GO:0051604	protein maturation	252	-0.34187	-1.54984	0.000330301	0.00524687	0.00415299	880	tags=27%, list=16%, signal=24%	QSOX1/TMEM208/CBWD5/PLAT/DNAJA2/VSIR/CCT7/HSPE1/TBCA/SPG7/PTGES3/CHORDC1/MMP14/F3/PFDN2/KHSRP/PRDX4/TMPRSS2/HSP90AA1/PARL/DNAJC4/HSPH1/SEC11A/PFDN5/ZPR1/PDIA6/ECE1/AHSA1/S100A10/CDC37/MYH9/ERO1A/PRNP/DNAJB1/DNAJB11/ARL2/ISCA1/BAD/SERPINE1/NAA10/CARD16/ERP29/DNAJC1/CD74/GLRX5/BAG3/FKBP4/PPIF/CALR/FKBP8/THBS1/HSPA1A/PLAU/STUB1/HSPA1B/PLAUR/FBLN1/WDR83OS/GSN/PPIB/LTBP4/C1R/FLNA/WIPF1/FKBP2/AEBP1/HSP…
236	Umbrella cells_OAB	GO_BP	GO:0071706	tumor necrosis factor superfamily cytokine production	55	-0.5375	-1.92824	0.000339539	0.00534809	0.00423311	549	tags=31%, list=10%, signal=28%	FOXP1/ZBTB20/ZFP36/MAPKAPK2/HLA-E/IL1A/OAS1/CYBA/THBS1/DDT/MIF/TGFB1/AKAP12/PLCG2/IL6/CCL3/PTPRC
237	Umbrella cells_OAB	GO_BP	GO:1903555	regulation of tumor necrosis factor superfamily cytokine production	55	-0.5375	-1.92824	0.000339539	0.00534809	0.00423311	549	tags=31%, list=10%, signal=28%	FOXP1/ZBTB20/ZFP36/MAPKAPK2/HLA-E/IL1A/OAS1/CYBA/THBS1/DDT/MIF/TGFB1/AKAP12/PLCG2/IL6/CCL3/PTPRC
238	Umbrella cells_OAB	GO_BP	GO:0048247	lymphocyte chemotaxis	19	-0.717841	-2.03209	0.000342014	0.00536445	0.00424606	165	tags=42%, list=3%, signal=41%	CKLF/CCL20/CCL3L1/CCL4L2/CCL4/CCL3/CCL5/CCL2
239	Umbrella cells_OAB	GO_BP	GO:0002698	negative regulation of immune effector process	30	-0.633506	-1.99397	0.000348666	0.00544591	0.00431053	732	tags=43%, list=13%, signal=38%	RPS19/CD55/CRK/CD59/HLA-E/HLA-B/HLA-A/BST2/SERPING1/TGFB1/IL7R/A2M/PTPRC
240	Umbrella cells_OAB	GO_BP	GO:0009615	response to virus	169	-0.385826	-1.66577	0.000351936	0.00547408	0.00433283	676	tags=34%, list=12%, signal=31%	APOBEC3G/TRIM44/DHX36/ZC3H12A/CHMP3/IFI16/PCBP2/TRIM27/PQBP1/HNRNPUL1/DDX21/NT5C2/EIF5A/JAK1/C1QBP/CFL1/PYCARD/MX1/PPM1B/NCK1/FOSL1/HIF1A/HSP90AA1/SMAD3/BAX/TRIM56/RELA/ZC3HAV1/TRIM28/UAP1/IRF3/TRIM8/STMN1/IFITM3/IFI6/IFNGR2/CALR/OAS1/TPT1/PSMA2/PHB/BST2/IL1B/RPS15A/IFI27/EEF1G/DDIT4/IFITM2/ISG20/IL6/CXCR4/CCL4/ACTA2/CCL5/CXCL12/PTPRC/IFITM1
241	Umbrella cells_OAB	GO_BP	GO:0050729	positive regulation of inflammatory response	49	-0.547326	-1.91733	0.000355908	0.00551288	0.00436355	452	tags=37%, list=8%, signal=34%	SERPINE1/TNIP1/NINJ1/HLA-E/CD81/NEAT1/NUPR1/IL1B/C3/CEBPB/DDT/GPSM3/LGALS1/TGFB1/PLCG2/IL6/ALOX5AP/CCL3
242	Umbrella cells_OAB	GO_BP	GO:1903901	negative regulation of viral life cycle	12	-0.818184	-2.054	0.00036082	0.00556587	0.00440549	730	tags=58%, list=13%, signal=51%	CSNK2B/TRIM8/IFITM3/BST2/IFITM2/GSN/IFITM1
243	Umbrella cells_OAB	GO_BP	GO:0043368	positive T cell selection	14	-0.783413	-2.04915	0.000363445	0.0055833	0.00441928	990	tags=71%, list=18%, signal=59%	JAK1/STAT3/BRD4/BRD2/CYLD/CD74/SOCS3/IL6/PTPRC/CD3E
244	Umbrella cells_OAB	GO_BP	GO:0002253	activation of immune response	193	-0.366308	-1.60854	0.000386765	0.00591719	0.00468357	712	tags=26%, list=13%, signal=24%	C1QBP/BTN3A2/MAPK1/PYCARD/BAG6/FOSL1/MALT1/HSP90AA1/CAV1/SEC14L1/CSNK1A1/CD55/BAX/RELA/CYLD/PRNP/IRF3/HRAS/FOXP1/RPS3/TNIP1/NECTIN2/FOSL2/CD59/NINJ1/MAPKAPK2/CD81/OAS1/NOP53/HLA-A/PHB/BIRC3/CYBA/IL1B/HSPA1A/HLA-DRB1/C3/SQSTM1/HSPA1B/HLA-DQB1/HLA-DPB1/SERPING1/FYN/PLCG2/C1R/CFD/LAPTM5/A2M/C1S/PTPRC/CD3E
245	Umbrella cells_OAB	GO_BP	GO:0051209	release of sequestered calcium ion into cytosol	26	-0.662882	-2.02205	0.000395902	0.00603226	0.00477464	664	tags=38%, list=12%, signal=34%	BAX/ERO1A/DIAPH1/CALM3/CYBA/PLCG2/FLNA/CCL3/PTPRC/CORO1A
246	Umbrella cells_OAB	GO_BP	GO:0002263	cell activation involved in immune response	93	-0.456559	-1.79992	0.000398979	0.00605442	0.00479218	341	tags=27%, list=6%, signal=26%	KMT2A/BRD4/BRD2/STX4/FOXP1/LAMP1/CD74/JUNB/CD81/SOCS3/RORA/HLA-DRB1/HLA-DRA/RAC2/LGALS1/LCP1/ICAM1/TGFB1/PLCG2/ITM2A/IL6/PTGDS/CCL3/PTPRC/CORO1A
247	Umbrella cells_OAB	GO_BP	GO:0002708	positive regulation of lymphocyte mediated immunity	36	-0.609209	-1.99858	0.000401579	0.0060692	0.00480388	552	tags=44%, list=10%, signal=40%	CD55/IL1R1/LAMP1/NECTIN2/HLA-E/HLA-B/CD81/HLA-C/HLA-A/IL1B/HLA-DRB1/C3/HLA-DRA/TGFB1/IL6/PTPRC
248	Umbrella cells_OAB	GO_BP	GO:1902105	regulation of leukocyte differentiation	108	-0.434021	-1.75409	0.0004044	0.0060872	0.00481813	1083	tags=38%, list=19%, signal=31%	MYC/SMARCB1/NRARP/HAX1/NDFIP1/CREB1/PCID2/RHOA/VSIR/CTNNB1/NOTCH2/MMP14/FBXW7/MALT1/TGFBR2/AP3D1/BRD7/BRD4/BRD2/CYLD/FOXP1/BAD/FOXO3/QKI/CD74/PRDX2/ACTB/JUNB/HLA-B/HLA-DRB1/HLA-DRA/CEBPB/PNP/TMEM176B/NME2/PRELID1/ZFP36L2/TGFB1/IL7R/CCL3/PTPRC
249	Umbrella cells_OAB	GO_BP	GO:0002703	regulation of leukocyte mediated immunity	66	-0.504517	-1.87388	0.000414551	0.00621493	0.00491923	675	tags=35%, list=12%, signal=31%	CD55/CRK/STX4/IL1R1/LAMP1/NECTIN2/HLA-E/HLA-B/CD81/HLA-C/HLA-A/BST2/IL1B/HLA-DRB1/C3/HLA-DRA/RAC2/ICAM1/TGFB1/PLCG2/IL6/IL7R/PTPRC
250	Umbrella cells_OAB	GO_BP	GO:0051094	positive regulation of developmental process	417	-0.301507	-1.43961	0.000430267	0.00642474	0.0050853	994	tags=27%, list=18%, signal=24%	STK25/JAK1/PCID2/GDI1/RHOA/RACK1/RPS6KA3/STAT3/BMP2/VSIR/CTNNB1/HMG20B/NOTCH2/C1QBP/MACF1/ITGB1/CFL1/ID4/KRAS/TWF2/EFNB2/MMP14/HIF1A/F3/MALT1/PRMT1/TGFBR2/AP3D1/LRRC8A/GJA1/FIS1/VEGFA/SERP1/NAP1L1/CORO1B/BRD7/TPBG/B4GALT5/BRD4/ATF4/SMAD3/BAX/BRD2/ARID4B/IL6ST/RELA/RHEB/CYLD/AAMDC/BAD/SERPINE1/FOXO3/GPC1/QKI/CD74/NIBAN2/SAV1/ZFP36/KRT17/STK4/PITHD1/BTG1/NINJ1/SDCBP/RAB21/IL1A/SPAG9/ACTB/JUNB/SFN/M…
251	Umbrella cells_OAB	GO_BP	GO:0097696	receptor signaling pathway via STAT	49	-0.544472	-1.90733	0.000432174	0.00642751	0.00508749	277	tags=18%, list=5%, signal=18%	SOCS3/CYP1B1/TGFB1/FYN/IL6/IL7R/CCL5/PTPRC/CCL2
252	Umbrella cells_OAB	GO_BP	GO:0097191	extrinsic apoptotic signaling pathway	100	-0.448425	-1.78936	0.000435234	0.00644734	0.00510318	676	tags=30%, list=12%, signal=27%	SMAD3/BAX/RELA/CYLD/STX4/BAD/SERPINE1/FOXO3/PPP1CA/PRDX2/PEA15/STK4/IL1A/BAG3/IFI6/TNFRSF12A/NDUFA13/LMNA/THBS1/IL1B/HSPA1A/IFI27/HSPA1B/GABARAP/ICAM1/TGFB1/HMOX1/G0S2/BCL2A1/PTPRC
253	Umbrella cells_OAB	GO_BP	GO:0006936	muscle contraction	75	-0.481256	-1.82817	0.000496901	0.00731819	0.00579248	456	tags=23%, list=8%, signal=21%	PABPN1/CALM3/RGS2/EMD/NR4A1/C12orf57/TPM1/GSN/TPM2/MYL9/MYH11/FLNA/ALDOA/FXYD1/CXCR4/ACTA2/CALD1
254	Umbrella cells_OAB	GO_BP	GO:0002699	positive regulation of immune effector process	76	-0.477462	-1.81771	0.000497943	0.00731819	0.00579248	732	tags=37%, list=13%, signal=32%	RPS19/BRD4/CD55/BRD2/DNAJB9/STX4/IL1R1/LAMP1/CD74/NECTIN2/TNFRSF14/MAPKAPK2/HLA-E/HLA-B/CD81/HLA-C/HLA-A/PHB/IL1B/HLA-DRB1/C3/HLA-DRA/MIF/TGFB1/PLCG2/IL6/LAPTM5/PTPRC
255	Umbrella cells_OAB	GO_BP	GO:1904035	regulation of epithelial cell apoptotic process	39	-0.594759	-1.98537	0.000511707	0.00749098	0.00592925	664	tags=38%, list=12%, signal=34%	BAX/CDKN1B/SERPINE1/FOXO3/SAV1/ZFP36/STK4/NUPR1/THBS1/GSN/ICAM1/TGFB1/HMOX1/IL6/CCL2
256	Umbrella cells_OAB	GO_BP	GO:0002822	regulation of adaptive immune response based on somatic recombination of immune receptors built from immunoglobulin superfamily domains	54	-0.531938	-1.90232	0.000535598	0.00777972	0.00615779	704	tags=35%, list=13%, signal=31%	BRD4/CD55/BRD2/IL1R1/NECTIN2/HLA-E/JUNB/HLA-B/CD81/HLA-C/HLA-A/IL1B/HLA-DRB1/C3/HLA-DRA/TGFB1/IL6/IL7R/PTPRC
257	Umbrella cells_OAB	GO_BP	GO:0048545	response to steroid hormone	151	-0.38124	-1.62057	0.00053491	0.00777972	0.00615779	647	tags=23%, list=12%, signal=20%	PRMT2/TXNIP/RELA/IL1RN/FOXP1/EIF4E/FOXO3/IGFBP2/ZFP36/DDRGK1/TFPI/FOSL2/FKBP4/CALR/NR3C1/KLF9/YWHAH/PHB/THBS1/HSPA1A/AREG/HSPA1B/PMEPA1/CYP1B1/DDIT4/ZFP36L2/TGFB1/SERPINF1/IL6/PTGDS/IGFBP7/A2M/PTPRC/COL1A1
258	Umbrella cells_OAB	GO_BP	GO:0031099	regeneration	57	-0.519665	-1.87683	0.000538324	0.007789	0.00616513	564	tags=26%, list=10%, signal=24%	CDKN1B/CPQ/RPS15/NINJ1/CD81/MAP2K2/CEBPB/LCP1/APOD/FLNA/IL6/NNMT/COL6A1/CXCL12/MMP2
259	Umbrella cells_OAB	GO_BP	GO:0001736	establishment of planar polarity	13	0.776892	1.90246	0.000547701	0.00786373	0.00622428	608	tags=54%, list=11%, signal=48%	TP63/WNT5A/FZD3/INTU/DLG3/TTC8/FZD6
260	Umbrella cells_OAB	GO_BP	GO:0007164	establishment of tissue polarity	13	0.776892	1.90246	0.000547701	0.00786373	0.00622428	608	tags=54%, list=11%, signal=48%	TP63/WNT5A/FZD3/INTU/DLG3/TTC8/FZD6
261	Umbrella cells_OAB	GO_BP	GO:0031343	positive regulation of cell killing	16	-0.753252	-2.04016	0.000558741	0.00793072	0.00627731	503	tags=56%, list=9%, signal=51%	LAMP1/NECTIN2/HLA-E/HLA-B/HLA-C/HLA-A/HLA-DRB1/HLA-DRA/PTPRC
262	Umbrella cells_OAB	GO_BP	GO:0006874	intracellular calcium ion homeostasis	76	-0.482475	-1.83679	0.000555577	0.00793072	0.00627731	798	tags=29%, list=14%, signal=25%	GRINA/FIS1/CAV1/ATF4/BAX/ERO1A/DIAPH1/TMEM165/CALM3/ATP13A3/CALR/TPT1/CYBA/PLCG2/FLNA/CCL3/CCL5/CXCL12/APOE/ANXA6/PTPRC/CORO1A
263	Umbrella cells_OAB	GO_BP	GO:0051241	negative regulation of multicellular organismal process	333	-0.310618	-1.45059	0.00055714	0.00793072	0.00627731	1092	tags=31%, list=20%, signal=27%	TRIM27/PAWR/MYC/N4BP1/NRARP/VGLL4/GCLC/CDKN2B/PGK1/PTGS2/NDFIP1/IFRD1/ATP1A1/GDI1/PLAT/RHOA/PRKAR1A/ATP2B4/BMP2/VSIR/CTNNB1/TUSC2/C1QBP/ITGB1/ID4/PYCARD/CTDSP1/YY1/PPM1B/HIF1A/NR2F2/FBXW7/KHSRP/PRDX4/RAB11FIP1/GJA1/NR1H2/PAG1/RPS19/CSNK2B/ATF4/RASSF5/SMAD3/ARID4B/SIGIRR/RELA/RHEB/CYLD/PRNP/CHID1/DNAJB11/GTF2I/CDKN1B/FOXP1/NDRG2/IGFBP5/SERPINE1/CARD16/GNAI2/QKI/CUL3/CD74/NIBAN2/PRDX2/SAV1/ZFP36/TN…
264	Umbrella cells_OAB	GO_BP	GO:0042063	gliogenesis	106	-0.430163	-1.73294	0.000566419	0.00800926	0.00633947	982	tags=31%, list=18%, signal=26%	RHOA/STAT3/BMP2/CTNNB1/MAPK1/ID4/KRAS/HEXB/MMP14/B4GALT5/WDR1/IL6ST/RELA/RHEB/HRAS/GPC1/QKI/MAP2K2/NR3C1/IL1B/AREG/NDRG1/PLPP3/ZEB2/TGFB1/TUBA1A/IL6/CXCR4/VIM/COL6A1/CCL3/CCL2/COL3A1
265	Umbrella cells_OAB	GO_BP	GO:0031399	regulation of protein modification process	459	-0.293067	-1.41107	0.000573456	0.00807816	0.00639401	1194	tags=31%, list=21%, signal=27%	PARP14/ROCK1/OCLN/TCF25/VPS28/OGT/CAB39/TRIM44/PAK2/ZC3H12A/COPS9/CD24/PDCD4/MYDGF/CORO1C/YWHAG/PPP1R12A/TRIM27/PIAS1/PTBP1/N4BP1/UBA2/PIN1/GCLC/CDKN2B/APP/PTGS2/HAX1/NDFIP1/BOD1/RHOA/PRKAR1A/RACK1/ATP2B4/BMP2/CD44/SLC9A3R1/CTNNB1/HMG20B/FNIP2/MAPK1/PYCARD/KRAS/CTDSP1/DCUN1D5/PPP1R2/NCK1/SPINK1/HIF1A/NR2F2/FBXW7/MALT1/TGFBR2/HIPK3/RPL5/FNTA/HSP90AA1/VEGFA/CAV1/RPL23/ZFP91/VCP/JTB/CSNK1D/SERTAD1/R…
266	Umbrella cells_OAB	GO_BP	GO:0071280	cellular response to copper ion	10	-0.830179	-1.97934	0.000578411	0.00811368	0.00642212	205	tags=60%, list=4%, signal=58%	PRNP/MT1E/MT1X/MT2A/MT1A/MT1M
267	Umbrella cells_OAB	GO_BP	GO:0035710	CD4-positive, alpha-beta T cell activation	40	-0.572705	-1.92234	0.000580324	0.00811368	0.00642212	1030	tags=55%, list=18%, signal=45%	STAT6/RC3H2/ZC3H12A/NDFIP1/JAK1/STAT3/VSIR/MALT1/TGFBR2/KMT2A/BRD4/CD55/BRD2/FOXP1/JUNB/CD81/SOCS3/RORA/HLA-DRB1/HLA-DRA/IL6/CD3E
268	Umbrella cells_OAB	GO_BP	GO:2001242	regulation of intrinsic apoptotic signaling pathway	100	-0.438704	-1.75057	0.000590652	0.00822725	0.00651202	999	tags=39%, list=18%, signal=33%	PTGS2/EIF5A/BID/RACK1/CD44/SLC9A3R1/CTNNB1/ARMC10/PYCARD/NCK1/HIF1A/FBXW7/GRINA/MCL1/VDAC2/FIS1/CAV1/PARL/ATF4/BAX/CYLD/RPS3/BAD/ERP29/CD74/RPS7/PPIF/NDUFA13/TPT1/UBB/NUPR1/HSPA1A/RPL26/PLAUR/SOD2/MIF/FYN/CXCL12/MMP2
269	Umbrella cells_OAB	GO_BP	GO:0071229	cellular response to acid chemical	34	-0.599378	-1.94246	0.00060045	0.00827115	0.00654676	197	tags=26%, list=4%, signal=26%	CUL3/CEBPB/KLF2/FYN/COL6A1/COL3A1/COL1A2/COL1A1/MMP2
270	Umbrella cells_OAB	GO_BP	GO:0030111	regulation of Wnt signaling pathway	115	-0.417896	-1.7064	0.000597209	0.00827115	0.00654676	1060	tags=35%, list=19%, signal=29%	NRARP/VGLL4/PIN1/APP/CTNND1/RACK1/BMP2/SLC9A3R1/CTNNB1/MACF1/RNF213/PPM1B/ITGA3/CAV1/VCP/PFDN5/TPBG/CSNK1D/CSNK1A1/SMAD3/PBXIP1/CYLD/FOXO3/PPP1CA/IGFBP2/CTDNEP1/CSNK1E/STK4/EMD/TLE4/RPS12/TLE5/PLPP3/ZEB2/TGFB1/IGFBP4/ATP6V0C/APOE/IGFBP6/COL1A1
271	Umbrella cells_OAB	GO_BP	GO:0051248	negative regulation of protein metabolic process	357	-0.304216	-1.43154	0.000598364	0.00827115	0.00654676	1005	tags=27%, list=18%, signal=24%	ITGAV/BOD1/IGBP1/PCID2/PLAT/PRKAR1A/RACK1/RPS6KA3/ATP2B4/BMP2/CD44/SERBP1/CTNNB1/CIRBP/SERPINB6/HMG20B/PYCARD/CTDSP1/BAG6/NCK1/SPINK1/NR2F2/PFDN2/HIPK3/RPL5/EIF4A3/VEGFA/CAV1/RPL23/NR1H2/RPL13A/PFDN5/ATF4/CDKN1A/CTDSP2/SMAD3/TARDBP/BAX/EIF3E/PAIP2/RELA/MVP/PRNP/MYCBP2/CDKN1B/EIF4E/RPS3/IGFBP5/SERPINE1/CARD16/TERF2IP/RPL11/QKI/DNAJC1/YBX1/DUSP1/GIPC1/ZFP36/DDRGK1/CALM3/TIMP1/RPS7/UBXN1/IFI6/RGS2/S…
272	Umbrella cells_OAB	GO_BP	GO:0050730	regulation of peptidyl-tyrosine phosphorylation	66	-0.494627	-1.83715	0.000621826	0.00850285	0.00673016	827	tags=33%, list=15%, signal=29%	SPINK1/FBXW7/VEGFA/CAV1/RICTOR/IL6ST/MVP/PRNP/CD74/TNFRSF14/SOCS3/AREG/PLPP3/MIF/TGFB1/FYN/SAMSN1/PLCG2/IL6/CCL5/PTPRC/CD3E
273	Umbrella cells_OAB	GO_BP	GO:0030162	regulation of proteolysis	268	-0.331706	-1.51493	0.000620887	0.00850285	0.00673016	1083	tags=32%, list=19%, signal=28%	MYC/PIAS1/PSME2/N4BP1/GCLC/SPOP/PDCD2/BID/IGBP1/PCID2/PLAT/RACK1/RPS6KA3/STAT3/CD44/VSIR/PSME1/SERPINB6/HSPE1/PYCARD/PSMC3/BAG6/MMP14/F3/FBXW7/MALT1/RPL5/FIS1/VEGFA/CAV1/RPL23/NR1H2/VCP/PARL/RAD23A/CSNK1D/CSNK1A1/SMAD3/MTCH1/BAX/S100A10/CYCS/MYH9/PRNP/PRSS22/RPS3/BAD/SERPINE1/CARD16/RPL11/PSMB9/DNAJC1/GIPC1/DDRGK1/CSNK1E/PITHD1/TIMP1/RPS7/UBXN1/IFI6/MBP/SNX9/SFN/NDUFA13/UBB/NOP53/NUPR1/BIRC3/TIMP…
274	Umbrella cells_OAB	GO_BP	GO:0031663	lipopolysaccharide-mediated signaling pathway	16	-0.74639	-2.02157	0.00063162	0.00860524	0.00681121	929	tags=62%, list=17%, signal=52%	NFKBIA/MAPK1/MALT1/CD55/SIGIRR/IRF3/CARD16/PRDX2/MIF/PLCG2
275	Umbrella cells_OAB	GO_BP	GO:0002711	positive regulation of T cell mediated immunity	23	-0.673429	-1.99854	0.00063799	0.00866042	0.00685488	675	tags=61%, list=12%, signal=54%	MALT1/CD55/IL1R1/NECTIN2/HLA-E/HLA-B/CD81/HLA-C/HLA-A/IL1B/HLA-DRB1/HLA-DRA/IL6/PTPRC
276	Umbrella cells_OAB	GO_BP	GO:0085029	extracellular matrix assembly	15	-0.752822	-2.0043	0.000654768	0.00885597	0.00700966	125	tags=47%, list=2%, signal=46%	SMAD3/TGFB1/MYH11/COL6A1/COL3A1/COL1A2/MFAP4
277	Umbrella cells_OAB	GO_BP	GO:0046634	regulation of alpha-beta T cell activation	38	-0.597302	-1.98234	0.000660469	0.00890083	0.00704517	1030	tags=53%, list=18%, signal=43%	NDFIP1/RHOA/VSIR/MALT1/TGFBR2/AP3D1/HSPH1/BRD4/CD55/BRD2/TNFRSF14/HLA-E/JUNB/CD81/HLA-A/HLA-DRB1/HLA-DRA/PNP/PTPRC/CD3E
278	Umbrella cells_OAB	GO_BP	GO:0050921	positive regulation of chemotaxis	53	-0.524384	-1.86912	0.000688459	0.00924467	0.00731733	908	tags=45%, list=16%, signal=38%	ITGA2/C1QBP/MAPK1/F3/VEGFA/TPBG/SMAD3/TMSB4X/STX4/SERPINE1/CD74/CALR/THBS1/CXCL8/RAC2/GPSM3/RARRES2/TGFB1/IL6/CXCR4/CCL4/CCL3/CCL5/CXCL12
279	Umbrella cells_OAB	GO_BP	GO:0009636	response to toxic substance	93	-0.445273	-1.75542	0.000691563	0.00925306	0.00732397	361	tags=22%, list=6%, signal=20%	MBP/SRSF9/NUPR1/PRDX1/TXNRD1/KDM6B/MT1E/CYP1B1/SOD2/MT1X/MT2A/MT1A/CCL4/ALOX5AP/COL6A1/MT1M/CCL3/CCL5/SOD3/APOE
280	Umbrella cells_OAB	GO_BP	GO:0006956	complement activation	17	-0.727231	-2.00045	0.000705047	0.00935522	0.00740482	406	tags=53%, list=7%, signal=49%	CD59/PHB/IL1B/C3/SERPING1/C1R/CFD/A2M/C1S
281	Umbrella cells_OAB	GO_BP	GO:0002824	positive regulation of adaptive immune response based on somatic recombination of immune receptors built from immunoglobulin superfamily domains	39	-0.587436	-1.96092	0.000706716	0.00935522	0.00740482	704	tags=44%, list=13%, signal=38%	BRD4/CD55/BRD2/IL1R1/NECTIN2/HLA-E/HLA-B/CD81/HLA-C/HLA-A/IL1B/HLA-DRB1/C3/HLA-DRA/TGFB1/IL6/PTPRC
282	Umbrella cells_OAB	GO_BP	GO:0001667	ameboidal-type cell migration	155	-0.373672	-1.59415	0.000705378	0.00935522	0.00740482	982	tags=31%, list=18%, signal=26%	RHOA/ATP2B4/SLC9A3R1/ITGA2/PXN/C1QBP/MACF1/ITGB1/ARF6/EFNB1/ZFAND5/EFNB2/FGFBP1/ITGA3/HIF1A/NR2F2/FBXW7/TGFBR2/GJA1/GNA13/VEGFA/CORO1B/CSNK2B/TPBG/TMSB4X/MYH9/FOXP1/GIPC1/TIMP1/CALR/NR4A1/THBS1/S100A2/CYP1B1/PLPP3/PDCD6/ZEB2/TGFB1/AKAP12/SERPINF1/HMOX1/PLCG2/ACTA2/EVL/APOE/SPARC/DCN/CORO1A
283	Umbrella cells_OAB	GO_BP	GO:0048525	negative regulation of viral process	45	-0.548168	-1.88539	0.000709705	0.00936159	0.00740987	730	tags=44%, list=13%, signal=39%	APOBEC3G/IFI16/TRIM27/N4BP1/RESF1/MX1/CSNK2B/ZC3HAV1/TRIM28/TRIM8/TNIP1/ZFP36/IFITM3/OAS1/BST2/IFITM2/ISG20/GSN/CCL5/IFITM1
284	Umbrella cells_OAB	GO_BP	GO:1904037	positive regulation of epithelial cell apoptotic process	17	-0.726562	-1.99861	0.000729359	0.00958696	0.00758826	664	tags=59%, list=12%, signal=52%	BAX/FOXO3/SAV1/STK4/THBS1/GSN/TGFB1/HMOX1/IL6/CCL2
285	Umbrella cells_OAB	GO_BP	GO:0002313	mature B cell differentiation involved in immune response	10	-0.824226	-1.96515	0.000747114	0.00978588	0.0077457	155	tags=60%, list=3%, signal=58%	ST3GAL1/NOTCH2/LGALS1/PLCG2/ITM2A/IL6
286	Umbrella cells_OAB	GO_BP	GO:0045123	cellular extravasation	16	-0.737627	-1.99783	0.000753085	0.0098296	0.00778031	643	tags=44%, list=11%, signal=39%	CRK/CD99/IL1R1/ICAM1/SELE/CXCL12/CCL2
287	Umbrella cells_OAB	GO_BP	GO:0050792	regulation of viral process	86	-0.44793	-1.74202	0.000795735	0.0103501	0.00819229	782	tags=26%, list=14%, signal=22%	TMPRSS2/RAD23A/CSNK2B/ZC3HAV1/TRIM28/TRIM8/CD74/TNIP1/NECTIN2/ZFP36/IFITM3/OAS1/BST2/HLA-DRB1/CXCL8/LGALS1/IFITM2/ISG20/GSN/CXCR4/CCL5/IFITM1
288	Umbrella cells_OAB	GO_BP	GO:0010596	negative regulation of endothelial cell migration	21	-0.683948	-1.98505	0.000808843	0.0104841	0.00829833	262	tags=43%, list=5%, signal=41%	RHOA/ATP2B4/NR2F2/CSNK2B/THBS1/TGFB1/SERPINF1/APOE/DCN
289	Umbrella cells_OAB	GO_BP	GO:0050852	T cell receptor signaling pathway	58	-0.506173	-1.83336	0.00082165	0.0105403	0.00834282	633	tags=29%, list=11%, signal=26%	RELA/CYLD/PRNP/HRAS/RPS3/NECTIN2/FOSL2/CD81/HLA-A/HLA-DRB1/HLA-DQB1/HLA-DPB1/FYN/PLCG2/LAPTM5/PTPRC/CD3E
290	Umbrella cells_OAB	GO_BP	GO:0008015	blood circulation	122	-0.402273	-1.65874	0.000818331	0.0105403	0.00834282	218	tags=16%, list=4%, signal=16%	RGS2/IER3/TPM1/KLF2/SOD2/ZEB2/SERPING1/GSN/TGFB1/AKAP12/FLNA/FXYD1/CXCR4/ACTA2/SOD3/CXCL12/CELF2/APOE/COL1A2/MMP2
291	Umbrella cells_OAB	GO_BP	GO:0010038	response to metal ion	125	-0.397182	-1.64432	0.000820457	0.0105403	0.00834282	720	tags=25%, list=13%, signal=22%	KMT2A/ATF4/S100A16/TXNIP/PRNP/PPP2CB/CDKN1B/PPP1CA/CALM3/IL1A/AQP3/JUNB/PPIF/CALR/THBS1/NDRG1/JUND/MT1E/SOD2/PDCD6/MT1X/MT2A/SERPINF1/HMOX1/PLCG2/TUBA1A/MT1A/CRIP1/ALOX5AP/MT1M/SOD3
292	Umbrella cells_OAB	GO_BP	GO:0030097	hemopoiesis	343	-0.306283	-1.4347	0.000824701	0.0105432	0.00834512	1049	tags=28%, list=19%, signal=24%	WASF2/CDKN2B/APP/HAX1/NDFIP1/CREB1/PDCD2/JAK1/PCID2/RHOA/STAT3/MKNK2/PABPC4/BMP2/VSIR/CTNNB1/ERCC1/NOTCH2/TUSC2/NFKBIA/MAEA/ITGB1/RPS14/CFLAR/YY1/MMP14/HIF1A/FBXW7/MALT1/PRMT1/TGFBR2/AP3D1/ARIH2/LRRC8A/VEGFA/CHD2/RPS19/BRD7/KMT2A/BRD4/ATF4/WDR1/BAX/BRD2/PBXIP1/CYLD/MYH9/DNAJB9/EEF2/FOXP1/BAD/FOXO3/IRF2BP2/QKI/JMJD6/CD74/PRDX2/ZFP36/GLRX5/CNN2/FOSL2/STK4/PITHD1/IL1A/ACTB/JUNB/HLA-B/CD81/NR3C1/SOCS…
293	Umbrella cells_OAB	GO_BP	GO:0055074	calcium ion homeostasis	80	-0.458779	-1.76313	0.000840049	0.0107027	0.00847142	798	tags=28%, list=14%, signal=24%	GRINA/FIS1/CAV1/ATF4/BAX/ERO1A/DIAPH1/TMEM165/CALM3/ATP13A3/CALR/TPT1/CYBA/PLCG2/FLNA/CCL3/CCL5/CXCL12/APOE/ANXA6/PTPRC/CORO1A
294	Umbrella cells_OAB	GO_BP	GO:0051924	regulation of calcium ion transport	57	-0.508637	-1.837	0.000871571	0.0110666	0.0087594	664	tags=25%, list=12%, signal=22%	BAX/PRNP/DIAPH1/GNAI2/CALM3/CYBA/FYN/CXCR4/CCL4/CCL3/CCL5/CXCL12/CCL2/CORO1A
295	Umbrella cells_OAB	GO_BP	GO:1901605	alpha-amino acid metabolic process	64	0.497415	1.75355	0.000880641	0.0111438	0.00882055	1715	tags=55%, list=31%, signal=38%	ADSS2/PSAT1/ASS1/BCAT2/ACADSB/RIDA/ALDH5A1/IVD/GOT2/MCCC1/APIP/ALDH6A1/DDAH1/MMUT/ICMT/SLC38A1/MCCC2/DGLUCY/ATP7A/HIBCH/NR1H4/HMGCL/AASDHPPT/GOT1/THAP4/HIBADH/NIT2/KYAT3/GSTZ1/PCBD1/SLC25A13/SLC25A12/AASS/EGLN3/GFPT1
296	Umbrella cells_OAB	GO_BP	GO:0002228	natural killer cell mediated immunity	20	-0.687163	-1.97107	0.000905952	0.0111984	0.00886374	643	tags=50%, list=11%, signal=44%	CRK/LAMP1/NECTIN2/HLA-E/HLA-B/TUBB4B/HLA-A/PRDX1/TGFB1/CORO1A
297	Umbrella cells_OAB	GO_BP	GO:0042267	natural killer cell mediated cytotoxicity	20	-0.687163	-1.97107	0.000905952	0.0111984	0.00886374	643	tags=50%, list=11%, signal=44%	CRK/LAMP1/NECTIN2/HLA-E/HLA-B/TUBB4B/HLA-A/PRDX1/TGFB1/CORO1A
298	Umbrella cells_OAB	GO_BP	GO:0046425	regulation of receptor signaling pathway via JAK-STAT	27	-0.639551	-1.96597	0.00089268	0.0111984	0.00886374	277	tags=22%, list=5%, signal=21%	SOCS3/CYP1B1/IL6/IL7R/CCL5/PTPRC
299	Umbrella cells_OAB	GO_BP	GO:0061687	detoxification of inorganic compound	10	-0.817346	-1.94874	0.000891717	0.0111984	0.00886374	205	tags=50%, list=4%, signal=48%	MT1E/MT1X/MT2A/MT1A/MT1M
300	Umbrella cells_OAB	GO_BP	GO:0071248	cellular response to metal ion	64	-0.494528	-1.82587	0.00090479	0.0111984	0.00886374	341	tags=22%, list=6%, signal=21%	JUNB/PPIF/CALR/JUND/MT1E/MT1X/MT2A/SERPINF1/HMOX1/PLCG2/TUBA1A/MT1A/ALOX5AP/MT1M
301	Umbrella cells_OAB	GO_BP	GO:0032102	negative regulation of response to external stimulus	117	-0.407931	-1.66965	0.000898717	0.0111984	0.00886374	745	tags=30%, list=13%, signal=26%	NR1H2/CORO1B/RPS19/SMAD3/TMSB4X/CRK/SIGIRR/CYLD/SERPINE1/CARD16/DUSP1/PRDX2/ZFP36/TFPI/HLA-E/IER3/HLA-B/OAS1/HLA-A/SOCS3/THBS1/RORA/HLA-DRB1/PLAU/DDT/NBL1/PLAUR/MIF/SERPING1/TGFB1/FYN/A2M/APOE/PTPRC/CCL2
302	Umbrella cells_OAB	GO_BP	GO:0051050	positive regulation of transport	273	-0.323549	-1.48019	0.000904921	0.0111984	0.00886374	1034	tags=28%, list=18%, signal=24%	PTGS2/KHDRBS1/CREB1/RHOQ/PRKAR1A/RACK1/BMP2/SLC9A3R1/ACTN4/ITGA2/RAB8B/NFKBIA/ITGB1/ARF6/PYCARD/SPINK1/HIF1A/MLLT6/ACSL1/LRRC8A/HSP90AA1/CD151/VEGFA/CAV1/SERP1/CD63/NR1H2/RAB9A/ZPR1/OAZ2/ATF4/RDX/SMAD3/TARDBP/BAX/S100A10/TMSB4X/TRIM28/STX4/SNF8/BAD/SERPINE1/LAMP1/CALM3/CHCHD10/SDCBP/OAZ1/RAB21/IL1A/BAG3/ACTB/ATP1B3/EMD/CALR/CD81/SFN/CYBA/IL1B/HLA-DRB1/C3/CEBPB/PRELID1/MIF/TGFB1/PLCG2/FLNA/MSN/FXY…
303	Umbrella cells_OAB	GO_BP	GO:0010043	response to zinc ion	16	-0.729102	-1.97474	0.000923137	0.0113732	0.00900207	205	tags=44%, list=4%, signal=42%	MT1E/SOD2/MT1X/MT2A/MT1A/CRIP1/MT1M
304	Umbrella cells_OAB	GO_BP	GO:0016055	Wnt signaling pathway	155	-0.371692	-1.5857	0.000931099	0.011396	0.00902017	1060	tags=32%, list=19%, signal=27%	NRARP/VGLL4/PIN1/APP/CTNND1/RHOA/RACK1/BMP2/SLC9A3R1/CTNNB1/STRN/MACF1/RNF213/PPM1B/ITGA3/CAV1/VCP/CSNK2B/PFDN5/BRD7/TPBG/CSNK1D/CSNK1A1/SMAD3/PBXIP1/CYLD/NR4A2/NDRG2/FOXO3/PPP1CA/CUL3/IGFBP2/CTDNEP1/CSNK1E/STK4/LRRFIP2/EMD/TLE4/RPS12/TLE5/PLPP3/ZEB2/TGFB1/IGFBP4/ATP6V0C/PLCG2/COL6A1/APOE/IGFBP6/COL1A1
305	Umbrella cells_OAB	GO_BP	GO:0198738	cell-cell signaling by wnt	155	-0.371692	-1.5857	0.000931099	0.011396	0.00902017	1060	tags=32%, list=19%, signal=27%	NRARP/VGLL4/PIN1/APP/CTNND1/RHOA/RACK1/BMP2/SLC9A3R1/CTNNB1/STRN/MACF1/RNF213/PPM1B/ITGA3/CAV1/VCP/CSNK2B/PFDN5/BRD7/TPBG/CSNK1D/CSNK1A1/SMAD3/PBXIP1/CYLD/NR4A2/NDRG2/FOXO3/PPP1CA/CUL3/IGFBP2/CTDNEP1/CSNK1E/STK4/LRRFIP2/EMD/TLE4/RPS12/TLE5/PLPP3/ZEB2/TGFB1/IGFBP4/ATP6V0C/PLCG2/COL6A1/APOE/IGFBP6/COL1A1
306	Umbrella cells_OAB	GO_BP	GO:0045597	positive regulation of cell differentiation	277	-0.3326	-1.52343	0.00093674	0.0114276	0.00904517	1045	tags=31%, list=19%, signal=27%	CDKN2B/PTGS2/HAX1/NIN/CREB1/STK25/PCID2/GDI1/RHOA/RPS6KA3/STAT3/BMP2/VSIR/CTNNB1/HMG20B/NOTCH2/MACF1/ITGB1/ID4/KRAS/TWF2/EFNB2/MMP14/HIF1A/MALT1/PRMT1/TGFBR2/AP3D1/LRRC8A/GJA1/VEGFA/NAP1L1/BRD7/BRD4/SMAD3/BRD2/IL6ST/RELA/RHEB/CYLD/AAMDC/BAD/SERPINE1/FOXO3/GPC1/QKI/CD74/NIBAN2/SAV1/ZFP36/STK4/PITHD1/BTG1/SDCBP/RAB21/SPAG9/ACTB/JUNB/SFN/MAP2K2/SOCS3/RBM4/IL1B/HSPA1A/HLA-DRB1/JUND/HLA-DRA/TCF4/ADIRF…
307	Umbrella cells_OAB	GO_BP	GO:0019080	viral gene expression	60	-0.498751	-1.81915	0.000952602	0.0115833	0.00916836	1124	tags=40%, list=20%, signal=32%	ST3GAL1/PCBP2/TRIM27/SMARCB1/PTBP1/EIF3D/JUN/PSMC3/PRMT1/TMPRSS2/CSNK1A1/CHD1/TARDBP/EIF3F/TRIM8/ZFP36/IFITM3/MGAT1/EIF3B/EIF3G/EIF3L/CCL4/CCL3/CCL5
308	Umbrella cells_OAB	GO_BP	GO:0019079	viral genome replication	77	-0.461429	-1.76065	0.000969348	0.0117486	0.00929924	452	tags=25%, list=8%, signal=23%	VCP/RAD23A/ZC3HAV1/TRIM28/TNIP1/IFITM3/EEF1A1/OAS1/PHB/BST2/CXCL8/IFI27/IFITM2/ISG20/PCBP1/PPIB/CCL5/CCL2/IFITM1
309	Umbrella cells_OAB	GO_BP	GO:0002312	B cell activation involved in immune response	29	-0.618311	-1.93032	0.00104561	0.0125567	0.00993882	155	tags=21%, list=3%, signal=20%	LGALS1/TGFB1/PLCG2/ITM2A/IL6/PTPRC
310	Umbrella cells_OAB	GO_BP	GO:0045926	negative regulation of growth	75	-0.464586	-1.76484	0.00104611	0.0125567	0.00993882	843	tags=33%, list=15%, signal=29%	YY1/HIF1A/GJA1/CDKN1A/SMAD3/CDKN1B/FOXP1/IGFBP5/SAV1/STK4/BTG1/RGS2/SPAG9/NDUFA13/PHB/BST2/HSPA1A/MT1E/HSPA1B/CCDC85B/TGFB1/MT1X/MT2A/MT1A/MT1M
311	Umbrella cells_OAB	GO_BP	GO:0003013	circulatory system process	148	-0.375189	-1.59017	0.00104064	0.0125567	0.00993882	218	tags=14%, list=4%, signal=13%	TPM1/KLF2/SOD2/ZEB2/SERPING1/GSN/TGFB1/AKAP12/FYN/FLNA/FXYD1/CXCR4/ACTA2/SOD3/CXCL12/CELF2/APOE/SLC2A3/COL1A2/MMP2
312	Umbrella cells_OAB	GO_BP	GO:0002347	response to tumor cell	14	-0.755076	-1.97503	0.00108473	0.012937	0.0102399	636	tags=57%, list=11%, signal=51%	TXNIP/RELA/PRDX2/NECTIN2/HLA-A/HLA-DRB1/TGFB1/LAPTM5
313	Umbrella cells_OAB	GO_BP	GO:0040008	regulation of growth	196	-0.348739	-1.53382	0.00108384	0.012937	0.0102399	420	tags=26%, list=8%, signal=24%	DCUN1D5/TWF2/YY1/MMP14/HIF1A/GJA1/VEGFA/SERP1/ZPR1/RICTOR/CDKN1A/SMAD3/CXCL16/MYCBP2/CDKN1B/FOXP1/IGFBP5/SAV1/KRT17/FOSL2/STK4/BTG1/SDCBP/RAB21/RGS2/SPAG9/SFN/NDUFA13/PHB/BST2/TLE5/HSPA1A/SELENOP/MT1E/HSPA1B/CCDC85B/TGFB1/MT1X/IGFBP4/MT2A/PPIB/LTBP4/MT1A/CXCR4/COL14A1/IGFBP7/MT1M/BASP1/CXCL12/APOE
314	Umbrella cells_OAB	GO_BP	GO:2001234	negative regulation of apoptotic signaling pathway	117	-0.403343	-1.65087	0.00108935	0.0129508	0.0102508	1053	tags=37%, list=19%, signal=30%	GCLC/PTGS2/ITGAV/BID/RACK1/CD44/CTNNB1/ARMC10/CFLAR/HIF1A/MNT/GRINA/MCL1/VDAC2/PARL/ATF4/BAX/RELA/NR4A2/SERPINE1/GNAI2/CD74/PRDX2/PEA15/IL1A/IFI6/IER3/PPIF/NDUFA13/LMNA/TPT1/THBS1/IL1B/HSPA1A/HSPA1B/PLAUR/PRELID1/SOD2/MIF/ICAM1/FYN/HMOX1/CXCL12
315	Umbrella cells_OAB	GO_BP	GO:0046632	alpha-beta T cell differentiation	41	-0.546851	-1.84589	0.00110993	0.0131536	0.0104113	990	tags=46%, list=18%, signal=38%	JAK1/RHOA/STAT3/MALT1/TGFBR2/AP3D1/KMT2A/BRD4/BRD2/FOXP1/FOSL2/JUNB/SOCS3/RORA/HLA-DRB1/HLA-DRA/RPL22/PNP/IL6
316	Umbrella cells_OAB	GO_BP	GO:0043903	regulation of biological process involved in symbiotic interaction	27	-0.6302	-1.93723	0.00111585	0.0131819	0.0104337	495	tags=44%, list=9%, signal=41%	TMPRSS2/CAV1/TRIM8/CD74/NECTIN2/IFITM3/HLA-DRB1/CXCL8/LGALS1/IFITM2/GSN/IFITM1
317	Umbrella cells_OAB	GO_BP	GO:0007167	enzyme-linked receptor protein signaling pathway	306	-0.309847	-1.43521	0.00111975	0.0131862	0.0104371	996	tags=27%, list=18%, signal=23%	RHOQ/JAK1/PLAT/STAT3/BMP2/SLC9A3R1/CTNNB1/ERCC1/NOTCH2/PXN/JUN/MAPK1/ITGB1/EFNB1/MYO1C/ZFAND5/EFNB2/FGFBP1/ITGA3/NCK1/PTPN12/HIF1A/F3/PRMT1/TGFBR2/FNTA/VEGFA/CD63/CSNK2B/STRAP/RNF115/CSRNP1/SMAD3/ARID4B/CRK/TXNIP/IL6ST/RELA/MVP/HRAS/UBE2D1/RNF126/IGFBP5/GNAI2/GPC1/STMN1/IGFBP2/NIBAN2/GIPC1/SDCBP/MAPKAPK2/IFI6/ZYX/FKBP8/MAP2K2/SOCS3/RBM4/THBS1/IL1B/HSPA1A/AREG/STUB1/NBL1/PLAUR/PMEPA1/PDCD6/DDIT4/R…
318	Umbrella cells_OAB	GO_BP	GO:0071222	cellular response to lipopolysaccharide	60	-0.493476	-1.79991	0.00113282	0.0132982	0.0105258	929	tags=43%, list=17%, signal=37%	RHOA/NFKBIA/MAPK1/PYCARD/MALT1/LITAF/CD55/SIGIRR/RELA/IRF3/SERPINE1/CARD16/PRDX2/PABPN1/TNIP1/ZFP36/CXCL2/IL1A/CXCL3/IL1B/CXCL8/MIF/PLCG2/IL6/VIM/CCL2
319	Umbrella cells_OAB	GO_BP	GO:0010633	negative regulation of epithelial cell migration	28	-0.625615	-1.93715	0.00114491	0.0133979	0.0106047	262	tags=36%, list=5%, signal=34%	RHOA/ATP2B4/NR2F2/CSNK2B/THBS1/TGFB1/SERPINF1/EVL/APOE/DCN
320	Umbrella cells_OAB	GO_BP	GO:0032635	interleukin-6 production	41	-0.545006	-1.83966	0.00118561	0.0136644	0.0108156	482	tags=34%, list=9%, signal=31%	ZBTB20/CD74/AKIRIN2/MAPKAPK2/IL1A/MBP/HLA-B/CYBA/IL1B/CEBPB/KLF2/TGFB1/PLCG2/IL6
321	Umbrella cells_OAB	GO_BP	GO:0032675	regulation of interleukin-6 production	41	-0.545006	-1.83966	0.00118561	0.0136644	0.0108156	482	tags=34%, list=9%, signal=31%	ZBTB20/CD74/AKIRIN2/MAPKAPK2/IL1A/MBP/HLA-B/CYBA/IL1B/CEBPB/KLF2/TGFB1/PLCG2/IL6
322	Umbrella cells_OAB	GO_BP	GO:1901342	regulation of vasculature development	100	-0.424223	-1.69279	0.0011813	0.0136644	0.0108156	633	tags=25%, list=11%, signal=23%	RELA/GTF2I/RNH1/SERPINE1/NIBAN2/BTG1/NINJ1/IL1A/THBS1/IL1B/CXCL8/C3/ADAMTS1/CYP1B1/KLF2/PDCD6/TGFB1/SERPINF1/HMOX1/IL6/CXCR4/CXCL12/HSPB6/SPARC/DCN
323	Umbrella cells_OAB	GO_BP	GO:0071560	cellular response to transforming growth factor beta stimulus	107	-0.414761	-1.67371	0.00118598	0.0136644	0.0108156	973	tags=30%, list=17%, signal=25%	STAT3/BMP2/PXN/JUN/LIMS1/CFLAR/ITGA3/TGFBR2/FNTA/CAV1/STRAP/KMT2A/SMAD3/ARID4B/CRK/GIPC1/SDCBP/ZYX/NR3C1/THBS1/HSPA1A/STUB1/PMEPA1/ZEB2/ZFP36L2/TGFB1/FYN/LTBP4/ACTA2/COL3A1/COL1A2/COL1A1
324	Umbrella cells_OAB	GO_BP	GO:0009628	response to abiotic stimulus	402	-0.293592	-1.39709	0.00117201	0.0136644	0.0108156	787	tags=19%, list=14%, signal=18%	TSC22D2/LRRC8A/GJA1/PER1/HSP90AA1/VEGFA/CAV1/NMT1/VCP/KMT2A/ATF4/CDKN1A/SMAD3/BAX/NSMCE3/TXNIP/RELA/ERO1A/DNAJB1/DYNLRB1/HRAS/NR4A2/AKR1B1/CDKN1B/CCND2/BAD/FOXO3/PPP1CA/IGFBP2/TMEM109/SDF4/CNN2/FOSL2/TIMP1/MAPKAPK2/IL1A/BAG3/AQP3/CALR/LMNA/NR4A1/NOP53/RBM4/THBS1/RORA/IL1B/TSC22D3/HSPA1A/NABP1/NDRG1/PLAU/RPL26/STUB1/HSPA1B/SOD2/PDCD6/DDIT4/EEF1D/ZEB2/GSN/TGFB1/AKAP12/FYN/SERPINF1/HMOX1/TUBA1A/CXCR…
325	Umbrella cells_OAB	GO_BP	GO:0010959	regulation of metal ion transport	100	-0.421746	-1.6829	0.00120815	0.013877	0.0109839	967	tags=32%, list=17%, signal=27%	ATP2B4/SLC9A3R1/ACTN4/SARAF/CTNNB1/ITGB1/SPINK1/MLLT6/GNB2/PER1/CAV1/CD63/ATF4/BAX/PRNP/DIAPH1/GNAI2/CALM3/ATP1B3/YWHAH/CYBA/FXYD3/FYN/FLNA/FXYD1/CXCR4/CCL4/CCL3/CCL5/CXCL12/CCL2/CORO1A
326	Umbrella cells_OAB	GO_BP	GO:0050731	positive regulation of peptidyl-tyrosine phosphorylation	43	-0.540964	-1.84339	0.00121442	0.0139062	0.011007	811	tags=40%, list=14%, signal=34%	FBXW7/VEGFA/RICTOR/IL6ST/PRNP/CD74/TNFRSF14/AREG/PLPP3/MIF/TGFB1/FYN/PLCG2/IL6/CCL5/PTPRC/CD3E
327	Umbrella cells_OAB	GO_BP	GO:0071219	cellular response to molecule of bacterial origin	61	-0.492115	-1.80062	0.00123734	0.0141253	0.0111804	929	tags=43%, list=17%, signal=36%	RHOA/NFKBIA/MAPK1/PYCARD/MALT1/LITAF/CD55/SIGIRR/RELA/IRF3/SERPINE1/CARD16/PRDX2/PABPN1/TNIP1/ZFP36/CXCL2/IL1A/CXCL3/IL1B/CXCL8/MIF/PLCG2/IL6/VIM/CCL2
328	Umbrella cells_OAB	GO_BP	GO:0048009	insulin-like growth factor receptor signaling pathway	20	-0.675458	-1.9375	0.00124875	0.0142121	0.0112491	1054	tags=50%, list=19%, signal=41%	CRIM1/BMP2/ERCC1/MAPK1/IGFBP5/IGFBP2/MAP2K2/IGFBP4/COL6A1/IGFBP6
329	Umbrella cells_OAB	GO_BP	GO:0007259	receptor signaling pathway via JAK-STAT	47	-0.525787	-1.82647	0.0012672	0.0143783	0.0113807	277	tags=17%, list=5%, signal=16%	SOCS3/CYP1B1/FYN/IL6/IL7R/CCL5/PTPRC/CCL2
330	Umbrella cells_OAB	GO_BP	GO:0042060	wound healing	160	-0.36296	-1.55529	0.00130423	0.0147535	0.0116777	984	tags=37%, list=18%, signal=31%	PLAT/RHOA/PABPC4/CD44/ITGA2/NOTCH2/B4GALT1/MACF1/CHMP4B/ITGB1/CFLAR/HIF1A/F3/FUNDC2/GNA13/ACTG1/CD151/VEGFA/CAV1/CHMP1A/CORO1B/VKORC1/CDKN1A/SMAD3/RHOC/S100A10/CRK/IL6ST/MYL12A/MYH9/HRAS/SERPINE1/PRDX2/CNN2/TFPI/CD59/TIMP1/CSRP1/IL1A/ACTB/CHMP1B/TNFRSF12A/ANXA5/THBS1/TPM1/PLAU/PLAUR/FBLN1/PLPP3/SERPING1/TGFB1/HMOX1/MYL9/PLCG2/FLNA/IL6/CXCR4/APOE/COL3A1
331	Umbrella cells_OAB	GO_BP	GO:0035295	tube development	346	-0.299849	-1.40632	0.00132035	0.0148908	0.0117864	842	tags=24%, list=15%, signal=22%	EFNB2/FGFBP1/BAG6/ITGA3/MMP14/HIF1A/NR2F2/F3/FBXW7/TGFBR2/GJA1/GNA13/ACTG1/VEGFA/CAV1/RPL13A/CSNK2B/CDKN1A/SMAD3/ECE1/BAX/BRD2/SAT1/IL6ST/RELA/MYH9/GTF2I/RNH1/AKR1B1/FOXP1/IGFBP5/SERPINE1/TGFBI/QKI/PPP1CA/JMJD6/PLCD3/NIBAN2/SAV1/FOSL2/STK4/BTG1/NINJ1/RPS7/IL1A/VASP/JUNB/TNFRSF12A/FKBP8/NR4A1/MAP2K2/UBB/NR3C1/THBS1/RORA/IL1B/AREG/SPINT2/CXCL8/C3/ADAMTS1/CYP1B1/KLF2/PDCD6/RARRES2/TGFB1/SERPINF1/HMO…
332	Umbrella cells_OAB	GO_BP	GO:0051384	response to glucocorticoid	53	-0.508587	-1.81281	0.00132592	0.0149086	0.0118005	551	tags=32%, list=10%, signal=29%	IL1RN/EIF4E/FOXO3/IGFBP2/ZFP36/FOSL2/NR3C1/KLF9/AREG/CYP1B1/DDIT4/ZFP36L2/SERPINF1/IL6/PTGDS/IGFBP7/A2M
333	Umbrella cells_OAB	GO_BP	GO:0010001	glial cell differentiation	77	-0.455214	-1.73694	0.00133613	0.0149783	0.0118556	982	tags=35%, list=18%, signal=29%	RHOA/STAT3/BMP2/CTNNB1/MAPK1/ID4/KRAS/B4GALT5/WDR1/IL6ST/RELA/RHEB/HRAS/GPC1/QKI/MAP2K2/NR3C1/IL1B/NDRG1/PLPP3/ZEB2/TGFB1/TUBA1A/IL6/CXCR4/VIM/COL6A1
334	Umbrella cells_OAB	GO_BP	GO:1903900	regulation of viral life cycle	70	-0.470945	-1.76693	0.00135332	0.0151256	0.0119722	782	tags=29%, list=14%, signal=25%	TMPRSS2/RAD23A/CSNK2B/ZC3HAV1/TRIM28/TRIM8/CD74/TNIP1/NECTIN2/IFITM3/OAS1/BST2/HLA-DRB1/CXCL8/LGALS1/IFITM2/ISG20/GSN/CCL5/IFITM1
335	Umbrella cells_OAB	GO_BP	GO:0071230	cellular response to amino acid stimulus	32	-0.585776	-1.87263	0.00139906	0.0155437	0.0123031	197	tags=25%, list=4%, signal=24%	CUL3/CEBPB/FYN/COL6A1/COL3A1/COL1A2/COL1A1/MMP2
336	Umbrella cells_OAB	GO_BP	GO:0065004	protein-DNA complex assembly	86	0.452353	1.67916	0.00139645	0.0155437	0.0123031	210	tags=12%, list=4%, signal=11%	H3-3B/H1-0/H4C3/H1-2/H1-4/MACROH2A1/H2BC21/H1-3/H3-3A/GMNN
337	Umbrella cells_OAB	GO_BP	GO:0050777	negative regulation of immune response	69	-0.471362	-1.76458	0.0014034	0.0155457	0.0123047	445	tags=22%, list=8%, signal=20%	TNFRSF14/CD59/HLA-E/HLA-B/OAS1/HLA-A/HLA-DRB1/SERPING1/TGFB1/FYN/SAMSN1/IL7R/A2M/PTPRC/COL3A1
338	Umbrella cells_OAB	GO_BP	GO:0001913	T cell mediated cytotoxicity	18	-0.697506	-1.94611	0.00141298	0.0156055	0.012352	449	tags=50%, list=8%, signal=46%	NECTIN2/HLA-E/HLA-B/HLA-C/HLA-A/HLA-DRB1/HLA-DRA/IL7R/PTPRC
339	Umbrella cells_OAB	GO_BP	GO:0002456	T cell mediated immunity	38	-0.552165	-1.83254	0.00148716	0.0163763	0.0129621	552	tags=37%, list=10%, signal=33%	IL1R1/NECTIN2/HLA-E/HLA-B/CD81/HLA-C/HLA-A/IL1B/HLA-DRB1/HLA-DRA/ICAM1/IL6/IL7R/PTPRC
340	Umbrella cells_OAB	GO_BP	GO:0010575	positive regulation of vascular endothelial growth factor production	14	-0.744083	-1.94628	0.00149452	0.0164089	0.0129879	1034	tags=93%, list=18%, signal=76%	PTGS2/STAT3/HIF1A/ATF4/IL6ST/RELA/IL1A/RORA/IL1B/C3/CYP1B1/TGFB1/IL6
341	Umbrella cells_OAB	GO_BP	GO:0042274	ribosomal small subunit biogenesis	76	-0.455027	-1.7323	0.00152004	0.0166402	0.013171	558	tags=26%, list=10%, signal=24%	RPS16/RPS5/RPS15/RPS11/RPS27/RPS3A/RPS24/RPS7/RRP7A/RPS8/RPSA/RPS4X/RPS9/RPS25/RPS21/RPS12/RPS28/RPS23/RPS15A/RPS17
342	Umbrella cells_OAB	GO_BP	GO:0045730	respiratory burst	12	-0.772181	-1.93851	0.0015395	0.0168039	0.0133006	732	tags=58%, list=13%, signal=51%	RPS19/CD55/PRDX2/CYBA/RAC2/JCHAIN/CD52
343	Umbrella cells_OAB	GO_BP	GO:0042692	muscle cell differentiation	114	-0.39999	-1.63105	0.0015453	0.0168181	0.0133118	1008	tags=37%, list=18%, signal=31%	IFRD1/PRKAR1A/BMP2/ACTN4/CTNNB1/NOTCH2/ITGB1/KRAS/CFLAR/YY1/EFNB2/MMP14/ACTG1/VEGFA/WDR1/PLD3/MYH9/FOXP1/IGFBP5/QKI/YBX1/NIBAN2/AKIRIN2/NINJ1/CSRP1/RGS2/SPAG9/PPIF/CALR/CD81/LMNA/RBM4/RORA/KDM6B/TPM1/SOD2/TGFB1/MYL9/MYH11/CD53/COL14A1/COL6A1
344	Umbrella cells_OAB	GO_BP	GO:0018108	peptidyl-tyrosine phosphorylation	77	-0.45006	-1.71727	0.00157191	0.017058	0.0135017	827	tags=29%, list=15%, signal=25%	SPINK1/FBXW7/VEGFA/CAV1/RICTOR/IL6ST/MVP/PRNP/CD74/TNFRSF14/SOCS3/AREG/PLPP3/MIF/TGFB1/FYN/SAMSN1/PLCG2/IL6/CCL5/PTPRC/CD3E
345	Umbrella cells_OAB	GO_BP	GO:2000403	positive regulation of lymphocyte migration	18	-0.693174	-1.93403	0.00158351	0.0171341	0.0135619	110	tags=39%, list=2%, signal=38%	TNFRSF14/CCL20/CCL4/CCL3/CCL5/CXCL12/CORO1A
346	Umbrella cells_OAB	GO_BP	GO:2001239	regulation of extrinsic apoptotic signaling pathway in absence of ligand	14	-0.741139	-1.93858	0.00161504	0.0174247	0.013792	780	tags=57%, list=14%, signal=49%	MCL1/PPP1CA/PRDX2/IL1A/IFI6/IL1B/HSPA1A/HSPA1B
347	Umbrella cells_OAB	GO_BP	GO:0002335	mature B cell differentiation	12	-0.769895	-1.93277	0.00165977	0.0178557	0.0141331	155	tags=58%, list=3%, signal=57%	ST3GAL1/NOTCH2/MALT1/LGALS1/PLCG2/ITM2A/IL6
348	Umbrella cells_OAB	GO_BP	GO:0002700	regulation of production of molecular mediator of immune response	58	-0.48847	-1.76924	0.00166898	0.0179031	0.0141707	589	tags=31%, list=11%, signal=28%	DNAJB9/STX4/IL1R1/CD74/TNFRSF14/MAPKAPK2/HLA-E/CD81/HLA-A/PHB/BST2/IL1B/MIF/TGFB1/PLCG2/IL6/LAPTM5/PTPRC
349	Umbrella cells_OAB	GO_BP	GO:0009749	response to glucose	64	-0.474175	-1.75072	0.00168033	0.0179219	0.0141855	676	tags=25%, list=12%, signal=22%	SMAD3/TXNIP/STX4/CDKN1B/BAD/FOXO3/ZBTB20/PIM3/RBM4/THBS1/HLA-DRB1/NME2/ICAM1/SERPINF1/COL6A2/COL1A1
350	Umbrella cells_OAB	GO_BP	GO:0018212	peptidyl-tyrosine modification	78	-0.446535	-1.70775	0.00167873	0.0179219	0.0141855	827	tags=28%, list=15%, signal=24%	SPINK1/FBXW7/VEGFA/CAV1/RICTOR/IL6ST/MVP/PRNP/CD74/TNFRSF14/SOCS3/AREG/PLPP3/MIF/TGFB1/FYN/SAMSN1/PLCG2/IL6/CCL5/PTPRC/CD3E
351	Umbrella cells_OAB	GO_BP	GO:1901099	negative regulation of signal transduction in absence of ligand	11	-0.782185	-1.91593	0.00170501	0.0180306	0.0142715	780	tags=64%, list=14%, signal=55%	MCL1/PRDX2/IL1A/IFI6/IL1B/HSPA1A/HSPA1B
352	Umbrella cells_OAB	GO_BP	GO:2001240	negative regulation of extrinsic apoptotic signaling pathway in absence of ligand	11	-0.782185	-1.91593	0.00170501	0.0180306	0.0142715	780	tags=64%, list=14%, signal=55%	MCL1/PRDX2/IL1A/IFI6/IL1B/HSPA1A/HSPA1B
353	Umbrella cells_OAB	GO_BP	GO:0006979	response to oxidative stress	178	-0.350937	-1.52511	0.00169652	0.0180306	0.0142715	643	tags=20%, list=11%, signal=18%	CRK/TXNIP/RELA/ERO1A/PRNP/NR4A2/STX4/PPP2CB/FOXP1/RPS3/FOXO3/PRDX2/BTG1/IL1A/PPIF/PRDX1/HSPA1A/AREG/KDM6B/TPM1/SELENOP/HSPA1B/NME2/CYP1B1/KLF2/SOD2/FYN/HMOX1/APOD/IL6/COL6A1/SOD3/APOE/COL1A1/MMP2
354	Umbrella cells_OAB	GO_BP	GO:0048806	genitalia development	17	0.692403	1.82022	0.00171565	0.0180918	0.01432	536	tags=47%, list=10%, signal=43%	SRD5A2/TP63/WNT5A/SYCP2/DHCR24/MERTK/LGR4/HOXA13
355	Umbrella cells_OAB	GO_BP	GO:0002702	positive regulation of production of molecular mediator of immune response	50	-0.508413	-1.78958	0.0017551	0.0184039	0.014567	589	tags=36%, list=11%, signal=33%	CD55/DNAJB9/STX4/IL1R1/CD74/TNFRSF14/MAPKAPK2/HLA-E/CD81/HLA-A/PHB/IL1B/MIF/TGFB1/PLCG2/IL6/LAPTM5/PTPRC
356	Umbrella cells_OAB	GO_BP	GO:0019722	calcium-mediated signaling	51	-0.503902	-1.78131	0.00175501	0.0184039	0.014567	232	tags=24%, list=4%, signal=23%	GNA15/PRNP/CALM3/CXCL8/CCL20/PLCG2/CXCR4/CCL4/SELE/CCL3/PTPRC/CD3E
357	Umbrella cells_OAB	GO_BP	GO:0033077	T cell differentiation in thymus	29	-0.602622	-1.88134	0.00176758	0.0184828	0.0146295	491	tags=28%, list=9%, signal=25%	JMJD6/CD74/IL1A/IL1B/ZFP36L2/IL7R/PTPRC/CD3E
358	Umbrella cells_OAB	GO_BP	GO:0034614	cellular response to reactive oxygen species	67	-0.465575	-1.73388	0.00181408	0.0189161	0.0149724	549	tags=24%, list=10%, signal=22%	RELA/FOXP1/RPS3/FOXO3/PRDX2/PPIF/PRDX1/KDM6B/TPM1/CYP1B1/KLF2/SOD2/FYN/IL6/SOD3/MMP2
359	Umbrella cells_OAB	GO_BP	GO:0006457	protein folding	123	-0.385803	-1.59267	0.0018598	0.0193388	0.015307	936	tags=29%, list=17%, signal=25%	CCT7/HSPE1/TBCA/PTGES3/CHORDC1/PFDN2/KHSRP/PRDX4/HSP90AA1/DNAJC4/HSPH1/PFDN5/ZPR1/PDIA6/AHSA1/CDC37/ERO1A/DNAJB1/DNAJB11/ARL2/ERP29/DNAJC1/CD74/BAG3/FKBP4/PPIF/CALR/FKBP8/HSPA1A/HSPA1B/WDR83OS/PPIB/LTBP4/WIPF1/FKBP2/HSPB6
360	Umbrella cells_OAB	GO_BP	GO:0042542	response to hydrogen peroxide	56	-0.490666	-1.76671	0.00187031	0.0193403	0.0153082	643	tags=29%, list=11%, signal=26%	CRK/TXNIP/RELA/PPP2CB/RPS3/PPIF/AREG/KDM6B/CYP1B1/KLF2/SOD2/FYN/HMOX1/IL6/COL1A1/MMP2
361	Umbrella cells_OAB	GO_BP	GO:0022618	protein-RNA complex assembly	128	-0.38366	-1.5931	0.00186993	0.0193403	0.0153082	941	tags=31%, list=17%, signal=27%	EIF2S3/LUC7L3/MRPL20/EIF3D/RPS14/PTGES3/SF1/PUF60/RPL5/HSP90AA1/RPL13A/ZNHIT3/RPS19/STRAP/RBM5/EIF3E/LUC7L2/SNRPF/SNRPD3/RPL6/EIF3F/EIF3J/CD2BP2/RPL11/RPS5/RPS15/EIF3B/RPS27/RRP7A/SNRPB/RPSA/SRSF9/NOP53/EIF3G/RPL38/RPL10/RPL23A/EIF3L/RPS28/CELF2
362	Umbrella cells_OAB	GO_BP	GO:0009746	response to hexose	65	-0.468533	-1.73453	0.00194361	0.019995	0.0158264	676	tags=25%, list=12%, signal=22%	SMAD3/TXNIP/STX4/CDKN1B/BAD/FOXO3/ZBTB20/PIM3/RBM4/THBS1/HLA-DRB1/NME2/ICAM1/SERPINF1/COL6A2/COL1A1
363	Umbrella cells_OAB	GO_BP	GO:0043604	amide biosynthetic process	469	-0.278837	-1.34496	0.00194433	0.019995	0.0158264	831	tags=26%, list=15%, signal=24%	RPL27/NCK1/B4GALT4/GADD45GIP1/PRMT1/ACSL1/RPL5/PER1/RSL24D1/RPLP1/EIF4A3/ORMDL2/RPL23/SERP1/EIF1B/RPL13A/RPS19/RPS18/B4GALT5/ATF4/EIF1/EIF3E/PAIP2/HSD17B12/RPL18/RPL6/RPLP2/SLBP/FAU/RPS2/EIF3F/EIF3J/RPS20/RPS16/EEF2/EIF4E/RPS3/RPL22L1/RPL19/IGFBP5/RPL11/RPL3/FOXO3/QKI/PPP1CA/RPS5/DNAJC1/RPS15/YBX1/RPL9/CNOT6L/RPS11/MRPS18C/TNIP1/EEF1B2/ZFP36/RPL36/RPL8/RPS27A/EIF3B/MRPS6/KRT17/RPL29/RPL32/RPS27/R…
364	Umbrella cells_OAB	GO_BP	GO:0031960	response to corticosteroid	63	-0.474749	-1.74739	0.00199049	0.0204134	0.0161576	551	tags=29%, list=10%, signal=26%	IL1RN/EIF4E/FOXO3/IGFBP2/ZFP36/FOSL2/NR3C1/KLF9/AREG/CYP1B1/DDIT4/ZFP36L2/SERPINF1/IL6/PTGDS/IGFBP7/A2M/PTPRC
365	Umbrella cells_OAB	GO_BP	GO:0002690	positive regulation of leukocyte chemotaxis	38	-0.545216	-1.80947	0.00201649	0.0206234	0.0163238	538	tags=34%, list=10%, signal=31%	SERPINE1/CD74/CALR/THBS1/CXCL8/RAC2/GPSM3/RARRES2/IL6/CCL4/CCL3/CCL5/CXCL12
366	Umbrella cells_OAB	GO_BP	GO:0042255	ribosome assembly	39	-0.54102	-1.80598	0.00204257	0.0208331	0.0164897	935	tags=44%, list=17%, signal=37%	MRPL20/C1QBP/RPS14/RPL5/RPS19/RPL6/RPL11/RPS5/RPS15/RPS27/RRP7A/RPSA/NOP53/RPL38/RPL10/RPL23A/RPS28
367	Umbrella cells_OAB	GO_BP	GO:2000516	positive regulation of CD4-positive, alpha-beta T cell activation	14	-0.733955	-1.91979	0.00207304	0.020972	0.0165997	810	tags=64%, list=14%, signal=55%	MALT1/TGFBR2/BRD4/CD55/BRD2/CD81/HLA-DRB1/HLA-DRA/CD3E
368	Umbrella cells_OAB	GO_BP	GO:0019233	sensory perception of pain	16	-0.708778	-1.9197	0.00206491	0.020972	0.0165997	119	tags=31%, list=2%, signal=31%	FYN/CXCR4/CCL3/CXCL12/CCL2
369	Umbrella cells_OAB	GO_BP	GO:0051146	striated muscle cell differentiation	79	-0.441398	-1.69305	0.00207067	0.020972	0.0165997	897	tags=41%, list=16%, signal=35%	PRKAR1A/BMP2/ITGB1/KRAS/CFLAR/YY1/EFNB2/MMP14/ACTG1/VEGFA/WDR1/PLD3/MYH9/FOXP1/IGFBP5/YBX1/NIBAN2/CSRP1/RGS2/SPAG9/PPIF/CALR/CD81/LMNA/KDM6B/TPM1/TGFB1/MYL9/MYH11/CD53/COL14A1/COL6A1
370	Umbrella cells_OAB	GO_BP	GO:0030148	sphingolipid biosynthetic process	36	0.560493	1.762	0.00209309	0.0211176	0.016715	948	tags=42%, list=17%, signal=35%	ACER2/PPM1L/HACD3/SPTLC3/ELOVL6/HACD2/TM9SF2/DEGS2/SPTSSB/ST3GAL5/SPTSSA/ELOVL1/ASAH1/GLTP/ORMDL3
371	Umbrella cells_OAB	GO_BP	GO:0071346	cellular response to type II interferon	58	-0.483899	-1.75268	0.00210548	0.0211853	0.0167686	362	tags=22%, list=6%, signal=21%	ZYX/IFNGR2/GAPDH/HLA-DPA1/GSN/CCL20/CCL3L1/CCL4L2/CCL4/VIM/CCL3/CCL5/CCL2
372	Umbrella cells_OAB	GO_BP	GO:1904018	positive regulation of vasculature development	58	-0.482289	-1.74685	0.00215683	0.021528	0.0170398	413	tags=24%, list=7%, signal=23%	BTG1/NINJ1/IL1A/THBS1/IL1B/CXCL8/C3/CYP1B1/PDCD6/TGFB1/HMOX1/CXCR4/CXCL12/HSPB6
373	Umbrella cells_OAB	GO_BP	GO:0008630	intrinsic apoptotic signaling pathway in response to DNA damage	58	-0.482247	-1.7467	0.00215683	0.021528	0.0170398	992	tags=41%, list=18%, signal=34%	BID/CD44/FNIP2/PYCARD/BAG6/MCL1/CDKN1A/BAX/RPS3/BAD/PHLDA3/CD74/TMEM109/IER3/SFN/TPT1/NUPR1/RPL26/SOD2/DDIT4/MIF/CRIP1/CXCL12/BCL2A1
374	Umbrella cells_OAB	GO_BP	GO:0022613	ribonucleoprotein complex biogenesis	290	-0.308102	-1.41901	0.00214755	0.021528	0.0170398	955	tags=24%, list=17%, signal=21%	UTP18/LUC7L3/MRPL20/RPS13/EIF3D/C1QBP/RPS14/PTGES3/RPL7/SF1/RPL27/PUF60/RPL5/HSP90AA1/RSL24D1/EIF4A3/RPL13A/ZNHIT3/RPS19/STRAP/FBL/RBM5/EIF3E/LUC7L2/SNRPF/SNRPD3/RPL6/EIF3F/EIF3J/CD2BP2/RPS16/RBIS/RPL11/NSA2/RPS5/RPS15/RPS11/EIF3B/RPS27/RPL35A/RPS3A/RPS24/RPL7A/RPS7/RRP7A/RPS8/SNRPB/RPSA/RPL10A/RPL35/RPS4X/RPS9/SRSF9/NOP53/RPS25/RPS21/EIF3G/RPL38/RPL10/RPL23A/RPS12/NHP2/EIF3L/RPS28/RPS23/RPS15A/R…
375	Umbrella cells_OAB	GO_BP	GO:0002429	immune response-activating cell surface receptor signaling pathway	102	-0.407625	-1.63292	0.00217444	0.0216458	0.017133	664	tags=25%, list=12%, signal=22%	BAX/RELA/CYLD/PRNP/IRF3/HRAS/FOXP1/RPS3/NECTIN2/FOSL2/NINJ1/CD81/OAS1/HLA-A/CYBA/HLA-DRB1/C3/SQSTM1/HLA-DQB1/HLA-DPB1/FYN/PLCG2/LAPTM5/PTPRC/CD3E
376	Umbrella cells_OAB	GO_BP	GO:0022617	extracellular matrix disassembly	12	-0.762223	-1.91351	0.00223708	0.0221639	0.0175431	254	tags=58%, list=5%, signal=56%	MMP14/PBXIP1/MMP7/LCP1/TGFB1/IL6/MMP2
377	Umbrella cells_OAB	GO_BP	GO:0034284	response to monosaccharide	71	-0.453862	-1.70745	0.00223836	0.0221639	0.0175431	676	tags=25%, list=12%, signal=23%	SMAD3/TXNIP/STX4/CDKN1B/BAD/FOXO3/ZBTB20/IL1A/PIM3/RBM4/THBS1/HLA-DRB1/NME2/SOD2/ICAM1/SERPINF1/COL6A2/COL1A1
378	Umbrella cells_OAB	GO_BP	GO:0040007	growth	298	-0.305386	-1.41062	0.00225468	0.0222665	0.0176243	985	tags=26%, list=18%, signal=23%	GDI1/PRKAR1A/RACK1/RPS6KA3/TKT/STAT3/CTNNB1/ERCC1/NOTCH2/MACF1/ITGB1/DCUN1D5/CFLAR/TWF2/YY1/MMP14/PTPN12/HIF1A/TGFBR2/ARIH2/GJA1/VEGFA/SERP1/ZPR1/RICTOR/CDKN1A/SMAD3/CXCL16/PRMT2/TRIM28/MYCBP2/CDKN1B/FOXP1/IGFBP5/FOXO3/CPQ/SAV1/KRT17/FOSL2/STK4/BTG1/NINJ1/SDCBP/RAB21/RGS2/SPAG9/CD81/SFN/NDUFA13/FKBP8/PHB/BST2/TLE5/HSPA1A/AREG/SELENOP/MT1E/HSPA1B/CCDC85B/KLF2/TAF10/TGFB1/MT1X/IGFBP4/MT2A/PPIB/APOD…
379	Umbrella cells_OAB	GO_BP	GO:0002526	acute inflammatory response	26	-0.612259	-1.86763	0.00230118	0.0226657	0.0179403	640	tags=42%, list=11%, signal=38%	SIGIRR/IL6ST/HLA-E/IL1A/NUPR1/IL1B/C3/CEBPB/IL6/ALOX5AP/A2M
380	Umbrella cells_OAB	GO_BP	GO:0002831	regulation of response to biotic stimulus	197	-0.338745	-1.49059	0.00231889	0.0227801	0.0180308	770	tags=22%, list=14%, signal=20%	HSP90AA1/CAV1/NR1H2/RPS19/SEC14L1/CSNK1A1/CD55/CRK/SIGIRR/TRIM56/RELA/CDC37/CYLD/IRF3/FOXP1/CARD16/LAMP1/PRDX2/TNIP1/NECTIN2/AKIRIN2/NINJ1/MAPKAPK2/HLA-E/HLA-B/OAS1/NOP53/HLA-A/PHB/BIRC3/CYBA/IL1B/HSPA1A/HLA-DRB1/SQSTM1/HSPA1B/MIF/SERPING1/TGFB1/FYN/PLCG2/A2M/CCL5/APOE
381	Umbrella cells_OAB	GO_BP	GO:0001101	response to acid chemical	53	-0.490239	-1.74741	0.00239686	0.0234842	0.0185882	197	tags=17%, list=4%, signal=17%	CEBPB/KLF2/FYN/TUBA1A/COL6A1/COL3A1/COL1A2/COL1A1/MMP2
382	Umbrella cells_OAB	GO_BP	GO:0071559	response to transforming growth factor beta	112	-0.393583	-1.60092	0.00240658	0.0235177	0.0186147	973	tags=29%, list=17%, signal=24%	STAT3/BMP2/PXN/JUN/LIMS1/CFLAR/ITGA3/TGFBR2/FNTA/CAV1/STRAP/KMT2A/SMAD3/ARID4B/CRK/GIPC1/SDCBP/ZYX/NR3C1/THBS1/HSPA1A/STUB1/PMEPA1/ZEB2/ZFP36L2/TGFB1/FYN/LTBP4/ACTA2/COL3A1/COL1A2/COL1A1
383	Umbrella cells_OAB	GO_BP	GO:0072567	chemokine (C-X-C motif) ligand 2 production	10	-0.788373	-1.87967	0.00250645	0.0243226	0.0192518	549	tags=60%, list=10%, signal=54%	FOXP1/CD74/MBP/OAS1/MIF/TGFB1
384	Umbrella cells_OAB	GO_BP	GO:2000341	regulation of chemokine (C-X-C motif) ligand 2 production	10	-0.788373	-1.87967	0.00250645	0.0243226	0.0192518	549	tags=60%, list=10%, signal=54%	FOXP1/CD74/MBP/OAS1/MIF/TGFB1
385	Umbrella cells_OAB	GO_BP	GO:0045619	regulation of lymphocyte differentiation	73	-0.449811	-1.7001	0.00250849	0.0243226	0.0192518	1077	tags=37%, list=19%, signal=30%	SMARCB1/NRARP/NDFIP1/PCID2/RHOA/VSIR/MMP14/MALT1/TGFBR2/AP3D1/BRD7/BRD4/BRD2/CYLD/BAD/FOXO3/CD74/PRDX2/ACTB/JUNB/HLA-DRB1/HLA-DRA/PNP/PRELID1/ZFP36L2/IL7R/PTPRC
386	Umbrella cells_OAB	GO_BP	GO:0009083	branched-chain amino acid catabolic process	15	0.697619	1.77511	0.00260355	0.0251789	0.0199295	1523	tags=87%, list=27%, signal=63%	BCAT2/ACADSB/IVD/DBT/MCCC1/ALDH6A1/BCKDHB/MCCC2/HIBCH/DLD/HMGCL/HIBADH/ECHS1
387	Umbrella cells_OAB	GO_BP	GO:0051345	positive regulation of hydrolase activity	178	-0.344358	-1.49652	0.00261667	0.0252404	0.0199782	1010	tags=30%, list=18%, signal=25%	PDCD2/BID/RHOA/RACK1/STAT3/BMP2/VSIR/PSME1/HSPE1/ITGB1/PYCARD/LIMS1/F3/MALT1/FIS1/FNTA/NR1H2/VCP/SMAD3/RHOC/MTCH1/BAX/S100A10/CYCS/GNA15/HRAS/PRSS22/RPS3/BAD/RALGDS/DDRGK1/CALM3/MBP/SNX9/NDUFA13/PHB/HSPA1A/RGS10/RGS1/PRELID1/PDCD6/GSN/FYN/CCL20/CCL3L1/CCL4L2/CCL4/SELE/LAPTM5/CCL3/CCL5/PTPRC/CCL2
388	Umbrella cells_OAB	GO_BP	GO:0009081	branched-chain amino acid metabolic process	17	0.676036	1.7772	0.00263292	0.0253317	0.0200505	1523	tags=82%, list=27%, signal=60%	PCCB/BCAT2/ACADSB/IVD/DBT/MCCC1/ALDH6A1/BCKDHB/MCCC2/HIBCH/DLD/HMGCL/HIBADH/ECHS1
389	Umbrella cells_OAB	GO_BP	GO:0009062	fatty acid catabolic process	37	0.549603	1.73816	0.00265454	0.0254741	0.0201632	1523	tags=57%, list=27%, signal=42%	CROT/PCCB/IVD/LONP2/ACADM/MCEE/CYP4F12/DECR1/SCP2/HADHA/ACOX1/PLIN5/ETFA/ECH1/HADH/AIG1/PEX13/HSD17B4/CRAT/ECHDC1/ECHS1
390	Umbrella cells_OAB	GO_BP	GO:0070828	heterochromatin organization	59	0.485185	1.6839	0.00266964	0.0255532	0.0202258	195	tags=14%, list=3%, signal=13%	H2AJ/H2AZ1/H1-0/H2AZ2/H2AC20/H2AC6/MACROH2A1/MECOM
391	Umbrella cells_OAB	GO_BP	GO:0042698	ovulation cycle	20	-0.654338	-1.87691	0.00269337	0.0256935	0.0203369	225	tags=30%, list=4%, signal=29%	FOXO3/ADAMTS1/CYP1B1/SERPINF1/A2M/MMP2
392	Umbrella cells_OAB	GO_BP	GO:1901873	regulation of post-translational protein modification	131	-0.374723	-1.56156	0.00270494	0.0256935	0.0203369	1238	tags=37%, list=22%, signal=30%	CAMLG/WNK1/DERL1/TCF25/VPS28/OGT/TRIM44/ZC3H12A/COPS9/PIAS1/N4BP1/UBA2/GCLC/NDFIP1/CTNNB1/HMG20B/DCUN1D5/HIF1A/FBXW7/MALT1/RPL5/HSP90AA1/CAV1/RPL23/VCP/RASSF5/NSMCE3/RELA/MYCBP2/RPS2/UBE2D1/RPS3/RPL11/CUL3/TNIP1/RPS7/UBXN1/UBB/NOP53/BIRC3/HSPA1A/UBE2V1/STUB1/SQSTM1/HSPA1B/PDCD6/GABARAP/FYN/LAPTM5
393	Umbrella cells_OAB	GO_BP	GO:1903320	regulation of protein modification by small protein conjugation or removal	131	-0.374723	-1.56156	0.00270494	0.0256935	0.0203369	1238	tags=37%, list=22%, signal=30%	CAMLG/WNK1/DERL1/TCF25/VPS28/OGT/TRIM44/ZC3H12A/COPS9/PIAS1/N4BP1/UBA2/GCLC/NDFIP1/CTNNB1/HMG20B/DCUN1D5/HIF1A/FBXW7/MALT1/RPL5/HSP90AA1/CAV1/RPL23/VCP/RASSF5/NSMCE3/RELA/MYCBP2/RPS2/UBE2D1/RPS3/RPL11/CUL3/TNIP1/RPS7/UBXN1/UBB/NOP53/BIRC3/HSPA1A/UBE2V1/STUB1/SQSTM1/HSPA1B/PDCD6/GABARAP/FYN/LAPTM5
394	Umbrella cells_OAB	GO_BP	GO:0072538	T-helper 17 type immune response	16	-0.700134	-1.89629	0.00274512	0.0260089	0.0205865	1209	tags=75%, list=22%, signal=59%	RC3H2/ZC3H12A/JAK1/STAT3/MALT1/BRD4/BRD2/JUNB/SOCS3/PHB/RORA/IL6
395	Umbrella cells_OAB	GO_BP	GO:1904894	positive regulation of receptor signaling pathway via STAT	14	-0.724607	-1.89533	0.00277209	0.026198	0.0207362	170	tags=36%, list=3%, signal=35%	CYP1B1/TGFB1/IL6/IL7R/CCL5
396	Umbrella cells_OAB	GO_BP	GO:0031294	lymphocyte costimulation	12	-0.754233	-1.89345	0.00281439	0.0264638	0.0209466	878	tags=75%, list=16%, signal=63%	EFNB1/EFNB2/CAV1/MAP3K8/TNFRSF14/CD81/LGALS1/FYN/CD3E
397	Umbrella cells_OAB	GO_BP	GO:0031295	T cell costimulation	12	-0.754233	-1.89345	0.00281439	0.0264638	0.0209466	878	tags=75%, list=16%, signal=63%	EFNB1/EFNB2/CAV1/MAP3K8/TNFRSF14/CD81/LGALS1/FYN/CD3E
398	Umbrella cells_OAB	GO_BP	GO:0035239	tube morphogenesis	277	-0.309529	-1.41776	0.00285589	0.0267865	0.021202	842	tags=24%, list=15%, signal=21%	EFNB2/FGFBP1/MMP14/HIF1A/NR2F2/F3/FBXW7/TGFBR2/GJA1/GNA13/ACTG1/VEGFA/CAV1/CSNK2B/SMAD3/BAX/BRD2/SAT1/RELA/MYH9/GTF2I/RNH1/FOXP1/SERPINE1/TGFBI/QKI/PPP1CA/JMJD6/PLCD3/NIBAN2/STK4/BTG1/NINJ1/RPS7/IL1A/VASP/JUNB/TNFRSF12A/NR4A1/NR3C1/THBS1/RORA/IL1B/AREG/SPINT2/CXCL8/C3/ADAMTS1/CYP1B1/KLF2/PDCD6/TGFB1/SERPINF1/HMOX1/APOD/FLNA/IL6/CXCR4/HSPB6/APOE/CALD1/CCL2/SPARC/COL3A1/DCN/MMP2
399	Umbrella cells_OAB	GO_BP	GO:0071241	cellular response to inorganic substance	76	-0.439705	-1.67397	0.00288283	0.02696	0.0213394	341	tags=18%, list=6%, signal=18%	JUNB/PPIF/CALR/JUND/MT1E/MT1X/MT2A/SERPINF1/HMOX1/PLCG2/TUBA1A/MT1A/ALOX5AP/MT1M
400	Umbrella cells_OAB	GO_BP	GO:0043122	regulation of canonical NF-kappaB signal transduction	121	-0.379522	-1.56276	0.00288883	0.02696	0.0213394	889	tags=30%, list=16%, signal=26%	PYCARD/LIMS1/CFLAR/OPTN/PPM1B/MALT1/GJA1/LITAF/PER1/VEGFA/CAV1/BRD4/RHOC/TMSB4X/RELA/IRF3/CARD16/TERF2IP/TRIM8/CD74/TNIP1/IL1A/BST2/BIRC3/RORA/IL1B/HLA-DRB1/UBE2V1/GAPDH/SQSTM1/C18orf32/LGALS1/TGFB1/HMOX1/PLCG2/FLNA
401	Umbrella cells_OAB	GO_BP	GO:0008360	regulation of cell shape	51	-0.490031	-1.73227	0.00295045	0.0273981	0.0216861	996	tags=41%, list=18%, signal=34%	RHOQ/SLC9A3R1/CFDP1/HEXB/GNA13/VEGFA/WDR1/RDX/CRK/MYL12A/MYH9/CDC42EP3/DIAPH1/CDC42EP5/TPM1/FYN/MSN/ALDOA/CCL3/CCL2/CORO1A
402	Umbrella cells_OAB	GO_BP	GO:0045580	regulation of T cell differentiation	63	-0.464423	-1.70938	0.00294695	0.0273981	0.0216861	810	tags=30%, list=14%, signal=26%	MALT1/TGFBR2/AP3D1/BRD7/BRD4/BRD2/CYLD/BAD/FOXO3/CD74/PRDX2/ACTB/JUNB/HLA-DRB1/HLA-DRA/PNP/PRELID1/IL7R/PTPRC
403	Umbrella cells_OAB	GO_BP	GO:0014070	response to organic cyclic compound	325	-0.296183	-1.3801	0.00295858	0.0274054	0.0216919	647	tags=18%, list=12%, signal=17%	PRMT2/TXNIP/RELA/GNA15/IRF3/DIAPH1/CDKN1B/IL1RN/FOXP1/EIF4E/IGFBP5/NASP/FOXO3/IGFBP2/GNB1/SLC3A2/ZFP36/DDRGK1/TFPI/FOSL2/IL1A/ACTB/AQP3/FKBP4/RAP1B/CALR/NR3C1/KLF9/YWHAH/PHB/THBS1/RORA/IL1B/HSPA1A/AREG/INSIG1/HSPA1B/PMEPA1/CYP1B1/KLF2/SOD2/DDIT4/ZFP36L2/TGFB1/IGFBP4/SERPINF1/FLNA/IL6/MSN/CXCR4/ARPC1B/PTGDS/IGFBP7/A2M/CCL3/PTPRC/COL1A1/MMP2
404	Umbrella cells_OAB	GO_BP	GO:0007162	negative regulation of cell adhesion	97	-0.408628	-1.62223	0.00299682	0.0276909	0.0219178	551	tags=23%, list=10%, signal=21%	IL1RN/SERPINE1/TGFBI/CD74/DUSP1/PRDX2/TNFRSF14/HLA-E/MBP/THBS1/SPINT2/HLA-DRB1/CEBPB/CYP1B1/FBLN1/TGFB1/APOD/LAPTM5/CXCL12/PTPRC/COL1A1/MMP2
405	Umbrella cells_OAB	GO_BP	GO:2000377	regulation of reactive oxygen species metabolic process	60	-0.467532	-1.70528	0.00301228	0.027765	0.0219765	982	tags=37%, list=18%, signal=31%	RHOA/SLC5A3/TUSC2/ROMO1/CFLAR/HIF1A/TGFBR2/PARL/CDKN1A/GNAI2/FOXO3/PRDX2/IER3/CYBA/THBS1/RAC2/AKR1C1/CYP1B1/SOD2/TGFB1/FYN/PLCG2
406	Umbrella cells_OAB	GO_BP	GO:0022604	regulation of cell morphogenesis	84	-0.423121	-1.63986	0.00303695	0.0279234	0.0221019	996	tags=35%, list=18%, signal=29%	RHOQ/CD44/SLC9A3R1/CFDP1/MACF1/CFL1/HEXB/GNA13/VEGFA/CORO1B/WDR1/RDX/CRK/MYL12A/MYH9/CDC42EP3/DIAPH1/RAB21/SPAG9/CDC42EP5/TPM1/FYN/MSN/ALDOA/CXCR4/CCL3/CCL2/SPARC/CORO1A
407	Umbrella cells_OAB	GO_BP	GO:0008544	epidermis development	128	0.394769	1.55616	0.00304854	0.0279612	0.0221318	769	tags=28%, list=14%, signal=25%	MACROH2A1/TP63/GRHL2/SLITRK6/WNT5A/PLS1/ZNF750/EXPH5/FZD3/FOXQ1/LAMA3/SLC44A4/FGFR2/PLA2G10/FERMT1/KRT7/ESRP1/MYCL/GRHL1/IFT74/INTU/ERRFI1/LGR4/CRABP2/DSP/KRT15/IFT172/MSX2/ZMPSTE24/FZD6/PPL/SOX9/ELOVL1/MYO6/ASAH1/CLDN1
408	Umbrella cells_OAB	GO_BP	GO:0050864	regulation of B cell activation	41	-0.523437	-1.76686	0.00310277	0.0283888	0.0224703	688	tags=32%, list=12%, signal=28%	CDKN1A/CYLD/BAD/CD74/AKIRIN2/CD81/MIF/ZFP36L2/TGFB1/SAMSN1/IL6/LAPTM5/PTPRC
409	Umbrella cells_OAB	GO_BP	GO:0010712	regulation of collagen metabolic process	11	-0.764513	-1.87264	0.00312185	0.0284935	0.0225532	125	tags=64%, list=2%, signal=62%	ITGA2/VSIR/ITGB1/TGFB1/IL6/VIM/MFAP4
410	Umbrella cells_OAB	GO_BP	GO:0061900	glial cell activation	14	-0.718797	-1.88014	0.00325419	0.0295994	0.0234285	342	tags=43%, list=6%, signal=40%	IFNGR2/IL1B/ZEB2/IL6/CCL3/PTPRC
411	Umbrella cells_OAB	GO_BP	GO:0046686	response to cadmium ion	26	-0.59891	-1.82691	0.00326619	0.0295994	0.0234285	205	tags=46%, list=4%, signal=45%	ERCC1/JUN/MAPK1/PRNP/CDKN1B/MT1E/SOD2/MT1X/MT2A/HMOX1/MT1A/MT1M
412	Umbrella cells_OAB	GO_BP	GO:0071826	protein-RNA complex organization	133	-0.369643	-1.54316	0.0032668	0.0295994	0.0234285	941	tags=30%, list=17%, signal=26%	LUC7L3/MRPL20/EIF3D/RPS14/PTGES3/SF1/PUF60/RPL5/HSP90AA1/RPL13A/ZNHIT3/VCP/RPS19/STRAP/RBM5/EIF3E/LUC7L2/SNRPF/SNRPD3/RPL6/EIF3F/EIF3J/CD2BP2/RPL11/RPS5/RPS15/EIF3B/RPS27/RRP7A/SNRPB/RPSA/SRSF9/NOP53/EIF3G/RPL38/RPL10/RPL23A/EIF3L/RPS28/CELF2
413	Umbrella cells_OAB	GO_BP	GO:0007596	blood coagulation	73	-0.442617	-1.67291	0.0032924	0.0297129	0.0235183	814	tags=37%, list=15%, signal=32%	F3/FUNDC2/GNA13/ACTG1/CAV1/VKORC1/IL6ST/MYL12A/MYH9/SERPINE1/PRDX2/TFPI/CD59/CSRP1/ACTB/ANXA5/THBS1/PLAU/PLAUR/FBLN1/SERPING1/MYL9/PLCG2/FLNA/IL6/APOE/COL3A1
414	Umbrella cells_OAB	GO_BP	GO:0007599	hemostasis	75	-0.438393	-1.66534	0.00329524	0.0297129	0.0235183	814	tags=36%, list=15%, signal=31%	F3/FUNDC2/GNA13/ACTG1/CAV1/VKORC1/IL6ST/MYL12A/MYH9/SERPINE1/PRDX2/TFPI/CD59/CSRP1/ACTB/ANXA5/THBS1/PLAU/PLAUR/FBLN1/SERPING1/MYL9/PLCG2/FLNA/IL6/APOE/COL3A1
415	Umbrella cells_OAB	GO_BP	GO:0072526	pyridine-containing compound catabolic process	41	-0.521753	-1.76117	0.00330458	0.0297253	0.0235281	581	tags=39%, list=10%, signal=35%	APP/PGK1/STAT3/PFKL/HIF1A/ARL2/PFKP/ZBTB20/IER3/LDHA/NUPR1/GAPDH/PNP/DDIT4/ALDOA/COL6A1
416	Umbrella cells_OAB	GO_BP	GO:0090130	tissue migration	124	-0.374888	-1.54977	0.00336498	0.0301958	0.0239005	327	tags=31%, list=6%, signal=30%	RHOA/ATP2B4/ITGA2/PXN/MACF1/ITGB1/ARF6/EFNB2/FGFBP1/ITGA3/HIF1A/NR2F2/FBXW7/TGFBR2/VEGFA/CORO1B/CSNK2B/TMSB4X/MYH9/FOXP1/GIPC1/CALR/NR4A1/THBS1/S100A2/CYP1B1/PLPP3/PDCD6/ZEB2/TGFB1/SERPINF1/HMOX1/PLCG2/ACTA2/EVL/APOE/SPARC/DCN/CORO1A
417	Umbrella cells_OAB	GO_BP	GO:0009743	response to carbohydrate	80	-0.4297	-1.65138	0.00338645	0.0303156	0.0239954	676	tags=24%, list=12%, signal=21%	SMAD3/TXNIP/STX4/CDKN1B/BAD/FOXO3/ZBTB20/IL1A/PIM3/RBM4/THBS1/IL1B/HLA-DRB1/NME2/SOD2/ICAM1/SERPINF1/COL6A2/COL1A1
418	Umbrella cells_OAB	GO_BP	GO:0045071	negative regulation of viral genome replication	29	-0.576525	-1.79987	0.00343557	0.0306818	0.0242852	628	tags=34%, list=11%, signal=31%	ZC3HAV1/TRIM28/TNIP1/IFITM3/OAS1/BST2/IFITM2/ISG20/CCL5/IFITM1
419	Umbrella cells_OAB	GO_BP	GO:0050854	regulation of antigen receptor-mediated signaling pathway	24	-0.61315	-1.8378	0.00344403	0.030684	0.0242869	810	tags=42%, list=14%, signal=36%	MALT1/RELA/CYLD/PRNP/FOXP1/RPS3/NECTIN2/CD81/LAPTM5/PTPRC
420	Umbrella cells_OAB	GO_BP	GO:0060759	regulation of response to cytokine stimulus	74	-0.438057	-1.66021	0.00345333	0.0306935	0.0242945	756	tags=31%, list=14%, signal=27%	CAV1/NR1H2/SIGIRR/TRIM56/CDC37/CYLD/AGPAT2/IRF3/PPP2CB/IL1R1/IL1RN/CARD16/CD74/MAPKAPK2/OAS1/TLE5/HSPA1A/HSPA1B/IL6/CXCR4/LAPTM5/CCL5/PTPRC
421	Umbrella cells_OAB	GO_BP	GO:0043542	endothelial cell migration	89	-0.413556	-1.6182	0.0035084	0.0311089	0.0246233	982	tags=34%, list=18%, signal=28%	RHOA/ATP2B4/PXN/ITGB1/EFNB2/FGFBP1/HIF1A/NR2F2/FBXW7/VEGFA/CORO1B/CSNK2B/TMSB4X/MYH9/FOXP1/GIPC1/CALR/NR4A1/THBS1/S100A2/CYP1B1/PLPP3/PDCD6/ZEB2/TGFB1/SERPINF1/HMOX1/APOE/SPARC/DCN
422	Umbrella cells_OAB	GO_BP	GO:0002768	immune response-regulating cell surface receptor signaling pathway	109	-0.38541	-1.56052	0.00352871	0.0312149	0.0247072	664	tags=23%, list=12%, signal=21%	BAX/RELA/CYLD/PRNP/IRF3/HRAS/FOXP1/RPS3/NECTIN2/FOSL2/NINJ1/CD81/OAS1/HLA-A/CYBA/HLA-DRB1/C3/SQSTM1/HLA-DQB1/HLA-DPB1/FYN/PLCG2/LAPTM5/PTPRC/CD3E
423	Umbrella cells_OAB	GO_BP	GO:0031103	axon regeneration	15	-0.704205	-1.87486	0.0035406	0.031246	0.0247317	311	tags=27%, list=6%, signal=25%	MAP2K2/APOD/FLNA/MMP2
424	Umbrella cells_OAB	GO_BP	GO:0072593	reactive oxygen species metabolic process	88	-0.413756	-1.61523	0.00355881	0.0312814	0.0247598	526	tags=33%, list=9%, signal=30%	RHOA/SLC5A3/TUSC2/ROMO1/CFLAR/HIF1A/PRDX4/TGFBR2/PARL/CDKN1A/GNAI2/FOXO3/PRDX2/IFI6/IER3/NDUFA13/PRDX1/CYBA/THBS1/RAC2/AKR1C1/CYP1B1/SOD2/DDIT4/TGFB1/FYN/PLCG2/COL6A1/SOD3
425	Umbrella cells_OAB	GO_BP	GO:0052547	regulation of peptidase activity	130	-0.369887	-1.53924	0.00356137	0.0312814	0.0247598	1010	tags=38%, list=18%, signal=32%	PDCD2/BID/IGBP1/PCID2/RACK1/RPS6KA3/STAT3/CD44/VSIR/PSME1/SERPINB6/HSPE1/PYCARD/F3/MALT1/FIS1/VEGFA/CAV1/VCP/SMAD3/MTCH1/BAX/CYCS/PRSS22/RPS3/BAD/SERPINE1/CARD16/PSMB9/DDRGK1/TIMP1/UBXN1/IFI6/MBP/SFN/NDUFA13/BIRC3/TIMP3/THBS1/GAPDH/PLAUR/PRELID1/PDCD6/SERPING1/GSN/FYN/SERPINF1/TIMP2/LAPTM5
426	Umbrella cells_OAB	GO_BP	GO:0071216	cellular response to biotic stimulus	74	-0.437547	-1.65827	0.00358414	0.0314075	0.0248596	982	tags=38%, list=18%, signal=32%	RHOA/NOTCH2/NFKBIA/MAPK1/PYCARD/MALT1/LITAF/CD55/SIGIRR/TXNIP/RELA/IRF3/SERPINE1/CARD16/PRDX2/PABPN1/TNIP1/ZFP36/CXCL2/IL1A/CXCL3/IL1B/CXCL8/MIF/PLCG2/IL6/VIM/CCL2
427	Umbrella cells_OAB	GO_BP	GO:0034605	cellular response to heat	37	-0.532884	-1.7587	0.00364982	0.0319081	0.0252559	839	tags=38%, list=15%, signal=32%	CHORDC1/HSP90AA1/VCP/CDKN1A/DNAJB1/MAPKAPK2/IL1A/BAG3/THBS1/HSPA1A/STUB1/HSPA1B/PDCD6/HMOX1
428	Umbrella cells_OAB	GO_BP	GO:0010631	epithelial cell migration	122	-0.373152	-1.53867	0.00368249	0.0320437	0.0253631	982	tags=31%, list=18%, signal=26%	RHOA/ATP2B4/ITGA2/PXN/MACF1/ITGB1/ARF6/EFNB2/FGFBP1/ITGA3/HIF1A/NR2F2/FBXW7/TGFBR2/VEGFA/CORO1B/CSNK2B/TMSB4X/MYH9/FOXP1/GIPC1/CALR/NR4A1/THBS1/S100A2/CYP1B1/PLPP3/PDCD6/ZEB2/TGFB1/SERPINF1/HMOX1/PLCG2/EVL/APOE/SPARC/DCN/CORO1A
429	Umbrella cells_OAB	GO_BP	GO:0050790	regulation of catalytic activity	488	-0.270196	-1.30806	0.00367928	0.0320437	0.0253631	997	tags=27%, list=18%, signal=24%	BOD1/BID/IGBP1/PCID2/RHOA/PRKAR1A/RACK1/RPS6KA3/STAT3/SLC5A3/ATP2B4/BMP2/CD44/SLC9A3R1/VSIR/PSME1/SERPINB6/HSPE1/CHTOP/MAPK1/ITGB1/PYCARD/PTGES3/LIMS1/MID1IP1/PPP1R2/HIF1A/NR2F2/F3/FBXW7/MALT1/TGFBR2/NOSIP/HIPK3/RPL5/FIS1/FNTA/HSP90AA1/VEGFA/CAV1/RPL23/NR1H2/ZFP91/VCP/JTB/SERTAD1/CDKN1A/RDX/SMAD3/RHOC/MTCH1/BAX/MIDN/S100A10/TMSB4X/CRK/CYCS/PBXIP1/CDC37/GNA15/MVP/PRNP/HRAS/ANKLE2/RPS2/ARL2/STX4/PR…
430	Umbrella cells_OAB	GO_BP	GO:0001935	endothelial cell proliferation	50	-0.488615	-1.7199	0.00373913	0.0324608	0.0256933	835	tags=36%, list=15%, signal=31%	FGFBP1/MMP14/HIF1A/NR2F2/F3/VEGFA/CAV1/RICTOR/NR4A1/THBS1/POLD4/PDCD6/ZEB2/HMOX1/CXCL12/APOE/CCL2/SPARC
431	Umbrella cells_OAB	GO_BP	GO:0032964	collagen biosynthetic process	10	-0.775417	-1.84878	0.00375967	0.0325635	0.0257746	419	tags=50%, list=7%, signal=46%	FOSL2/TGFB1/IL6/VIM/COL1A1
432	Umbrella cells_OAB	GO_BP	GO:0009612	response to mechanical stimulus	71	-0.440649	-1.65774	0.00382603	0.0330413	0.0261528	636	tags=23%, list=11%, signal=20%	TXNIP/RELA/BAD/IGFBP2/CNN2/BAG3/THBS1/IL1B/GSN/FYN/TUBA1A/CXCR4/COL6A1/CXCL12/COL1A1/MMP2
433	Umbrella cells_OAB	GO_BP	GO:0006575	cellular modified amino acid metabolic process	58	0.478388	1.65547	0.00383255	0.0330413	0.0261528	949	tags=33%, list=17%, signal=27%	GATM/GPX1/IDH1/ASS1/GGT6/CROT/GATA3/PLA2G10/DUOXA1/GSTO2/GSTM4/GOT2/PCYOX1/MGST2/GSR/ACADM/ICMT/GSS/ATIC
434	Umbrella cells_OAB	GO_BP	GO:0007249	canonical NF-kappaB signal transduction	130	-0.368541	-1.53364	0.00386505	0.0332448	0.0263139	889	tags=30%, list=16%, signal=26%	PYCARD/LIMS1/CFLAR/OPTN/PPM1B/MALT1/PRDX4/GJA1/LITAF/PER1/VEGFA/CAV1/BRD4/RHOC/TMSB4X/RELA/IRF3/CARD16/TERF2IP/TRIM8/CD74/TNIP1/DDRGK1/IL1A/PRDX1/BST2/BIRC3/RORA/IL1B/HLA-DRB1/UBE2V1/GAPDH/SQSTM1/C18orf32/LGALS1/TGFB1/HMOX1/PLCG2/FLNA
435	Umbrella cells_OAB	GO_BP	GO:0060828	regulation of canonical Wnt signaling pathway	93	-0.404487	-1.59463	0.00393659	0.0337048	0.0266779	756	tags=26%, list=14%, signal=23%	CAV1/VCP/PFDN5/TPBG/CSNK1D/CSNK1A1/SMAD3/CYLD/FOXO3/PPP1CA/IGFBP2/CTDNEP1/CSNK1E/STK4/EMD/TLE4/RPS12/TLE5/ZEB2/TGFB1/IGFBP4/APOE/IGFBP6/COL1A1
436	Umbrella cells_OAB	GO_BP	GO:0050878	regulation of body fluid levels	115	-0.380016	-1.55172	0.00393615	0.0337048	0.0266779	827	tags=33%, list=15%, signal=29%	SPINK1/HIF1A/MLLT6/F3/FUNDC2/GJA1/GNA13/ACTG1/VEGFA/CAV1/NR1H2/VKORC1/IL6ST/MYL12A/MYH9/AKR1B1/SERPINE1/GNAI2/PRDX2/TFPI/FOSL2/CD59/CSRP1/ACTB/AQP3/ANXA5/CYBA/THBS1/PLAU/PLAUR/FBLN1/SERPING1/MYL9/PLCG2/FLNA/IL6/APOE/COL3A1
437	Umbrella cells_OAB	GO_BP	GO:1905521	regulation of macrophage migration	18	-0.661621	-1.84599	0.0039466	0.0337132	0.0266846	440	tags=44%, list=8%, signal=41%	CNN2/CD81/THBS1/DDT/RARRES2/MIF/CCL3/CCL5
438	Umbrella cells_OAB	GO_BP	GO:0045807	positive regulation of endocytosis	46	-0.498588	-1.72335	0.00398073	0.0339271	0.0268539	760	tags=28%, list=14%, signal=25%	CD151/VEGFA/CD63/SERPINE1/RAB21/CALR/CYBA/C3/PLCG2/SELE/APOE/PTPRC/CCL2
439	Umbrella cells_OAB	GO_BP	GO:0048511	rhythmic process	113	-0.379943	-1.54743	0.00403291	0.0342935	0.027144	811	tags=20%, list=14%, signal=18%	FBXW7/PER1/KMT2A/CSNK1D/ATF4/TARDBP/MYCBP2/FOXO3/PPP1CA/CSNK1E/TOP1/KLF9/NAMPT/RBM4/RORA/ADAMTS1/CREM/CYP1B1/SERPINF1/PTGDS/COL6A1/A2M/MMP2
440	Umbrella cells_OAB	GO_BP	GO:0045765	regulation of angiogenesis	97	-0.39968	-1.5867	0.00406711	0.0345057	0.0273119	633	tags=24%, list=11%, signal=21%	RELA/GTF2I/RNH1/SERPINE1/NIBAN2/BTG1/NINJ1/IL1A/THBS1/IL1B/CXCL8/C3/ADAMTS1/CYP1B1/KLF2/PDCD6/SERPINF1/HMOX1/IL6/CXCR4/HSPB6/SPARC/DCN
441	Umbrella cells_OAB	GO_BP	GO:2001244	positive regulation of intrinsic apoptotic signaling pathway	35	-0.537746	-1.75333	0.00411419	0.0347473	0.0275031	1083	tags=51%, list=19%, signal=42%	MYC/EIF5A/BID/RACK1/SLC9A3R1/NCK1/FBXW7/MCL1/FIS1/CAV1/BAX/RPS3/BAD/RPS7/UBB/NUPR1/RPL26/MMP2
442	Umbrella cells_OAB	GO_BP	GO:0031396	regulation of protein ubiquitination	103	-0.392707	-1.57562	0.00411335	0.0347473	0.0275031	811	tags=26%, list=14%, signal=23%	FBXW7/MALT1/RPL5/HSP90AA1/CAV1/RPL23/RASSF5/NSMCE3/MYCBP2/RPS2/UBE2D1/RPS3/RPL11/CUL3/RPS7/UBXN1/UBB/BIRC3/HSPA1A/UBE2V1/STUB1/SQSTM1/HSPA1B/PDCD6/GABARAP/FYN/LAPTM5
443	Umbrella cells_OAB	GO_BP	GO:0045910	negative regulation of DNA recombination	16	0.674093	1.74483	0.00412998	0.0348019	0.0275463	71	tags=25%, list=1%, signal=25%	H1-0/H1-2/H1-4/H1-3
444	Umbrella cells_OAB	GO_BP	GO:0046467	membrane lipid biosynthetic process	54	0.484931	1.65382	0.00415811	0.0349599	0.0276714	1375	tags=44%, list=25%, signal=34%	ACER2/PPM1L/HACD3/SPTLC3/ELOVL6/HACD2/TM9SF2/DEGS2/SCCPDH/SPTSSB/ST3GAL5/PIGN/PGAP2/SPTSSA/PIGA/ELOVL1/ASAH1/GLTP/ORMDL3/PIGM/CERS6/B3GNT5/PIGG/DPM2
445	Umbrella cells_OAB	GO_BP	GO:0002673	regulation of acute inflammatory response	12	-0.740342	-1.85858	0.00425767	0.0357166	0.0282703	634	tags=50%, list=11%, signal=44%	IL6ST/HLA-E/IL1B/C3/IL6/ALOX5AP
446	Umbrella cells_OAB	GO_BP	GO:0050918	positive chemotaxis	20	-0.639678	-1.83486	0.00435837	0.0364793	0.028874	232	tags=45%, list=4%, signal=43%	F3/VEGFA/SMAD3/CXCL8/MIF/CCL3/CCL5/CXCL12/CORO1A
447	Umbrella cells_OAB	GO_BP	GO:0048260	positive regulation of receptor-mediated endocytosis	20	-0.639413	-1.8341	0.00438285	0.0365824	0.0289556	759	tags=35%, list=14%, signal=30%	VEGFA/CD63/SERPINE1/RAB21/C3/PLCG2/SELE
448	Umbrella cells_OAB	GO_BP	GO:0002286	T cell activation involved in immune response	40	-0.518532	-1.7405	0.00439028	0.0365824	0.0289556	810	tags=38%, list=14%, signal=32%	MALT1/KMT2A/BRD4/BRD2/FOXP1/CD74/JUNB/CD81/SOCS3/RORA/HLA-DRB1/HLA-DRA/LCP1/ICAM1/IL6
449	Umbrella cells_OAB	GO_BP	GO:0007566	embryo implantation	24	-0.60577	-1.81568	0.00440344	0.0366104	0.0289778	908	tags=62%, list=16%, signal=53%	BSG/PTGS2/C1QBP/UBE2Q1/GJA1/VEGFA/TRIM28/RPL29/TIMP1/FKBP4/CALR/IL1B/FBLN1/IGFBP7/MMP2
450	Umbrella cells_OAB	GO_BP	GO:0050851	antigen receptor-mediated signaling pathway	70	-0.439819	-1.65015	0.00445034	0.0368867	0.0291965	664	tags=27%, list=12%, signal=24%	BAX/RELA/CYLD/PRNP/HRAS/FOXP1/RPS3/NECTIN2/FOSL2/CD81/HLA-A/HLA-DRB1/HLA-DQB1/HLA-DPB1/FYN/PLCG2/LAPTM5/PTPRC/CD3E
451	Umbrella cells_OAB	GO_BP	GO:0030029	actin filament-based process	277	-0.302577	-1.38592	0.00445644	0.0368867	0.0291965	1007	tags=29%, list=18%, signal=25%	ATP1A1/MYL6/RHOQ/TRIP10/MSRB2/RHOA/PRKAR1A/MARCKS/SLC9A3R1/ACTN4/PXN/ITGB1/CFL1/TAGLN2/ARF6/PYCARD/KRAS/DBNL/MYO1C/CFLAR/TWF2/NCK1/TRIOBP/GJA1/ACTG1/CAV1/ARPC4/CORO1B/ARPC5L/WDR1/RICTOR/RDX/SMAD3/RHOV/RHOC/S100A10/TMSB4X/CRK/MYH9/CDC42EP3/RNH1/HRAS/DIAPH1/CYTH2/QKI/MARCKSL1/STMN1/CUL3/CNN2/PALLD/SDCBP/CSRP1/IL1A/VASP/ZYX/ACTB/SNX9/CALR/CDC42EP5/TMSB10/BST2/GMFG/RAC2/TPM1/ZEB2/LCP1/GSN/COTL1/TPM2/…
452	Umbrella cells_OAB	GO_BP	GO:0050817	coagulation	75	-0.428175	-1.62653	0.00455057	0.0375824	0.0297472	814	tags=36%, list=15%, signal=31%	F3/FUNDC2/GNA13/ACTG1/CAV1/VKORC1/IL6ST/MYL12A/MYH9/SERPINE1/PRDX2/TFPI/CD59/CSRP1/ACTB/ANXA5/THBS1/PLAU/PLAUR/FBLN1/SERPING1/MYL9/PLCG2/FLNA/IL6/APOE/COL3A1
453	Umbrella cells_OAB	GO_BP	GO:0014909	smooth muscle cell migration	30	-0.561552	-1.7675	0.00468209	0.0385833	0.0305394	984	tags=40%, list=18%, signal=33%	PLAT/ITGA2/GNA13/CORO1B/CRK/IGFBP5/SERPINE1/ADAMTS1/TPM1/PLAU/CYP1B1/CCL5
454	Umbrella cells_OAB	GO_BP	GO:0014910	regulation of smooth muscle cell migration	25	-0.595923	-1.80298	0.00473023	0.0388942	0.0307854	777	tags=40%, list=14%, signal=35%	GNA13/CORO1B/CRK/IGFBP5/SERPINE1/ADAMTS1/TPM1/PLAU/CYP1B1/CCL5
455	Umbrella cells_OAB	GO_BP	GO:2000027	regulation of animal organ morphogenesis	25	0.598087	1.72915	0.00481384	0.0394747	0.0312449	941	tags=40%, list=17%, signal=33%	WNT5A/ROBO1/EDN1/HOXB7/GATA3/LGR4/SOX9/NTN4/FRS2/AR
456	Umbrella cells_OAB	GO_BP	GO:0002440	production of molecular mediator of immune response	72	-0.433396	-1.63445	0.00482198	0.0394747	0.0312449	942	tags=38%, list=17%, signal=32%	NDFIP1/DDX21/ERCC1/CTNNBL1/PYCARD/YY1/MALT1/LITAF/CD55/DNAJB9/STX4/IL1R1/CD74/TNFRSF14/MAPKAPK2/HLA-E/CD81/HLA-A/PHB/BST2/IL1B/MIF/TGFB1/PLCG2/IL6/LAPTM5/PTPRC
457	Umbrella cells_OAB	GO_BP	GO:0008585	female gonad development	30	-0.560901	-1.76545	0.00485642	0.0394968	0.0312624	832	tags=37%, list=15%, signal=31%	MMP14/NR2F2/VEGFA/BAX/FOXO3/UBB/NUPR1/ADAMTS1/CEBPB/A2M/MMP2
458	Umbrella cells_OAB	GO_BP	GO:0046545	development of primary female sexual characteristics	30	-0.560901	-1.76545	0.00485642	0.0394968	0.0312624	832	tags=37%, list=15%, signal=31%	MMP14/NR2F2/VEGFA/BAX/FOXO3/UBB/NUPR1/ADAMTS1/CEBPB/A2M/MMP2
459	Umbrella cells_OAB	GO_BP	GO:1904019	epithelial cell apoptotic process	57	-0.463615	-1.6744	0.00484491	0.0394968	0.0312624	564	tags=32%, list=10%, signal=29%	ARF6/CFLAR/TGFBR2/BAX/CDKN1B/SERPINE1/FOXO3/SAV1/ZFP36/STK4/NUPR1/THBS1/GSN/ICAM1/TGFB1/HMOX1/IL6/CCL2
460	Umbrella cells_OAB	GO_BP	GO:0002367	cytokine production involved in immune response	39	-0.515998	-1.72246	0.00494251	0.0400225	0.0316785	810	tags=46%, list=14%, signal=40%	PYCARD/MALT1/LITAF/CD55/IL1R1/CD74/TNFRSF14/MAPKAPK2/HLA-E/CD81/HLA-A/BST2/IL1B/MIF/TGFB1/PLCG2/IL6/LAPTM5
461	Umbrella cells_OAB	GO_BP	GO:0002718	regulation of cytokine production involved in immune response	39	-0.515998	-1.72246	0.00494251	0.0400225	0.0316785	810	tags=46%, list=14%, signal=40%	PYCARD/MALT1/LITAF/CD55/IL1R1/CD74/TNFRSF14/MAPKAPK2/HLA-E/CD81/HLA-A/BST2/IL1B/MIF/TGFB1/PLCG2/IL6/LAPTM5
462	Umbrella cells_OAB	GO_BP	GO:0001959	regulation of cytokine-mediated signaling pathway	70	-0.43568	-1.63462	0.00504893	0.0407958	0.0322906	756	tags=31%, list=14%, signal=28%	CAV1/NR1H2/SIGIRR/TRIM56/CDC37/CYLD/AGPAT2/IRF3/PPP2CB/IL1R1/IL1RN/CARD16/CD74/MAPKAPK2/OAS1/HSPA1A/HSPA1B/IL6/CXCR4/LAPTM5/CCL5/PTPRC
463	Umbrella cells_OAB	GO_BP	GO:0032623	interleukin-2 production	24	-0.600572	-1.8001	0.00511685	0.0411664	0.0325839	609	tags=42%, list=11%, signal=37%	PRNP/RPS3/ZFP36/IL1A/IL1B/PNP/PLCG2/LAPTM5/PTPRC/CD3E
464	Umbrella cells_OAB	GO_BP	GO:0032663	regulation of interleukin-2 production	24	-0.600572	-1.8001	0.00511685	0.0411664	0.0325839	609	tags=42%, list=11%, signal=37%	PRNP/RPS3/ZFP36/IL1A/IL1B/PNP/PLCG2/LAPTM5/PTPRC/CD3E
465	Umbrella cells_OAB	GO_BP	GO:0031102	neuron projection regeneration	16	-0.67848	-1.83764	0.00515013	0.041345	0.0327253	311	tags=25%, list=6%, signal=24%	MAP2K2/APOD/FLNA/MMP2
466	Umbrella cells_OAB	GO_BP	GO:0002360	T cell lineage commitment	13	-0.718223	-1.84396	0.00517113	0.0414245	0.0327882	990	tags=69%, list=18%, signal=57%	STAT6/JAK1/RHOA/STAT3/BRD4/BRD2/CYLD/SOCS3/IL6
467	Umbrella cells_OAB	GO_BP	GO:0001934	positive regulation of protein phosphorylation	179	-0.335114	-1.45741	0.00523696	0.0417797	0.0330694	811	tags=25%, list=14%, signal=22%	FBXW7/MALT1/TGFBR2/HSP90AA1/VEGFA/CAV1/ZFP91/JTB/CSNK1D/RICTOR/CDKN1A/IL6ST/PRNP/HRAS/CDKN1B/CCND2/RPS3/ERP29/CD74/CCND3/TNFRSF14/DDRGK1/CALM3/STK4/SNX9/MAP2K2/PHB/THBS1/IL1B/AREG/HLA-DRB1/C3/SQSTM1/PLAUR/PLPP3/RARRES2/MIF/TGFB1/FYN/PLCG2/IL6/CCL5/PTPRC/CD3E
468	Umbrella cells_OAB	GO_BP	GO:0030036	actin cytoskeleton organization	253	-0.307308	-1.39394	0.00523785	0.0417797	0.0330694	996	tags=29%, list=18%, signal=25%	RHOQ/TRIP10/MSRB2/RHOA/PRKAR1A/MARCKS/SLC9A3R1/ACTN4/PXN/ITGB1/CFL1/TAGLN2/ARF6/PYCARD/KRAS/DBNL/MYO1C/CFLAR/TWF2/NCK1/TRIOBP/ACTG1/ARPC4/CORO1B/ARPC5L/WDR1/RICTOR/RDX/SMAD3/RHOV/RHOC/S100A10/TMSB4X/CRK/MYH9/CDC42EP3/RNH1/HRAS/DIAPH1/CYTH2/MARCKSL1/STMN1/CUL3/CNN2/PALLD/SDCBP/CSRP1/IL1A/VASP/ZYX/ACTB/SNX9/CALR/CDC42EP5/TMSB10/BST2/GMFG/RAC2/TPM1/ZEB2/LCP1/GSN/COTL1/TPM2/MYL9/MYH11/FLNA/ALDOA/WIPF…
469	Umbrella cells_OAB	GO_BP	GO:0090287	regulation of cellular response to growth factor stimulus	98	-0.391857	-1.55854	0.0053549	0.0426222	0.0337363	1055	tags=38%, list=19%, signal=31%	PIN1/CRIM1/CDKN2B/UBE2D3/ATP2B4/BMP2/CTNNB1/NOTCH2/ITGB1/MYO1C/CFLAR/FGFBP1/ITGA3/HIF1A/PRMT1/VEGFA/CD63/STRAP/SMAD3/ARID4B/UBE2D1/GPC1/NIBAN2/GIPC1/SDCBP/FKBP8/THBS1/IL1B/HSPA1A/STUB1/NBL1/PMEPA1/PDCD6/ZEB2/TGFB1/LTBP4/DCN
470	Umbrella cells_OAB	GO_BP	GO:0043200	response to amino acid	49	-0.479969	-1.68137	0.00541489	0.043008	0.0340416	197	tags=22%, list=4%, signal=22%	RELA/CDKN1B/CUL3/CEBPB/FYN/TUBA1A/COL6A1/COL3A1/COL1A2/COL1A1/MMP2
471	Umbrella cells_OAB	GO_BP	GO:0010762	regulation of fibroblast migration	18	-0.650739	-1.81563	0.00548139	0.0434438	0.0343865	262	tags=44%, list=5%, signal=43%	SLC9A3R1/ITGB1/GNA13/THBS1/ZEB2/TGFB1/AKAP12/ACTA2
472	Umbrella cells_OAB	GO_BP	GO:0048661	positive regulation of smooth muscle cell proliferation	37	-0.520794	-1.7188	0.00551249	0.0435977	0.0345084	549	tags=30%, list=10%, signal=27%	FOXP1/IGFBP5/GNAI2/PHB/THBS1/ADAMTS1/TGFB1/HMOX1/IL6/CCL5/MMP2
473	Umbrella cells_OAB	GO_BP	GO:0010720	positive regulation of cell development	145	-0.351517	-1.48608	0.00563467	0.0444698	0.0351987	1033	tags=34%, list=18%, signal=28%	HAX1/NIN/CREB1/STK25/PCID2/GDI1/RHOA/BMP2/VSIR/CTNNB1/NOTCH2/MACF1/ITGB1/ID4/KRAS/TWF2/MMP14/HIF1A/MALT1/TGFBR2/AP3D1/VEGFA/NAP1L1/BRD7/BRD4/BRD2/IL6ST/RELA/RHEB/CYLD/BAD/FOXO3/QKI/CD74/NIBAN2/RAB21/ACTB/MAP2K2/IL1B/HLA-DRB1/HLA-DRA/PNP/TGFB1/SERPINF1/IL6/IL7R/CXCR4/CXCL12/PTPRC
474	Umbrella cells_OAB	GO_BP	GO:0048562	embryonic organ morphogenesis	65	0.455116	1.60934	0.00565018	0.0444981	0.0352211	1148	tags=40%, list=20%, signal=32%	GRHL2/SLITRK6/WNT5A/PLS1/EDN1/HOXB7/FZD3/GATA3/SLC44A4/FGFR2/HOXA9/HOXA5/SETD2/IFT172/EFNA1/FZD6/GATA2/SOX9/MYO6/TFAP2A/ID2/FRS2/CEP290/OSR1/RARG/HES1
475	Umbrella cells_OAB	GO_BP	GO:0043123	positive regulation of canonical NF-kappaB signal transduction	91	-0.398616	-1.56491	0.00572509	0.0449932	0.0356129	859	tags=30%, list=15%, signal=26%	LIMS1/CFLAR/MALT1/GJA1/LITAF/VEGFA/CAV1/BRD4/RHOC/RELA/IRF3/CARD16/TERF2IP/TRIM8/CD74/IL1A/BST2/BIRC3/IL1B/HLA-DRB1/UBE2V1/GAPDH/C18orf32/LGALS1/TGFB1/HMOX1/FLNA
476	Umbrella cells_OAB	GO_BP	GO:0032743	positive regulation of interleukin-2 production	16	-0.674144	-1.82589	0.00583034	0.0454377	0.0359647	544	tags=44%, list=10%, signal=40%	RPS3/IL1A/IL1B/PNP/PLCG2/PTPRC/CD3E
477	Umbrella cells_OAB	GO_BP	GO:0042490	mechanoreceptor differentiation	21	0.617311	1.71132	0.00582741	0.0454377	0.0359647	907	tags=43%, list=16%, signal=36%	SLITRK6/ATP8B1/PLS1/SLC44A4/ESRP1/MYCL/TTC8/MYO6/TRIP11
478	Umbrella cells_OAB	GO_BP	GO:0052548	regulation of endopeptidase activity	118	-0.369946	-1.51632	0.00580888	0.0454377	0.0359647	1010	tags=38%, list=18%, signal=32%	PDCD2/BID/IGBP1/PCID2/RACK1/RPS6KA3/STAT3/CD44/VSIR/PSME1/SERPINB6/HSPE1/PYCARD/F3/MALT1/FIS1/VEGFA/VCP/SMAD3/MTCH1/BAX/CYCS/RPS3/BAD/SERPINE1/CARD16/PSMB9/TIMP1/IFI6/MBP/SFN/NDUFA13/BIRC3/TIMP3/THBS1/GAPDH/PLAUR/PRELID1/PDCD6/SERPING1/GSN/FYN/SERPINF1/TIMP2/LAPTM5
479	Umbrella cells_OAB	GO_BP	GO:0071417	cellular response to organonitrogen compound	211	-0.319408	-1.41781	0.00582224	0.0454377	0.0359647	643	tags=16%, list=11%, signal=14%	CRK/RELA/GNA15/PRNP/HRAS/NR4A2/DIAPH1/IGFBP5/GNAI2/FOXO3/CUL3/GNB1/ACTB/RAP1B/NR4A1/SOCS3/RBM4/IL1B/INSIG1/CEBPB/CYP1B1/KLF2/RARRES2/ICAM1/FYN/FLNA/CXCR4/VIM/COL6A1/COL3A1/COL1A2/COL1A1/MMP2
480	Umbrella cells_OAB	GO_BP	GO:0009063	amino acid catabolic process	36	0.532816	1.67499	0.00584737	0.0454755	0.0359947	1661	tags=69%, list=30%, signal=49%	BCAT2/ACADSB/RIDA/ALDH5A1/IVD/DBT/GOT2/MCCC1/ALDH6A1/DDAH1/ENOSF1/BCKDHB/MCCC2/ETFA/HNMT/HIBCH/ABAT/DLD/HMGCL/GOT1/HIBADH/ECHS1/KYAT3/GSTZ1/AASS
481	Umbrella cells_OAB	GO_BP	GO:0001932	regulation of protein phosphorylation	300	-0.292826	-1.35383	0.00591471	0.0459036	0.0363335	982	tags=27%, list=18%, signal=23%	RHOA/PRKAR1A/RACK1/ATP2B4/BMP2/CD44/SLC9A3R1/FNIP2/MAPK1/PYCARD/KRAS/CTDSP1/NCK1/SPINK1/NR2F2/FBXW7/MALT1/TGFBR2/HIPK3/HSP90AA1/VEGFA/CAV1/ZFP91/JTB/CSNK1D/SERTAD1/RICTOR/CDKN1A/CTDSP2/TARDBP/BAX/IL6ST/CDC37/MVP/PRNP/HRAS/CDKN1B/CCND2/RPS3/CCNH/ERP29/TERF2IP/CD74/CCND3/DUSP1/TNFRSF14/DDRGK1/CALM3/CCNG2/STK4/RGS2/SPAG9/ACTB/SNX9/SFN/FKBP8/MAP2K2/NOP53/SOCS3/PHB/THBS1/IL1B/AREG/HLA-DRB1/C3/SQSTM1/P…
482	Umbrella cells_OAB	GO_BP	GO:0035307	positive regulation of protein dephosphorylation	19	-0.637919	-1.80584	0.00593638	0.0459762	0.036391	1105	tags=42%, list=20%, signal=34%	PPP1R12A/PTBP1/PIN1/NCK1/ANKLE2/CALM3/TGFB1/PTPRC
483	Umbrella cells_OAB	GO_BP	GO:0048871	multicellular organismal-level homeostasis	264	-0.303196	-1.38193	0.00596729	0.0461198	0.0365047	900	tags=23%, list=16%, signal=21%	MAEA/CHMP4B/ITGB1/KRAS/RPS14/CFLAR/HIF1A/MLLT6/PRMT1/ACSL1/GJA1/ACTG1/VEGFA/CAV1/NR1H2/RPS19/STRAP/KMT2A/ATF4/BAX/RHEB/CYLD/AKR1B1/FOXO3/QKI/JMJD6/CD74/PRDX2/ZFP36/FOSL2/RPS24/IL1A/MBP/ACTB/AQP3/OAS1/UBB/PRDX1/IL1B/TSC22D3/HSPA1A/KDM6B/RAC2/SQSTM1/CEBPB/HSPA1B/RPS17/KLF2/SOD2/ZEB2/MIF/HMOX1/TUBA1A/IL6/G0S2/IL7R/CXCR4/COL14A1/COL6A1/APOE/COL3A1/CORO1A
484	Umbrella cells_OAB	GO_BP	GO:0001936	regulation of endothelial cell proliferation	42	-0.49959	-1.69415	0.00606091	0.0466503	0.0369245	835	tags=38%, list=15%, signal=33%	FGFBP1/HIF1A/NR2F2/F3/VEGFA/CAV1/RICTOR/NR4A1/THBS1/POLD4/PDCD6/HMOX1/CXCL12/APOE/CCL2/SPARC
485	Umbrella cells_OAB	GO_BP	GO:1903706	regulation of hemopoiesis	150	-0.34759	-1.47607	0.00605327	0.0466503	0.0369245	1083	tags=33%, list=19%, signal=27%	MYC/SMARCB1/NRARP/HAX1/NDFIP1/CREB1/PCID2/RHOA/STAT3/VSIR/CTNNB1/NOTCH2/NFKBIA/MMP14/HIF1A/FBXW7/MALT1/PRMT1/TGFBR2/AP3D1/BRD7/BRD4/BRD2/CYLD/FOXP1/BAD/FOXO3/QKI/CD74/PRDX2/ZFP36/PITHD1/ACTB/JUNB/HLA-B/HSPA1A/HLA-DRB1/HLA-DRA/CEBPB/HSPA1B/PNP/TMEM176B/NME2/PRELID1/ZFP36L2/TGFB1/IL7R/CCL3/PTPRC
486	Umbrella cells_OAB	GO_BP	GO:0060070	canonical Wnt signaling pathway	106	-0.378696	-1.5256	0.00609575	0.0467993	0.0370425	756	tags=25%, list=14%, signal=22%	CAV1/VCP/PFDN5/TPBG/CSNK1D/CSNK1A1/SMAD3/CYLD/NR4A2/FOXO3/PPP1CA/IGFBP2/CTDNEP1/CSNK1E/STK4/EMD/TLE4/RPS12/TLE5/ZEB2/TGFB1/IGFBP4/COL6A1/APOE/IGFBP6/COL1A1
487	Umbrella cells_OAB	GO_BP	GO:0050673	epithelial cell proliferation	163	-0.339879	-1.46027	0.00610535	0.0467993	0.0370425	855	tags=28%, list=15%, signal=25%	CFLAR/EFNB2/FGFBP1/MMP14/SPINK1/HIF1A/NR2F2/F3/FBXW7/VEGFA/CAV1/RICTOR/CDKN1A/SMAD3/BAX/HRAS/WDR13/CDKN1B/IGFBP5/BAD/SAV1/ZFP36/STK4/SFN/NR4A1/MAP2K2/NEAT1/KLF9/NUPR1/THBS1/AREG/POLD4/CEBPB/NME2/PDCD6/ZEB2/TGFB1/IGFBP4/SERPINF1/HMOX1/IL6/CCL5/CXCL12/APOE/CCL2/SPARC
488	Umbrella cells_OAB	GO_BP	GO:0019083	viral transcription	30	-0.55286	-1.74014	0.00622619	0.0476278	0.0376982	1092	tags=40%, list=20%, signal=32%	TRIM27/SMARCB1/JUN/PSMC3/CHD1/TARDBP/TRIM8/ZFP36/IFITM3/CCL4/CCL3/CCL5
489	Umbrella cells_OAB	GO_BP	GO:0006096	glycolytic process	39	-0.507822	-1.69516	0.00630422	0.0480278	0.0380149	1043	tags=38%, list=19%, signal=32%	APP/PGK1/STAT3/PFKL/HIF1A/ARL2/PFKP/ZBTB20/IER3/LDHA/NUPR1/GAPDH/DDIT4/ALDOA/COL6A1
490	Umbrella cells_OAB	GO_BP	GO:0019364	pyridine nucleotide catabolic process	39	-0.507822	-1.69516	0.00630422	0.0480278	0.0380149	1043	tags=38%, list=19%, signal=32%	APP/PGK1/STAT3/PFKL/HIF1A/ARL2/PFKP/ZBTB20/IER3/LDHA/NUPR1/GAPDH/DDIT4/ALDOA/COL6A1
491	Umbrella cells_OAB	GO_BP	GO:0072539	T-helper 17 cell differentiation	14	-0.696528	-1.82189	0.00636375	0.0483826	0.0382957	1209	tags=79%, list=22%, signal=62%	RC3H2/ZC3H12A/JAK1/STAT3/MALT1/BRD4/BRD2/JUNB/SOCS3/RORA/IL6
492	Umbrella cells_OAB	GO_BP	GO:0051928	positive regulation of calcium ion transport	24	-0.591317	-1.77236	0.00642066	0.0487014	0.038548	69	tags=33%, list=1%, signal=33%	CAV1/BAX/CALM3/CCL4/CCL3/CCL5/CXCL12/CCL2
493	Umbrella cells_OAB	GO_BP	GO:0009408	response to heat	49	-0.474679	-1.66284	0.00643177	0.0487014	0.038548	839	tags=41%, list=15%, signal=35%	DHX36/DNAJC7/GCLC/PTGS2/DNAJA2/CHORDC1/HSP90AA1/VCP/CDKN1A/DNAJB1/MAPKAPK2/IL1A/BAG3/THBS1/HSPA1A/STUB1/HSPA1B/PDCD6/HMOX1/HSPB6
494	Umbrella cells_OAB	GO_BP	GO:2000379	positive regulation of reactive oxygen species metabolic process	34	-0.529699	-1.71664	0.00647986	0.0489662	0.0387577	971	tags=38%, list=17%, signal=32%	SLC5A3/ROMO1/TGFBR2/CDKN1A/GNAI2/FOXO3/CYBA/THBS1/AKR1C1/CYP1B1/SOD2/TGFB1/PLCG2
495	Umbrella cells_OAB	GO_BP	GO:0071677	positive regulation of mononuclear cell migration	31	-0.545762	-1.7312	0.00649383	0.0489727	0.0387627	538	tags=29%, list=10%, signal=26%	SERPINE1/TNFRSF14/CALR/CCL20/CCL4/CCL3/CCL5/CXCL12/CORO1A
496	Umbrella cells_OAB	GO_BP	GO:0043269	regulation of monoatomic ion transport	116	-0.368242	-1.50596	0.00653896	0.0492136	0.0389535	967	tags=29%, list=17%, signal=25%	ATP2B4/SLC9A3R1/ACTN4/SARAF/CTNNB1/ITGB1/SPINK1/MLLT6/GNB2/PER1/CAV1/CD63/ATF4/BAX/TMSB4X/PRNP/DIAPH1/GNAI2/CALM3/ATP1B3/PPIF/YWHAH/CYBA/FXYD3/FYN/FLNA/FXYD1/CXCR4/CCL4/CCL3/CCL5/CXCL12/CCL2/CORO1A
497	Umbrella cells_OAB	GO_BP	GO:0045621	positive regulation of lymphocyte differentiation	51	-0.469234	-1.65876	0.00656221	0.0492892	0.0390133	988	tags=39%, list=18%, signal=33%	PCID2/RHOA/VSIR/MMP14/MALT1/TGFBR2/AP3D1/BRD7/BRD4/BRD2/CYLD/BAD/FOXO3/CD74/ACTB/HLA-DRB1/HLA-DRA/PNP/IL7R/PTPRC
498	Umbrella cells_OAB	GO_BP	GO:1904994	regulation of leukocyte adhesion to vascular endothelial cell	11	-0.739332	-1.81096	0.00672398	0.0504029	0.0398948	88	tags=36%, list=2%, signal=36%	RELA/IL6/SELE/CXCL12
499	Umbrella cells_OAB	GO_BP	GO:2001236	regulation of extrinsic apoptotic signaling pathway	70	-0.427463	-1.60379	0.00692276	0.0517889	0.0409918	633	tags=29%, list=11%, signal=26%	RELA/CYLD/STX4/SERPINE1/PPP1CA/PRDX2/PEA15/STK4/IL1A/IFI6/TNFRSF12A/LMNA/THBS1/IL1B/HSPA1A/HSPA1B/ICAM1/HMOX1/G0S2/PTPRC
500	Umbrella cells_OAB	GO_BP	GO:1903053	regulation of extracellular matrix organization	17	-0.653172	-1.79673	0.00705047	0.0526388	0.0416646	125	tags=41%, list=2%, signal=40%	BMP2/CFLAR/SMAD3/TGFB1/IL6/AEBP1/COL6A1
501	Umbrella cells_OAB	GO_BP	GO:0046688	response to copper ion	17	-0.65277	-1.79562	0.0070991	0.0528961	0.0418682	371	tags=47%, list=7%, signal=44%	PRNP/IL1A/MT1E/MT1X/MT2A/MT1A/MT1M/SOD3
502	Umbrella cells_OAB	GO_BP	GO:0030100	regulation of endocytosis	95	-0.388927	-1.53862	0.00712475	0.0529772	0.0419324	1005	tags=28%, list=18%, signal=24%	ITGAV/RACK1/ITGA2/LETMD1/ARF6/PYCARD/EFNB2/ACTG1/CD151/VEGFA/CAV1/CD63/NR1H2/SERPINE1/CNN2/SDCBP/RAB21/ACTB/SNX9/CALR/CYBA/C3/PLCG2/SELE/APOE/PTPRC/CCL2
503	Umbrella cells_OAB	GO_BP	GO:0090132	epithelium migration	123	-0.360767	-1.48932	0.00713836	0.0529772	0.0419324	982	tags=31%, list=18%, signal=26%	RHOA/ATP2B4/ITGA2/PXN/MACF1/ITGB1/ARF6/EFNB2/FGFBP1/ITGA3/HIF1A/NR2F2/FBXW7/TGFBR2/VEGFA/CORO1B/CSNK2B/TMSB4X/MYH9/FOXP1/GIPC1/CALR/NR4A1/THBS1/S100A2/CYP1B1/PLPP3/PDCD6/ZEB2/TGFB1/SERPINF1/HMOX1/PLCG2/EVL/APOE/SPARC/DCN/CORO1A
504	Umbrella cells_OAB	GO_BP	GO:0030261	chromosome condensation	15	0.664813	1.69163	0.00719804	0.0533141	0.042199	71	tags=27%, list=1%, signal=26%	H1-0/H1-2/H1-4/H1-3
505	Umbrella cells_OAB	GO_BP	GO:0048678	response to axon injury	22	-0.602096	-1.7677	0.00721827	0.053358	0.0422338	311	tags=27%, list=6%, signal=26%	MAP2K2/SOD2/APOD/PLCG2/FLNA/MMP2
506	Umbrella cells_OAB	GO_BP	GO:0002704	negative regulation of leukocyte mediated immunity	16	-0.665418	-1.80226	0.00733651	0.0541249	0.0428408	387	tags=50%, list=7%, signal=47%	CRK/HLA-E/HLA-B/HLA-A/BST2/TGFB1/IL7R/PTPRC
507	Umbrella cells_OAB	GO_BP	GO:0007169	transmembrane receptor protein tyrosine kinase signaling pathway	201	-0.317927	-1.40226	0.00745697	0.054905	0.0434583	996	tags=29%, list=18%, signal=25%	RHOQ/JAK1/PLAT/STAT3/BMP2/SLC9A3R1/CTNNB1/ERCC1/PXN/MAPK1/ITGB1/EFNB1/MYO1C/ZFAND5/EFNB2/FGFBP1/NCK1/PTPN12/HIF1A/F3/VEGFA/CD63/RNF115/CSRNP1/CRK/TXNIP/RELA/MVP/HRAS/RNF126/IGFBP5/GNAI2/GPC1/STMN1/IGFBP2/NIBAN2/MAPKAPK2/IFI6/MAP2K2/SOCS3/RBM4/THBS1/IL1B/AREG/STUB1/PLAUR/PDCD6/DDIT4/RARRES2/TGFB1/FYN/IGFBP4/APOD/COL6A1/IGFBP6/DCN/COL1A1/MMP2/CD3E
508	Umbrella cells_OAB	GO_BP	GO:0042093	T-helper cell differentiation	27	-0.566878	-1.74258	0.00751339	0.0552116	0.043701	1244	tags=59%, list=22%, signal=46%	STAT6/RC3H2/ZC3H12A/JAK1/STAT3/MALT1/KMT2A/BRD4/BRD2/FOXP1/JUNB/SOCS3/RORA/HLA-DRB1/HLA-DRA/IL6
509	Umbrella cells_OAB	GO_BP	GO:0002639	positive regulation of immunoglobulin production	19	-0.626959	-1.77481	0.00762203	0.0555544	0.0439723	589	tags=37%, list=11%, signal=33%	DNAJB9/STX4/HLA-E/PHB/TGFB1/IL6/PTPRC
510	Umbrella cells_OAB	GO_BP	GO:0014823	response to activity	21	-0.609224	-1.76817	0.00764725	0.0555544	0.0439723	233	tags=29%, list=4%, signal=27%	KDM6B/SOD2/IL6/CXCR4/COL6A1/MMP2
511	Umbrella cells_OAB	GO_BP	GO:0071331	cellular response to hexose stimulus	46	-0.479476	-1.65729	0.00763185	0.0555544	0.0439723	676	tags=26%, list=12%, signal=23%	SMAD3/STX4/BAD/FOXO3/ZBTB20/PIM3/RBM4/HLA-DRB1/NME2/ICAM1/SERPINF1/COL1A1
512	Umbrella cells_OAB	GO_BP	GO:0071333	cellular response to glucose stimulus	46	-0.479476	-1.65729	0.00763185	0.0555544	0.0439723	676	tags=26%, list=12%, signal=23%	SMAD3/STX4/BAD/FOXO3/ZBTB20/PIM3/RBM4/HLA-DRB1/NME2/ICAM1/SERPINF1/COL1A1
513	Umbrella cells_OAB	GO_BP	GO:0071326	cellular response to monosaccharide stimulus	47	-0.475971	-1.65342	0.0076539	0.0555544	0.0439723	676	tags=26%, list=12%, signal=23%	SMAD3/STX4/BAD/FOXO3/ZBTB20/PIM3/RBM4/HLA-DRB1/NME2/ICAM1/SERPINF1/COL1A1
514	Umbrella cells_OAB	GO_BP	GO:0002274	myeloid leukocyte activation	68	-0.428005	-1.59833	0.00762804	0.0555544	0.0439723	580	tags=26%, list=10%, signal=24%	STX4/FOXP1/JMJD6/CD74/NECTIN2/IFNGR2/THBS1/RORA/NDRG1/CXCL8/RAC2/MIF/PLCG2/IL6/PTGDS/CCL3/CCL5/PTPRC
515	Umbrella cells_OAB	GO_BP	GO:0048872	homeostasis of number of cells	132	-0.355137	-1.48115	0.00766421	0.0555544	0.0439723	510	tags=25%, list=9%, signal=23%	MAEA/KRAS/RPS14/CFLAR/HIF1A/PRMT1/VEGFA/RPS19/KMT2A/BAX/CYLD/FOXO3/JMJD6/CD74/PRDX2/ZFP36/FOSL2/RPS24/PRDX1/TSC22D3/HSPA1A/RAC2/HSPA1B/RPS17/KLF2/MIF/HMOX1/TUBA1A/IL6/IL7R/COL14A1/COL6A1/CORO1A
516	Umbrella cells_OAB	GO_BP	GO:0046633	alpha-beta T cell proliferation	17	-0.64913	-1.78561	0.00777983	0.0560658	0.0443771	1030	tags=59%, list=18%, signal=48%	NDFIP1/VSIR/TGFBR2/CD55/TNFRSF14/HLA-E/CD81/HLA-A/PTPRC/CD3E
517	Umbrella cells_OAB	GO_BP	GO:0046640	regulation of alpha-beta T cell proliferation	17	-0.64913	-1.78561	0.00777983	0.0560658	0.0443771	1030	tags=59%, list=18%, signal=48%	NDFIP1/VSIR/TGFBR2/CD55/TNFRSF14/HLA-E/CD81/HLA-A/PTPRC/CD3E
518	Umbrella cells_OAB	GO_BP	GO:0042176	regulation of protein catabolic process	175	-0.329111	-1.42683	0.00777507	0.0560658	0.0443771	844	tags=26%, list=15%, signal=23%	PSMC3/BAG6/FBXW7/HSP90AA1/CAV1/VCP/RAD23A/CSNK1D/OAZ2/CSNK1A1/RDX/SMAD3/RELA/MYCBP2/PSMD3/CDKN1B/SNF8/RPL11/GIPC1/DDRGK1/CSNK1E/PITHD1/TIMP1/OAZ1/UBXN1/SNX9/EEF1A1/IER3/CD81/NDUFA13/UBB/NOP53/NUPR1/PHB/TIMP3/IL1B/HSPA1A/STUB1/HSPA1B/GABARAP/FYN/TIMP2/FLNA/MSN/APOE
519	Umbrella cells_OAB	GO_BP	GO:0044093	positive regulation of molecular function	437	-0.268409	-1.28738	0.00779514	0.0560679	0.0443788	982	tags=25%, list=18%, signal=22%	RHOA/RACK1/STAT3/SLC5A3/ATP2B4/BMP2/ACTN4/VSIR/PSME1/HSPE1/EIF3D/EDF1/CHTOP/MAPK1/ITGB1/PYCARD/PTGES3/LIMS1/MID1IP1/CFLAR/HIF1A/F3/FBXW7/MALT1/TGFBR2/FIS1/FNTA/HSP90AA1/VEGFA/CAV1/NR1H2/ZFP91/VCP/JTB/CDKN1A/SMAD3/RHOC/MTCH1/BAX/EIF3E/AHSA1/S100A10/TMSB4X/CYCS/RELA/GNA15/BUD31/PRNP/DNAJB1/DNAJB11/HRAS/RPS2/STX4/PRSS22/PPP2CB/CNPY2/CCND2/RPS3/BAD/CARD16/ERP29/TERF2IP/RPL11/RALGDS/TRIM8/STMN1/CD74/N…
520	Umbrella cells_OAB	GO_BP	GO:0043369	CD4-positive or CD8-positive, alpha-beta T cell lineage commitment	10	-0.746135	-1.77896	0.00785675	0.0564024	0.0446435	990	tags=80%, list=18%, signal=66%	STAT6/JAK1/STAT3/BRD4/BRD2/CYLD/SOCS3/IL6
521	Umbrella cells_OAB	GO_BP	GO:0014812	muscle cell migration	34	-0.521267	-1.68932	0.00795597	0.0568958	0.0450341	984	tags=35%, list=18%, signal=29%	PLAT/ITGA2/GNA13/CORO1B/CRK/IGFBP5/SERPINE1/ADAMTS1/TPM1/PLAU/CYP1B1/CCL5
522	Umbrella cells_OAB	GO_BP	GO:0009887	animal organ morphogenesis	260	-0.29966	-1.36361	0.00794237	0.0568958	0.0450341	311	tags=12%, list=6%, signal=12%	MAP2K2/C12orf57/NR3C1/RPL38/AREG/GNG5/ALDH1A3/INSIG1/ADAMTS1/TPM1/CEBPB/NBL1/TMEM176B/TAF10/TGFB1/TUBA1A/FLNA/IL6/MSN/MGP/CRIP1/COL6A1/BASP1/ACTA2/EVL/CCL2/COL3A1/DCN/COL1A2/COL1A1/MMP2
523	Umbrella cells_OAB	GO_BP	GO:0043523	regulation of neuron apoptotic process	80	-0.406767	-1.56324	0.00800672	0.0570402	0.0451484	888	tags=30%, list=16%, signal=26%	KRAS/SET/CFLAR/HIF1A/FBXW7/MCL1/ZPR1/ATF4/BAX/IL6ST/PRNP/HRAS/NR4A2/FOXO3/UBB/NR3C1/NUPR1/PHB/CEBPB/SOD2/CCL3/CCL2/MMP2/CORO1A
524	Umbrella cells_OAB	GO_BP	GO:0042254	ribosome biogenesis	196	-0.319842	-1.40673	0.00799695	0.0570402	0.0451484	955	tags=24%, list=17%, signal=21%	UTP18/MRPL20/RPS13/C1QBP/RPS14/RPL7/RPL27/RPL5/RSL24D1/EIF4A3/ZNHIT3/RPS19/FBL/RPL6/RPS16/RBIS/RPL11/NSA2/RPS5/RPS15/RPS11/RPS27/RPL35A/RPS3A/RPS24/RPL7A/RPS7/RRP7A/RPS8/RPSA/RPL10A/RPL35/RPS4X/RPS9/NOP53/RPS25/RPS21/RPL38/RPL10/RPL23A/RPS12/NHP2/RPS28/RPS23/RPS15A/RPL26/RPS17/ISG20
525	Umbrella cells_OAB	GO_BP	GO:0045599	negative regulation of fat cell differentiation	22	-0.597486	-1.75416	0.00805303	0.0572609	0.045323	258	tags=32%, list=5%, signal=30%	RORA/INSIG1/CCDC85B/SOD2/ZFP36L2/TGFB1/IL6
526	Umbrella cells_OAB	GO_BP	GO:0030178	negative regulation of Wnt signaling pathway	52	-0.459157	-1.63003	0.00809325	0.0574375	0.0454628	1058	tags=42%, list=19%, signal=35%	VGLL4/CTNND1/RACK1/BMP2/SLC9A3R1/CTNNB1/RNF213/CAV1/PFDN5/TPBG/CSNK1A1/CYLD/FOXO3/IGFBP2/CSNK1E/STK4/EMD/TLE4/TLE5/IGFBP4/APOE/IGFBP6
527	Umbrella cells_OAB	GO_BP	GO:0016064	immunoglobulin mediated immune response	41	-0.493035	-1.66423	0.00834973	0.0590332	0.0467259	475	tags=24%, list=8%, signal=22%	CD74/NECTIN2/HLA-E/CD81/C3/SERPING1/TGFB1/C1R/C1S/PTPRC
528	Umbrella cells_OAB	GO_BP	GO:0019724	B cell mediated immunity	41	-0.493035	-1.66423	0.00834973	0.0590332	0.0467259	475	tags=24%, list=8%, signal=22%	CD74/NECTIN2/HLA-E/CD81/C3/SERPING1/TGFB1/C1R/C1S/PTPRC
529	Umbrella cells_OAB	GO_BP	GO:0048144	fibroblast proliferation	43	-0.486273	-1.65702	0.00852625	0.0597887	0.0473238	756	tags=37%, list=14%, signal=32%	CAV1/KMT2A/CDKN1A/BAX/S100A6/HRAS/CKS2/CD74/FOSL2/EMD/NUPR1/PRDX1/FTH1/SOD2/MIF/COL3A1
530	Umbrella cells_OAB	GO_BP	GO:0033865	nucleoside bisphosphate metabolic process	42	0.500521	1.6244	0.00855904	0.0597887	0.0473238	1661	tags=52%, list=30%, signal=37%	HMGCS2/CROT/ELOVL6/SUCLG1/HACD2/PPCS/PDK3/PAPSS1/ELOVL1/MCEE/MMUT/BPNT1/MCCC2/DLD/SUCLG2/FAR1/HSD17B4/PDHX/ACSF2/DLAT/HMGCR/AASS
531	Umbrella cells_OAB	GO_BP	GO:0033875	ribonucleoside bisphosphate metabolic process	42	0.500521	1.6244	0.00855904	0.0597887	0.0473238	1661	tags=52%, list=30%, signal=37%	HMGCS2/CROT/ELOVL6/SUCLG1/HACD2/PPCS/PDK3/PAPSS1/ELOVL1/MCEE/MMUT/BPNT1/MCCC2/DLD/SUCLG2/FAR1/HSD17B4/PDHX/ACSF2/DLAT/HMGCR/AASS
532	Umbrella cells_OAB	GO_BP	GO:0034032	purine nucleoside bisphosphate metabolic process	42	0.500521	1.6244	0.00855904	0.0597887	0.0473238	1661	tags=52%, list=30%, signal=37%	HMGCS2/CROT/ELOVL6/SUCLG1/HACD2/PPCS/PDK3/PAPSS1/ELOVL1/MCEE/MMUT/BPNT1/MCCC2/DLD/SUCLG2/FAR1/HSD17B4/PDHX/ACSF2/DLAT/HMGCR/AASS
533	Umbrella cells_OAB	GO_BP	GO:0098754	detoxification	58	-0.444755	-1.6109	0.00847327	0.0597887	0.0473238	285	tags=19%, list=5%, signal=18%	PRDX1/TXNRD1/MT1E/SOD2/MT1X/MT2A/MT1A/ALOX5AP/MT1M/SOD3/APOE
534	Umbrella cells_OAB	GO_BP	GO:0008033	tRNA processing	51	0.473217	1.59681	0.0085687	0.0597887	0.0473238	1726	tags=45%, list=31%, signal=31%	SARS1/KARS1/THUMPD3/TRIT1/TRMT1L/TRUB1/DDX1/FAM98B/TRUB2/FAM98A/PNPT1/ADAT1/TSEN15/TPRKB/POP5/THUMPD1/TRMT11/POP4/NSUN2/MTFMT/THADA/RPP30/TRMT6
535	Umbrella cells_OAB	GO_BP	GO:0006629	lipid metabolic process	422	0.292549	1.31866	0.00851565	0.0597887	0.0473238	1346	tags=32%, list=24%, signal=26%	SRD5A2/MACROH2A1/CYP2J2/CYP4X1/HMGCS2/ABO/FMO5/GPX1/ERLIN1/IDH1/ATP8B1/EDN1/ACER2/PPM1L/GGT6/HACD3/CROT/SPTLC3/ELOVL6/PXMP4/SLC44A4/LIMA1/PCCB/ARV1/PLA2G10/BCAT2/ACADSB/ERLIN2/HACD2/RIDA/PIBF1/APOL4/TM9SF2/ERRFI1/DEGS2/DHCR24/SCCPDH/SPTSSB/SC5D/COX10/TMEM68/GSTM4/CRABP2/IVD/LDAH/PDK3/BDH1/SLC35C1/PLPP2/CYP4B1/PLCE1/ZMPSTE24/CDS1/PLCD1/ST3GAL5/PIGN/PGAP2/PER2/MGST2/LONP2/SELENOI/ACBD5/ALOX5/SOX9/S…
536	Umbrella cells_OAB	GO_BP	GO:0001732	formation of cytoplasmic translation initiation complex	13	-0.697147	-1.78985	0.00870674	0.0606385	0.0479965	1463	tags=77%, list=26%, signal=57%	EIF3M/EIF5/EIF3K/EIF3D/EIF3E/EIF3F/EIF3J/EIF3B/EIF3G/EIF3L
537	Umbrella cells_OAB	GO_BP	GO:0002287	alpha-beta T cell activation involved in immune response	28	-0.555174	-1.71904	0.0087859	0.0608493	0.0481633	1244	tags=57%, list=22%, signal=45%	STAT6/RC3H2/ZC3H12A/JAK1/STAT3/MALT1/KMT2A/BRD4/BRD2/FOXP1/JUNB/SOCS3/RORA/HLA-DRB1/HLA-DRA/IL6
538	Umbrella cells_OAB	GO_BP	GO:0002293	alpha-beta T cell differentiation involved in immune response	28	-0.555174	-1.71904	0.0087859	0.0608493	0.0481633	1244	tags=57%, list=22%, signal=45%	STAT6/RC3H2/ZC3H12A/JAK1/STAT3/MALT1/KMT2A/BRD4/BRD2/FOXP1/JUNB/SOCS3/RORA/HLA-DRB1/HLA-DRA/IL6
539	Umbrella cells_OAB	GO_BP	GO:0002294	CD4-positive, alpha-beta T cell differentiation involved in immune response	28	-0.555174	-1.71904	0.0087859	0.0608493	0.0481633	1244	tags=57%, list=22%, signal=45%	STAT6/RC3H2/ZC3H12A/JAK1/STAT3/MALT1/KMT2A/BRD4/BRD2/FOXP1/JUNB/SOCS3/RORA/HLA-DRB1/HLA-DRA/IL6
540	Umbrella cells_OAB	GO_BP	GO:0034599	cellular response to oxidative stress	108	-0.368677	-1.49	0.00886984	0.0613169	0.0485334	633	tags=19%, list=11%, signal=18%	RELA/NR4A2/STX4/FOXP1/RPS3/FOXO3/PRDX2/PPIF/PRDX1/HSPA1A/KDM6B/TPM1/HSPA1B/NME2/CYP1B1/KLF2/SOD2/FYN/IL6/SOD3/MMP2
541	Umbrella cells_OAB	GO_BP	GO:0051043	regulation of membrane protein ectodomain proteolysis	12	-0.710301	-1.78316	0.00897238	0.0613987	0.0485982	396	tags=50%, list=7%, signal=47%	TIMP1/SNX9/TIMP3/IL1B/TIMP2/APOE
542	Umbrella cells_OAB	GO_BP	GO:0050795	regulation of behavior	15	-0.669118	-1.78144	0.00892424	0.0613987	0.0485982	65	tags=27%, list=1%, signal=26%	STAT3/PTGDS/CCL3/APOE
543	Umbrella cells_OAB	GO_BP	GO:0046641	positive regulation of alpha-beta T cell proliferation	11	-0.727061	-1.7809	0.0089573	0.0613987	0.0485982	794	tags=64%, list=14%, signal=55%	TGFBR2/CD55/HLA-E/CD81/HLA-A/PTPRC/CD3E
544	Umbrella cells_OAB	GO_BP	GO:0006882	intracellular zinc ion homeostasis	15	-0.668613	-1.7801	0.00897274	0.0613987	0.0485982	205	tags=33%, list=4%, signal=32%	MT1E/MT1X/MT2A/MT1A/MT1M
545	Umbrella cells_OAB	GO_BP	GO:0009154	purine ribonucleotide catabolic process	54	-0.453046	-1.62018	0.00896391	0.0613987	0.0485982	581	tags=33%, list=10%, signal=30%	APP/PGK1/NT5C2/STAT3/PFKL/HIF1A/ARL2/PFKP/ZBTB20/NT5C/IER3/LDHA/NUPR1/GAPDH/PNP/DDIT4/ALDOA/COL6A1
546	Umbrella cells_OAB	GO_BP	GO:0048839	inner ear development	50	0.473702	1.59216	0.00898036	0.0613987	0.0485982	1000	tags=44%, list=18%, signal=36%	SLITRK6/WNT5A/ATP8B1/PLS1/FZD3/GATA3/SLC44A4/FGFR2/ESRP1/MYCL/TTC8/HOXA13/FZD6/ADAM10/GATA2/SOX9/MYO6/TFAP2A/TRIP11/ATG5/CEP290/MPV17
547	Umbrella cells_OAB	GO_BP	GO:0032801	receptor catabolic process	16	-0.654548	-1.77282	0.00920707	0.0628337	0.049734	125	tags=25%, list=2%, signal=25%	MYLIP/TGFB1/LAPTM5/APOE
548	Umbrella cells_OAB	GO_BP	GO:0031214	biomineral tissue development	46	-0.47354	-1.63678	0.00930527	0.0633879	0.0501727	197	tags=20%, list=4%, signal=19%	FOSL2/CEBPB/TGFB1/MGP/COL6A1/CCL3/SRGN/COL1A2/COL1A1
549	Umbrella cells_OAB	GO_BP	GO:0042472	inner ear morphogenesis	24	0.578738	1.65691	0.00945208	0.0642707	0.0508714	726	tags=50%, list=13%, signal=44%	SLITRK6/WNT5A/PLS1/FZD3/GATA3/SLC44A4/FGFR2/FZD6/GATA2/SOX9/MYO6/TFAP2A
550	Umbrella cells_OAB	GO_BP	GO:0033209	tumor necrosis factor-mediated signaling pathway	47	-0.469232	-1.63001	0.00952936	0.0646784	0.0511941	1131	tags=40%, list=20%, signal=33%	HIPK1/CASP4/EIF5A/ACTN4/NFKBIA/PYCARD/LIMS1/TMSB4X/RELA/CYLD/PPP2CB/CARD16/FOXO3/TNFRSF14/MAPKAPK2/BIRC3/HSPA1A/HSPA1B/LAPTM5
551	Umbrella cells_OAB	GO_BP	GO:0051402	neuron apoptotic process	104	-0.371735	-1.49338	0.00958071	0.0649089	0.0513765	888	tags=27%, list=16%, signal=23%	KRAS/SET/CFLAR/HIF1A/FBXW7/MCL1/ZPR1/ATF4/BAX/IL6ST/PRNP/HRAS/NR4A2/FOXO3/UBB/NR3C1/NUPR1/PHB/GAPDH/CEBPB/SOD2/TUBA1A/COL6A1/CCL3/CCL2/COL6A2/MMP2/CORO1A
552	Umbrella cells_OAB	GO_BP	GO:0045912	negative regulation of carbohydrate metabolic process	16	-0.652233	-1.76655	0.00966864	0.0653859	0.0517542	656	tags=38%, list=12%, signal=33%	STAT3/MIDN/IER3/NUPR1/DDIT4/TGFB1
553	Umbrella cells_OAB	GO_BP	GO:0090279	regulation of calcium ion import	14	-0.679134	-1.77639	0.00976257	0.0657828	0.0520682	119	tags=64%, list=2%, signal=63%	SLC30A1/TRIM27/CTNNB1/SPINK1/PRNP/FYN/CCL3/CXCL12/CCL2
554	Umbrella cells_OAB	GO_BP	GO:0060627	regulation of vesicle-mediated transport	174	-0.325228	-1.4091	0.00975763	0.0657828	0.0520682	978	tags=24%, list=17%, signal=21%	RACK1/ITGA2/RAB8B/LETMD1/DYNC1LI1/MAPK1/ARF6/PYCARD/EFNB2/ACTG1/CD151/VEGFA/CAV1/CD63/NR1H2/RAB9A/RDX/S100A10/STX4/SNF8/SERPINE1/GNAI2/LAMP1/CNN2/SDCBP/RAB21/ACTB/SNX9/RAP1B/CALR/MAP2K2/CYBA/C3/RAC2/ARHGDIA/PLCG2/MSN/SELE/APOE/PTPRC/CCL2/CORO1A
555	Umbrella cells_OAB	GO_BP	GO:0070613	regulation of protein processing	23	-0.58463	-1.73501	0.00981523	0.0659663	0.0522135	646	tags=48%, list=12%, signal=42%	PLAT/MMP14/S100A10/MYH9/PRNP/SERPINE1/CARD16/THBS1/PLAU/PLAUR/GSN
556	Umbrella cells_OAB	GO_BP	GO:0002757	immune response-activating signaling pathway	166	-0.329261	-1.41761	0.00982514	0.0659663	0.0522135	929	tags=26%, list=17%, signal=22%	NFKBIA/C1QBP/BTN3A2/MAPK1/PYCARD/BAG6/FOSL1/MALT1/CAV1/SEC14L1/CSNK1A1/BAX/RELA/CYLD/PRNP/IRF3/HRAS/FOXP1/RPS3/TNIP1/NECTIN2/FOSL2/NINJ1/MAPKAPK2/CD81/OAS1/NOP53/HLA-A/PHB/BIRC3/CYBA/HSPA1A/HLA-DRB1/C3/SQSTM1/HSPA1B/HLA-DQB1/HLA-DPB1/FYN/PLCG2/LAPTM5/PTPRC/CD3E
557	Umbrella cells_OAB	GO_BP	GO:2000026	regulation of multicellular organismal development	444	-0.264689	-1.27101	0.00985885	0.0660738	0.0522986	1045	tags=27%, list=19%, signal=24%	NRARP/VGLL4/CDKN2B/TXLNG/PGK1/HAX1/NIN/NDFIP1/CREB1/IFRD1/STK25/JAK1/PCID2/GDI1/RHOA/RACK1/STAT3/ATP2B4/BMP2/VSIR/CTNNB1/NOTCH2/NFKBIA/MACF1/ITGB1/CFL1/ID4/KRAS/CTDSP1/TWF2/YY1/BAG6/MMP14/HIF1A/F3/FBXW7/MALT1/PRMT1/TGFBR2/AP3D1/GJA1/VEGFA/CAV1/NAP1L1/BRD7/ZPR1/TPBG/B4GALT5/BRD4/ATF4/SMAD3/BRD2/S100A10/IL6ST/RELA/RHEB/CYLD/DNAJB11/GTF2I/RNH1/CDKN1B/FOXP1/BAD/SERPINE1/FOXO3/QKI/CD74/NIBAN2/PRDX2/SA…
558	Umbrella cells_OAB	GO_BP	GO:0070509	calcium ion import	17	-0.63957	-1.75931	0.0099436	0.0665223	0.0526536	119	tags=53%, list=2%, signal=52%	TRIM27/ATP2B4/CTNNB1/SPINK1/PRNP/FYN/CCL3/CXCL12/CCL2
559	Umbrella cells_OAB	GO_BP	GO:0070482	response to oxygen levels	138	-0.344329	-1.44544	0.00997776	0.0666315	0.05274	759	tags=22%, list=14%, signal=20%	VEGFA/CAV1/ATF4/CDKN1A/SMAD3/ERO1A/NR4A2/CDKN1B/BAD/FOXO3/FOSL2/IL1A/AQP3/LMNA/NOP53/THBS1/RORA/NDRG1/PLAU/STUB1/SOD2/DDIT4/ZEB2/TGFB1/HMOX1/CXCR4/COL6A1/SOD3/CXCL12/COL1A1/MMP2
560	Umbrella cells_OAB	GO_BP	GO:0042273	ribosomal large subunit biogenesis	49	-0.460937	-1.6147	0.0100417	0.0667004	0.0527946	1146	tags=55%, list=20%, signal=44%	RPL14/ZNF622/NIFK/RRP15/RPLP0/SNU13/NIP7/MRTO4/GTF3A/NOP16/MRPL20/RPL7/RPL5/RSL24D1/ZNHIT3/RPL6/RPL11/NSA2/RPL35A/RPL7A/RPL10A/RPL35/NOP53/RPL10/RPL23A/NHP2/RPL26
561	Umbrella cells_OAB	GO_BP	GO:0045088	regulation of innate immune response	167	-0.328398	-1.41516	0.0100253	0.0667004	0.0527946	770	tags=22%, list=14%, signal=19%	HSP90AA1/CAV1/NR1H2/RPS19/SEC14L1/CSNK1A1/CRK/TRIM56/RELA/CDC37/CYLD/IRF3/LAMP1/TNIP1/NECTIN2/AKIRIN2/NINJ1/MAPKAPK2/HLA-E/HLA-B/OAS1/NOP53/HLA-A/PHB/BIRC3/CYBA/HSPA1A/SQSTM1/HSPA1B/SERPING1/TGFB1/FYN/PLCG2/A2M/CCL5/APOE
562	Umbrella cells_OAB	GO_BP	GO:0022603	regulation of anatomical structure morphogenesis	272	-0.293857	-1.34372	0.010009	0.0667004	0.0527946	1008	tags=32%, list=18%, signal=28%	PAK2/TIAM1/ZC3H12A/JAG1/CEMIP2/HIPK1/CDC42SE1/MYDGF/CORO1C/SEMA4B/TJP1/PQBP1/PGK1/NIN/IFRD1/RHOQ/STK25/JAK1/VAT1/GDI1/RACK1/STAT3/ATP2B4/BMP2/CD44/SLC9A3R1/CTNNB1/CFDP1/MACF1/ITGB1/CFL1/HEXB/TWF2/EFNB2/HIF1A/F3/TGFBR2/GJA1/GNA13/FIS1/VEGFA/CORO1B/WDR1/RDX/CRK/RELA/MYL12A/MYH9/CDC42EP3/GTF2I/RNH1/DIAPH1/FOXP1/SERPINE1/NIBAN2/BTG1/NINJ1/RAB21/IL1A/SPAG9/MAP2K2/CDC42EP5/YWHAH/THBS1/IL1B/CXCL8/C3/ADA…
563	Umbrella cells_OAB	GO_BP	GO:0030168	platelet activation	38	-0.498059	-1.65297	0.010158	0.0673534	0.0533114	806	tags=37%, list=14%, signal=32%	FUNDC2/GNA13/ACTG1/IL6ST/MYL12A/MYH9/CSRP1/ACTB/MYL9/PLCG2/FLNA/IL6/APOE/COL3A1
564	Umbrella cells_OAB	GO_BP	GO:0043367	CD4-positive, alpha-beta T cell differentiation	31	-0.528625	-1.67684	0.0101903	0.0674476	0.053386	1244	tags=52%, list=22%, signal=40%	STAT6/RC3H2/ZC3H12A/JAK1/STAT3/MALT1/KMT2A/BRD4/BRD2/FOXP1/JUNB/SOCS3/RORA/HLA-DRB1/HLA-DRA/IL6
565	Umbrella cells_OAB	GO_BP	GO:1990000	amyloid fibril formation	23	-0.58314	-1.73059	0.0102815	0.0679304	0.0537681	813	tags=35%, list=15%, signal=30%	APP/PFDN2/HNRNPA1/PFDN5/TARDBP/FUS/GSN/APOE
566	Umbrella cells_OAB	GO_BP	GO:2000060	positive regulation of ubiquitin-dependent protein catabolic process	48	-0.464078	-1.6188	0.0103082	0.067987	0.0538129	811	tags=33%, list=14%, signal=29%	PIAS1/GCLC/RACK1/FBXW7/VCP/RAD23A/CSNK1D/CSNK1A1/DDRGK1/CSNK1E/NOP53/HSPA1A/STUB1/HSPA1B/GABARAP/LAPTM5
567	Umbrella cells_OAB	GO_BP	GO:1903317	regulation of protein maturation	25	-0.565913	-1.71219	0.0103474	0.0681248	0.053922	646	tags=44%, list=12%, signal=39%	PLAT/MMP14/S100A10/MYH9/PRNP/SERPINE1/CARD16/THBS1/PLAU/PLAUR/GSN
568	Umbrella cells_OAB	GO_BP	GO:0001541	ovarian follicle development	15	-0.663325	-1.76602	0.010452	0.0686927	0.0543715	832	tags=40%, list=15%, signal=34%	MMP14/VEGFA/BAX/FOXO3/CEBPB/MMP2
569	Umbrella cells_OAB	GO_BP	GO:0002455	humoral immune response mediated by circulating immunoglobulin	13	-0.688568	-1.76782	0.0106309	0.0695155	0.0550228	326	tags=54%, list=6%, signal=51%	CD55/CD81/C3/SERPING1/C1R/C1S/PTPRC
570	Umbrella cells_OAB	GO_BP	GO:0002637	regulation of immunoglobulin production	23	-0.581677	-1.72625	0.010625	0.0695155	0.0550228	589	tags=30%, list=11%, signal=27%	DNAJB9/STX4/HLA-E/PHB/TGFB1/IL6/PTPRC
571	Umbrella cells_OAB	GO_BP	GO:0007565	female pregnancy	60	-0.433869	-1.5825	0.0106331	0.0695155	0.0550228	956	tags=35%, list=17%, signal=29%	ITGA2/C1QBP/UBE2Q1/ITGA3/FOSL1/NR2F2/GJA1/VEGFA/TRIM28/IGFBP5/IGFBP2/RPL29/TIMP1/RGS2/FKBP4/JUNB/CALR/IL1B/FBLN1/IGFBP7/MMP2
572	Umbrella cells_OAB	GO_BP	GO:0051262	protein tetramerization	35	-0.508116	-1.65672	0.0106618	0.069545	0.0550462	416	tags=26%, list=7%, signal=24%	STK4/VASP/GLS/HLA-DRB1/ALDH1A3/SOD2/ALDOA/COL6A1/EVL
573	Umbrella cells_OAB	GO_BP	GO:0042325	regulation of phosphorylation	334	-0.27939	-1.30531	0.0106749	0.069545	0.0550462	982	tags=26%, list=18%, signal=23%	RHOA/PRKAR1A/RACK1/ATP2B4/BMP2/CD44/SLC9A3R1/FNIP2/MAPK1/PYCARD/KRAS/PTGES3/CTDSP1/NCK1/SPINK1/NR2F2/FBXW7/MALT1/TGFBR2/HIPK3/HSP90AA1/VEGFA/CAV1/ZFP91/JTB/CSNK1D/SERTAD1/RICTOR/CDKN1A/CTDSP2/TARDBP/BAX/MIDN/IL6ST/CDC37/MVP/PRNP/HRAS/ANKLE2/CDKN1B/CCND2/RPS3/BAD/CCNH/ERP29/TERF2IP/CD74/CCND3/DUSP1/TNFRSF14/DDRGK1/CALM3/CCNG2/STK4/SDCBP/RGS2/SPAG9/ACTB/SNX9/EEF1A1/SFN/FKBP8/MAP2K2/NOP53/SOCS3/PHB/…
574	Umbrella cells_OAB	GO_BP	GO:0007179	transforming growth factor beta receptor signaling pathway	85	-0.391373	-1.51934	0.0107191	0.0697115	0.0551779	1055	tags=28%, list=19%, signal=23%	PIN1/CDKN2B/STAT3/BMP2/PXN/JUN/ITGA3/TGFBR2/FNTA/STRAP/SMAD3/ARID4B/GIPC1/SDCBP/ZYX/THBS1/HSPA1A/STUB1/PMEPA1/ZEB2/TGFB1/LTBP4/COL3A1/COL1A2
575	Umbrella cells_OAB	GO_BP	GO:1902532	negative regulation of intracellular signal transduction	222	-0.306712	-1.37032	0.0107914	0.0700594	0.0554533	992	tags=29%, list=18%, signal=25%	BID/IGBP1/RACK1/ATP2B4/BMP2/CD44/SLC9A3R1/CTNNB1/NFKBIA/ARMC10/ITGB1/PYCARD/OPTN/PPM1B/ITGA3/SPINK1/HIF1A/PRMT1/GRINA/HIPK3/LITAF/VDAC2/PER1/CAV1/PARL/ATF4/TMSB4X/RELA/CYLD/PRNP/UBE2D1/DUSP5/PIK3IP1/PPP2CB/NDRG2/RNF149/STMN1/CUL3/PHLDA3/CD74/DUSP1/TNIP1/DUSP2/RGS2/PPIF/NDUFA13/TPT1/NOP53/PHB/THBS1/RORA/IL1B/HSPA1A/PLAUR/PMEPA1/FBLN1/SOD2/PDCD6/DDIT4/MIF/FYN/CXCL12/APOE/PTPRC
576	Umbrella cells_OAB	GO_BP	GO:0045732	positive regulation of protein catabolic process	99	-0.374432	-1.49143	0.0108112	0.0700666	0.055459	844	tags=29%, list=15%, signal=25%	PSMC3/BAG6/FBXW7/HSP90AA1/CAV1/VCP/RAD23A/CSNK1D/OAZ2/CSNK1A1/RDX/CDKN1B/SNF8/DDRGK1/CSNK1E/OAZ1/SNX9/IER3/CD81/NDUFA13/NOP53/NUPR1/IL1B/HSPA1A/STUB1/HSPA1B/GABARAP/MSN/APOE
577	Umbrella cells_OAB	GO_BP	GO:0009261	ribonucleotide catabolic process	58	-0.438172	-1.58706	0.0108355	0.0701022	0.0554872	581	tags=22%, list=10%, signal=20%	ARL2/PFKP/ZBTB20/NT5C/IER3/LDHA/NUPR1/UPP1/GAPDH/PNP/DDIT4/ALDOA/COL6A1
578	Umbrella cells_OAB	GO_BP	GO:0045582	positive regulation of T cell differentiation	47	-0.465528	-1.61715	0.0108726	0.0702204	0.0555807	810	tags=38%, list=14%, signal=33%	RHOA/VSIR/MALT1/TGFBR2/AP3D1/BRD7/BRD4/BRD2/CYLD/BAD/FOXO3/CD74/ACTB/HLA-DRB1/HLA-DRA/PNP/IL7R/PTPRC
579	Umbrella cells_OAB	GO_BP	GO:0045598	regulation of fat cell differentiation	54	-0.445654	-1.59375	0.0109304	0.0704715	0.0557795	455	tags=24%, list=8%, signal=22%	SAV1/ZFP36/STK4/RORA/INSIG1/ADIRF/CEBPB/CCDC85B/SOD2/RARRES2/ZFP36L2/TGFB1/IL6
580	Umbrella cells_OAB	GO_BP	GO:1901699	cellular response to nitrogen compound	232	-0.302735	-1.35941	0.0110796	0.0713105	0.0564435	651	tags=16%, list=12%, signal=14%	NSMCE3/CRK/RELA/GNA15/PRNP/IRF3/HRAS/NR4A2/DIAPH1/IGFBP5/GNAI2/FOXO3/CUL3/GNB1/ACTB/RAP1B/NR4A1/SOCS3/RBM4/IL1B/RGS10/INSIG1/CEBPB/CYP1B1/KLF2/RARRES2/ICAM1/FYN/FLNA/CXCR4/VIM/COL6A1/COL3A1/COL1A2/COL1A1/MMP2
581	Umbrella cells_OAB	GO_BP	GO:0006468	protein phosphorylation	405	-0.268936	-1.28092	0.0111563	0.0716804	0.0567363	994	tags=24%, list=18%, signal=21%	STK25/JAK1/RHOA/PRKAR1A/RACK1/RPS6KA3/MKNK2/ATP2B4/BMP2/CD44/SLC9A3R1/FNIP2/MAPK1/PYCARD/KRAS/CTDSP1/TP53RK/NCK1/SPINK1/NR2F2/FBXW7/MALT1/PRDX4/TGFBR2/HIPK3/HSP90AA1/VEGFA/CAV1/ZFP91/CSNK2B/JTB/CSNK1D/SERTAD1/CSNK1A1/RICTOR/CDKN1A/MAP3K8/CTDSP2/TARDBP/BAX/BRD2/IL6ST/CDC37/MVP/PRNP/HRAS/CDKN1B/CCND2/RPS3/CCNH/ERP29/TERF2IP/CD74/CCND3/DUSP1/TNFRSF14/DDRGK1/CALM3/CCNG2/CSNK1E/STK4/MAPKAPK2/RGS2/SPAG…
582	Umbrella cells_OAB	GO_BP	GO:2000514	regulation of CD4-positive, alpha-beta T cell activation	27	-0.550106	-1.69102	0.0115304	0.0739573	0.0585386	1209	tags=52%, list=22%, signal=41%	RC3H2/ZC3H12A/NDFIP1/VSIR/MALT1/TGFBR2/BRD4/CD55/BRD2/JUNB/CD81/HLA-DRB1/HLA-DRA/CD3E
583	Umbrella cells_OAB	GO_BP	GO:0046427	positive regulation of receptor signaling pathway via JAK-STAT	13	-0.683251	-1.75417	0.0116411	0.0745387	0.0589987	170	tags=31%, list=3%, signal=30%	CYP1B1/IL6/IL7R/CCL5
584	Umbrella cells_OAB	GO_BP	GO:0060113	inner ear receptor cell differentiation	20	0.599834	1.64362	0.0116969	0.074768	0.0591802	1148	tags=45%, list=20%, signal=36%	SLITRK6/ATP8B1/PLS1/ESRP1/MYCL/TTC8/MYO6/TRIP11/HES1
585	Umbrella cells_OAB	GO_BP	GO:0070588	calcium ion transmembrane transport	71	-0.41157	-1.54835	0.0117644	0.0750709	0.05942	664	tags=20%, list=12%, signal=18%	BAX/ERO1A/PRNP/DIAPH1/TMEM165/CALM3/CYBA/FYN/PLCG2/FLNA/CCL3/ANXA6/PTPRC/CORO1A
586	Umbrella cells_OAB	GO_BP	GO:0006195	purine nucleotide catabolic process	57	-0.436235	-1.57552	0.0119969	0.0764241	0.060491	581	tags=32%, list=10%, signal=29%	APP/PGK1/NT5C2/STAT3/PFKL/HIF1A/ARL2/PFKP/ZBTB20/NT5C/IER3/LDHA/NUPR1/GAPDH/PNP/DDIT4/ALDOA/COL6A1
587	Umbrella cells_OAB	GO_BP	GO:2001237	negative regulation of extrinsic apoptotic signaling pathway	44	-0.471679	-1.61419	0.0121212	0.0770843	0.0610136	633	tags=30%, list=11%, signal=26%	RELA/SERPINE1/PRDX2/PEA15/IL1A/IFI6/LMNA/THBS1/IL1B/HSPA1A/HSPA1B/ICAM1/HMOX1
588	Umbrella cells_OAB	GO_BP	GO:0043537	negative regulation of blood vessel endothelial cell migration	13	-0.680983	-1.74835	0.0121702	0.0772642	0.061156	982	tags=46%, list=18%, signal=38%	RHOA/ATP2B4/CSNK2B/THBS1/TGFB1/APOE
589	Umbrella cells_OAB	GO_BP	GO:0045862	positive regulation of proteolysis	156	-0.331022	-1.4135	0.0122499	0.0776379	0.0614518	1083	tags=33%, list=19%, signal=27%	MYC/PIAS1/PSME2/GCLC/PDCD2/BID/RACK1/STAT3/VSIR/PSME1/HSPE1/PYCARD/PSMC3/BAG6/MMP14/F3/FBXW7/MALT1/FIS1/CAV1/VCP/RAD23A/CSNK1D/CSNK1A1/SMAD3/MTCH1/BAX/S100A10/CYCS/MYH9/PRSS22/RPS3/BAD/DDRGK1/CSNK1E/MBP/SNX9/NDUFA13/NOP53/NUPR1/IL1B/HSPA1A/STUB1/HSPA1B/PRELID1/PDCD6/GABARAP/GSN/FYN/LAPTM5/APOE
590	Umbrella cells_OAB	GO_BP	GO:0071450	cellular response to oxygen radical	10	-0.728459	-1.73682	0.0123153	0.0777887	0.0615712	458	tags=40%, list=8%, signal=37%	PRDX2/PRDX1/SOD2/SOD3
591	Umbrella cells_OAB	GO_BP	GO:0071451	cellular response to superoxide	10	-0.728459	-1.73682	0.0123153	0.0777887	0.0615712	458	tags=40%, list=8%, signal=37%	PRDX2/PRDX1/SOD2/SOD3
592	Umbrella cells_OAB	GO_BP	GO:0071887	leukocyte apoptotic process	42	-0.476336	-1.61529	0.0123996	0.0781888	0.0618878	664	tags=26%, list=12%, signal=23%	BAX/IRF3/FOXP1/CD74/TSC22D3/PRELID1/MIF/IL6/IL7R/CCL5/CXCL12
593	Umbrella cells_OAB	GO_BP	GO:2000107	negative regulation of leukocyte apoptotic process	19	-0.607466	-1.71963	0.0124347	0.0782604	0.0619445	549	tags=37%, list=10%, signal=33%	FOXP1/CD74/TSC22D3/MIF/IL7R/CCL5/CXCL12
594	Umbrella cells_OAB	GO_BP	GO:0033619	membrane protein proteolysis	33	-0.512603	-1.65111	0.0124529	0.0782604	0.0619445	396	tags=30%, list=7%, signal=28%	PARL/MYH9/TIMP1/SNX9/TIMP3/MMP7/IL1B/TGFB1/TIMP2/APOE
595	Umbrella cells_OAB	GO_BP	GO:0009894	regulation of catabolic process	468	-0.260215	-1.25496	0.012563	0.0788196	0.0623871	1093	tags=25%, list=20%, signal=22%	HNRNPU/TRIM27/ABHD5/PIAS1/PSME2/N4BP1/VGLL4/PIN1/GCLC/APP/ALKBH5/HAX1/NDFIP1/EXOC7/WDR45/QSOX1/PCID2/RACK1/STAT3/ATP2B4/PABPC4/VSIR/PSME1/SERBP1/CIRBP/STX5/CHMP4B/ITGB1/PYCARD/PSMD2/OPTN/PSMC3/BAG6/HIF1A/FBXW7/PNPLA2/KHSRP/MCL1/RPL5/HSP90AA1/EIF4A3/CAV1/RPL23/VCP/PARL/RAD23A/CSNK1D/OAZ2/CSNK1A1/RDX/SMAD3/TARDBP/BAX/RELA/ZC3HAV1/RHEB/MYCBP2/PSMD3/ARL2/CDKN1B/SNF8/BAD/HNRNPAB/RPL11/FOXO3/QKI/PPP1CA…
596	Umbrella cells_OAB	GO_BP	GO:0045058	T cell selection	18	-0.617073	-1.7217	0.0126437	0.0791931	0.0626827	990	tags=61%, list=18%, signal=50%	JAK1/RHOA/STAT3/BRD4/BRD2/CYLD/CD74/SOCS3/IL6/PTPRC/CD3E
597	Umbrella cells_OAB	GO_BP	GO:0001764	neuron migration	48	-0.455898	-1.59026	0.0129742	0.0809908	0.0641057	982	tags=38%, list=18%, signal=31%	RHOA/STAT3/CTNNB1/ITGA3/NR2F2/GJA1/HSP90AA1/VEGFA/BAX/CRK/NR4A2/DDIT4/FYN/TUBA1A/FLNA/CXCR4/CXCL12/COL3A1
598	Umbrella cells_OAB	GO_BP	GO:0031334	positive regulation of protein-containing complex assembly	84	-0.388354	-1.50512	0.0129664	0.0809908	0.0641057	992	tags=36%, list=18%, signal=30%	BID/RHOA/RACK1/FNIP2/ARF6/PYCARD/NCK1/HSP90AA1/VEGFA/NR1H2/VCP/RICTOR/RHOC/BAX/CDC42EP3/ARL2/CDKN1B/RPS3/VASP/SNX9/RAP1B/CDC42EP5/HSPA1A/STUB1/HSPA1B/LCP1/TGFB1/PLCG2/MSN/EVL
599	Umbrella cells_OAB	GO_BP	GO:0043922	negative regulation by host of viral transcription	10	-0.724577	-1.72756	0.0130624	0.0812702	0.0643268	69	tags=60%, list=1%, signal=59%	JUN/PSMC3/TARDBP/CCL4/CCL3/CCL5
600	Umbrella cells_OAB	GO_BP	GO:0003018	vascular process in circulatory system	67	-0.414827	-1.54489	0.0130614	0.0812702	0.0643268	167	tags=16%, list=3%, signal=16%	RGS2/KLF2/SOD2/ZEB2/TGFB1/AKAP12/ACTA2/SOD3/APOE/SLC2A3/MMP2
601	Umbrella cells_OAB	GO_BP	GO:0050919	negative chemotaxis	10	0.712445	1.62931	0.0131433	0.081637	0.0646172	658	tags=50%, list=12%, signal=44%	FLRT3/WNT5A/ROBO1/EFNA5/SEMA5A
602	Umbrella cells_OAB	GO_BP	GO:0050857	positive regulation of antigen receptor-mediated signaling pathway	12	-0.692469	-1.7384	0.0132301	0.0819035	0.0648281	633	tags=58%, list=11%, signal=52%	RELA/CYLD/FOXP1/RPS3/NECTIN2/CD81/PTPRC
603	Umbrella cells_OAB	GO_BP	GO:0044706	multi-multicellular organism process	66	-0.415932	-1.54486	0.0132138	0.0819035	0.0648281	956	tags=38%, list=17%, signal=32%	ITGA2/B4GALT1/C1QBP/HEXB/UBE2Q1/ITGA3/FOSL1/NR2F2/GJA1/VEGFA/TRIM28/IGFBP5/IGFBP2/RPL29/PITHD1/MAFF/TIMP1/RGS2/FKBP4/JUNB/CALR/IL1B/FBLN1/IGFBP7/MMP2
604	Umbrella cells_OAB	GO_BP	GO:0070262	peptidyl-serine dephosphorylation	10	-0.723444	-1.72486	0.0133999	0.0828173	0.0655514	916	tags=40%, list=16%, signal=34%	PPTC7/NCK1/PPP2CB/DUSP1
605	Umbrella cells_OAB	GO_BP	GO:0010755	regulation of plasminogen activation	10	-0.723143	-1.72414	0.0134481	0.0829778	0.0656784	646	tags=60%, list=12%, signal=53%	PLAT/S100A10/SERPINE1/THBS1/PLAU/PLAUR
606	Umbrella cells_OAB	GO_BP	GO:0036293	response to decreased oxygen levels	126	-0.346982	-1.43749	0.0134709	0.0829815	0.0656813	615	tags=23%, list=11%, signal=21%	VEGFA/CAV1/ATF4/SMAD3/ERO1A/NR4A2/CDKN1B/BAD/FOXO3/FOSL2/IL1A/AQP3/LMNA/NOP53/THBS1/RORA/NDRG1/PLAU/STUB1/SOD2/DDIT4/ZEB2/TGFB1/HMOX1/CXCR4/COL6A1/SOD3/CXCL12/MMP2
607	Umbrella cells_OAB	GO_BP	GO:0090102	cochlea development	10	0.71104	1.6261	0.0135706	0.0833684	0.0659876	1148	tags=60%, list=20%, signal=48%	SLITRK6/WNT5A/ADAM10/GATA2/SOX9/HES1
608	Umbrella cells_OAB	GO_BP	GO:0010629	negative regulation of gene expression	449	-0.260996	-1.25438	0.0135784	0.0833684	0.0659876	988	tags=23%, list=18%, signal=20%	PCID2/PLAT/PRKAR1A/RACK1/STAT3/ATP2B4/PABPC4/BMP2/VSIR/SERBP1/CTNNB1/CIRBP/RESF1/NOTCH2/TUSC2/RPS13/C1QBP/RPS26/PYCARD/YY1/PPM1B/HIF1A/FBXW7/KHSRP/GJA1/EIF4A3/VEGFA/CHMP1A/RPL13A/KMT2A/ATF4/CDKN1A/SMAD3/TARDBP/EIF3E/PAIP2/SIGIRR/ZC3HAV1/CYLD/TRIM28/PRNP/CHID1/RNH1/HRAS/PPP2CB/CNPY2/FOXP1/NDRG2/EIF4E/RPS3/IGFBP5/SERPINE1/MBD2/CARD16/HNRNPAB/ERP29/SMCHD1/QKI/HNRNPA0/CUL3/FUS/ZBTB20/CHD4/YBX1/CNOT6L…
609	Umbrella cells_OAB	GO_BP	GO:0051788	response to misfolded protein	13	-0.675111	-1.73327	0.0138298	0.0847726	0.067099	756	tags=62%, list=14%, signal=53%	UFD1/DERL1/CAV1/VCP/RNF126/CUL3/AKIRIN2/STUB1
610	Umbrella cells_OAB	GO_BP	GO:0050766	positive regulation of phagocytosis	16	-0.634044	-1.71728	0.0139199	0.0851725	0.0674156	327	tags=38%, list=6%, signal=35%	CALR/CYBA/C3/PLCG2/PTPRC/CCL2
611	Umbrella cells_OAB	GO_BP	GO:0051851	modulation by host of symbiont process	45	-0.463287	-1.59345	0.0139406	0.0851725	0.0674156	339	tags=31%, list=6%, signal=29%	JUN/CFL1/PSMC3/RAB9A/CHD1/TARDBP/EEF1A1/PHB/IFI27/PPIB/CCL4/CCL3/CCL5/APOE
612	Umbrella cells_OAB	GO_BP	GO:0071218	cellular response to misfolded protein	12	-0.689534	-1.73103	0.0139758	0.0852313	0.0674622	756	tags=67%, list=14%, signal=58%	UFD1/DERL1/CAV1/VCP/RNF126/CUL3/AKIRIN2/STUB1
613	Umbrella cells_OAB	GO_BP	GO:0048546	digestive tract morphogenesis	14	0.651446	1.62769	0.0139959	0.0852313	0.0674622	839	tags=43%, list=15%, signal=37%	TP63/WNT5A/AGR2/FGFR2/HOXA13/ID2
614	Umbrella cells_OAB	GO_BP	GO:0014002	astrocyte development	14	-0.661889	-1.73128	0.0141256	0.0855069	0.0676803	252	tags=43%, list=4%, signal=41%	APP/KRAS/IL1B/ZEB2/IL6/VIM
615	Umbrella cells_OAB	GO_BP	GO:0090090	negative regulation of canonical Wnt signaling pathway	45	-0.462615	-1.59114	0.0141181	0.0855069	0.0676803	1019	tags=40%, list=18%, signal=33%	CTNND1/BMP2/SLC9A3R1/CTNNB1/CAV1/PFDN5/TPBG/CSNK1A1/CYLD/FOXO3/IGFBP2/STK4/EMD/TLE4/TLE5/IGFBP4/APOE/IGFBP6
616	Umbrella cells_OAB	GO_BP	GO:0031348	negative regulation of defense response	82	-0.389181	-1.50161	0.0141057	0.0855069	0.0676803	745	tags=26%, list=13%, signal=23%	NR1H2/RPS19/SMAD3/TMSB4X/CRK/CYLD/ZFP36/HLA-E/IER3/HLA-B/OAS1/HLA-A/SOCS3/RORA/HLA-DRB1/SERPING1/TGFB1/FYN/A2M/APOE/PTPRC
617	Umbrella cells_OAB	GO_BP	GO:0043085	positive regulation of catalytic activity	307	-0.280827	-1.30101	0.0141328	0.0855069	0.0676803	992	tags=26%, list=18%, signal=23%	BID/RHOA/RACK1/STAT3/SLC5A3/ATP2B4/BMP2/VSIR/PSME1/HSPE1/CHTOP/MAPK1/ITGB1/PYCARD/PTGES3/LIMS1/MID1IP1/HIF1A/F3/FBXW7/MALT1/TGFBR2/FIS1/FNTA/HSP90AA1/VEGFA/CAV1/NR1H2/ZFP91/VCP/JTB/CDKN1A/SMAD3/RHOC/MTCH1/BAX/S100A10/TMSB4X/CYCS/GNA15/PRNP/HRAS/RPS2/STX4/PRSS22/CCND2/RPS3/BAD/ERP29/RALGDS/CD74/CCND3/PABPN1/DDRGK1/CALM3/MBP/SNX9/NDUFA13/MAP2K2/PHB/THBS1/IL1B/HSPA1A/RGS10/HLA-DRB1/RGS1/PRELID1/PDCD…
618	Umbrella cells_OAB	GO_BP	GO:0031589	cell-substrate adhesion	119	-0.349177	-1.43349	0.0142643	0.0861627	0.0681994	1005	tags=31%, list=18%, signal=26%	ITGAV/RHOA/CD44/ACTN4/ITGA2/CTNNB1/PXN/C1QBP/MACF1/ITGB1/LIMS1/ITGA3/MMP14/TRIOBP/ACTG1/VEGFA/CD63/SMAD3/HSD17B12/S100A10/CRK/ARL2/SERPINE1/STK4/ZYX/CALR/THBS1/RAC2/PLAU/FBLN1/CCDC80/APOD/FLNA/COL3A1/COL1A1/CD3E/CORO1A
619	Umbrella cells_OAB	GO_BP	GO:0051606	detection of stimulus	32	-0.511731	-1.63592	0.0143403	0.0864821	0.0684521	436	tags=28%, list=8%, signal=26%	CALM3/HLA-B/NR4A1/HLA-A/HLA-DRB1/SOD2/FYN/CXCR4/CXCL12
620	Umbrella cells_OAB	GO_BP	GO:0046032	ADP catabolic process	41	-0.476817	-1.60949	0.0143787	0.0865736	0.0685246	581	tags=37%, list=10%, signal=33%	APP/PGK1/STAT3/PFKL/HIF1A/ARL2/PFKP/ZBTB20/IER3/LDHA/NUPR1/GAPDH/DDIT4/ALDOA/COL6A1
621	Umbrella cells_OAB	GO_BP	GO:0019395	fatty acid oxidation	39	0.494052	1.57939	0.0144666	0.0868475	0.0687413	1951	tags=59%, list=35%, signal=39%	CROT/IVD/LONP2/SOX9/ACADM/DECR1/SCP2/APPL2/HADHA/ACOX1/PLIN5/ETFA/ECH1/HADH/PEX13/HSD17B4/CRAT/ECHDC1/ECHS1/HADHB/ADIPOR1/PRKAA1/CYP4V2
622	Umbrella cells_OAB	GO_BP	GO:0060537	muscle tissue development	132	-0.340437	-1.41984	0.0144707	0.0868475	0.0687413	1020	tags=36%, list=18%, signal=30%	HNRNPU/SVIL/VGLL4/CREB1/IFRD1/MYL6/RHOA/PRKAR1A/BMP2/CTNNB1/HMG20B/NOTCH2/ITGB1/KRAS/ZFAND5/CFLAR/YY1/EFNB2/NR2F2/PRMT1/GJA1/VEGFA/CAV1/SMAD3/FOXP1/IGFBP5/GPC1/NIBAN2/SAV1/FOSL2/MAFF/CSRP1/RGS2/EMD/PPIF/CALR/LMNA/NR4A1/NUPR1/VAMP5/NDUFV2/KDM6B/TPM1/TGFB1/MYH11/COL14A1/COL6A1/COL3A1
623	Umbrella cells_OAB	GO_BP	GO:0043525	positive regulation of neuron apoptotic process	30	-0.522953	-1.64601	0.0146191	0.0875972	0.0693347	947	tags=43%, list=17%, signal=36%	CTNNB1/CFLAR/FBXW7/MCL1/ATF4/BAX/PRNP/FOXO3/NR3C1/NUPR1/PHB/CCL3/MMP2
624	Umbrella cells_OAB	GO_BP	GO:0071322	cellular response to carbohydrate stimulus	51	-0.443038	-1.56615	0.0147014	0.0879492	0.0696134	676	tags=24%, list=12%, signal=21%	SMAD3/STX4/BAD/FOXO3/ZBTB20/PIM3/RBM4/HLA-DRB1/NME2/ICAM1/SERPINF1/COL1A1
625	Umbrella cells_OAB	GO_BP	GO:0009266	response to temperature stimulus	70	-0.405156	-1.5201	0.0147824	0.0882925	0.0698851	393	tags=33%, list=7%, signal=31%	GCLC/PTGS2/DNAJA2/CIRBP/NFKBIA/CHORDC1/HSP90AA1/VCP/CDKN1A/ERO1A/DNAJB1/MAPKAPK2/IL1A/BAG3/THBS1/HSPA1A/STUB1/HSPA1B/PDCD6/HMOX1/CXCR4/CXCL12/HSPB6
626	Umbrella cells_OAB	GO_BP	GO:0048145	regulation of fibroblast proliferation	33	-0.505363	-1.62779	0.0149485	0.0890018	0.0704465	756	tags=48%, list=14%, signal=42%	PAWR/MYC/CTNNB1/CAV1/KMT2A/CDKN1A/BAX/S100A6/HRAS/CD74/FOSL2/EMD/NUPR1/FTH1/SOD2/MIF
627	Umbrella cells_OAB	GO_BP	GO:0071168	protein localization to chromatin	19	0.598401	1.61928	0.0149489	0.0890018	0.0704465	472	tags=26%, list=8%, signal=24%	H4C3/MACROH2A1/ZMYND8/MSH2/SETD2
628	Umbrella cells_OAB	GO_BP	GO:0002920	regulation of humoral immune response	12	-0.686686	-1.72388	0.0150342	0.0893671	0.0707356	406	tags=67%, list=7%, signal=62%	CD55/CD59/PHB/IL1B/C3/SERPING1/A2M/PTPRC
629	Umbrella cells_OAB	GO_BP	GO:0051259	protein complex oligomerization	87	-0.38017	-1.48193	0.0151025	0.0896308	0.0709444	491	tags=20%, list=9%, signal=18%	JMJD6/FUS/CD74/STK4/NINJ1/VASP/MAT2A/GLS/HLA-DRB1/ALDH1A3/SOD2/MIF/ALDOA/ALOX5AP/COL6A1/EVL/COL1A2
630	Umbrella cells_OAB	GO_BP	GO:0060042	retina morphogenesis in camera-type eye	11	0.689561	1.61651	0.0152844	0.0905664	0.0716849	928	tags=55%, list=17%, signal=46%	PROM1/TTC8/THRB/SOX9/TFAP2A/TSPAN12
631	Umbrella cells_OAB	GO_BP	GO:0043114	regulation of vascular permeability	11	-0.699729	-1.71395	0.0158014	0.0918445	0.0726966	142	tags=45%, list=3%, signal=44%	VEGFA/ZEB2/TGFB1/AKAP12/APOE
632	Umbrella cells_OAB	GO_BP	GO:0033028	myeloid cell apoptotic process	13	-0.667431	-1.71355	0.0160906	0.0918445	0.0726966	900	tags=46%, list=16%, signal=39%	MAEA/ARF6/IRF3/MIF/IL6/CCL5
633	Umbrella cells_OAB	GO_BP	GO:1903376	regulation of oxidative stress-induced neuron intrinsic apoptotic signaling pathway	10	-0.716735	-1.70887	0.0155689	0.0918445	0.0726966	947	tags=70%, list=17%, signal=58%	PARK7/CTNNB1/HIF1A/FBXW7/MCL1/ATF4/MMP2
634	Umbrella cells_OAB	GO_BP	GO:1901623	regulation of lymphocyte chemotaxis	10	-0.715726	-1.70646	0.0158822	0.0918445	0.0726966	69	tags=40%, list=1%, signal=40%	CCL4/CCL3/CCL5/CCL2
635	Umbrella cells_OAB	GO_BP	GO:0097009	energy homeostasis	21	-0.579455	-1.68178	0.0157357	0.0918445	0.0726966	309	tags=19%, list=6%, signal=18%	UBB/SQSTM1/COL6A1/APOE
636	Umbrella cells_OAB	GO_BP	GO:0042100	B cell proliferation	21	-0.57911	-1.68077	0.0158337	0.0918445	0.0726966	688	tags=38%, list=12%, signal=34%	CDKN1A/BAX/CD74/FOSL2/CD81/MIF/IL7R/PTPRC
637	Umbrella cells_OAB	GO_BP	GO:0048708	astrocyte differentiation	28	-0.530719	-1.64332	0.0159042	0.0918445	0.0726966	1043	tags=50%, list=19%, signal=41%	APP/STAT3/BMP2/MAPK1/ID4/KRAS/IL6ST/QKI/NR3C1/IL1B/PLPP3/ZEB2/IL6/VIM
638	Umbrella cells_OAB	GO_BP	GO:0060441	epithelial tube branching involved in lung morphogenesis	10	0.704831	1.6119	0.0159121	0.0918445	0.0726966	900	tags=60%, list=16%, signal=50%	FGFR2/FOXA1/HOXA5/CTSH/SOX9/DAG1
639	Umbrella cells_OAB	GO_BP	GO:0032602	chemokine production	35	-0.493584	-1.60934	0.0158798	0.0918445	0.0726966	640	tags=31%, list=11%, signal=28%	SIGIRR/FOXP1/CD74/MBP/OAS1/IL1B/MIF/TGFB1/HMOX1/APOD/IL6
640	Umbrella cells_OAB	GO_BP	GO:0032642	regulation of chemokine production	35	-0.493584	-1.60934	0.0158798	0.0918445	0.0726966	640	tags=31%, list=11%, signal=28%	SIGIRR/FOXP1/CD74/MBP/OAS1/IL1B/MIF/TGFB1/HMOX1/APOD/IL6
641	Umbrella cells_OAB	GO_BP	GO:0009137	purine nucleoside diphosphate catabolic process	42	-0.468406	-1.5884	0.0159351	0.0918445	0.0726966	581	tags=36%, list=10%, signal=32%	APP/PGK1/STAT3/PFKL/HIF1A/ARL2/PFKP/ZBTB20/IER3/LDHA/NUPR1/GAPDH/DDIT4/ALDOA/COL6A1
642	Umbrella cells_OAB	GO_BP	GO:0009181	purine ribonucleoside diphosphate catabolic process	42	-0.468406	-1.5884	0.0159351	0.0918445	0.0726966	581	tags=36%, list=10%, signal=32%	APP/PGK1/STAT3/PFKL/HIF1A/ARL2/PFKP/ZBTB20/IER3/LDHA/NUPR1/GAPDH/DDIT4/ALDOA/COL6A1
643	Umbrella cells_OAB	GO_BP	GO:0010466	negative regulation of peptidase activity	44	-0.463457	-1.58605	0.015646	0.0918445	0.0726966	538	tags=59%, list=10%, signal=54%	SIAH2/PARK7/PIH1D1/KLF4/SERPINB8/PAK2/IFI16/IGBP1/PCID2/RPS6KA3/CD44/SERPINB6/VEGFA/SERPINE1/CARD16/TIMP1/UBXN1/IFI6/SFN/TIMP3/THBS1/GAPDH/PLAUR/SERPING1/SERPINF1/TIMP2
644	Umbrella cells_OAB	GO_BP	GO:0030183	B cell differentiation	49	-0.445883	-1.56196	0.0159904	0.0918445	0.0726966	988	tags=39%, list=18%, signal=32%	PCID2/NOTCH2/ITGB1/YY1/MMP14/MALT1/LRRC8A/BAX/CYLD/DNAJB9/BAD/IRF2BP2/FOSL2/LGALS1/ZFP36L2/PLCG2/ITM2A/IL6/PTPRC
645	Umbrella cells_OAB	GO_BP	GO:0045766	positive regulation of angiogenesis	56	-0.428235	-1.54192	0.0159617	0.0918445	0.0726966	413	tags=43%, list=7%, signal=40%	ZC3H12A/HIPK1/MYDGF/TJP1/JAK1/STAT3/ITGB1/HIF1A/F3/TGFBR2/VEGFA/SERPINE1/BTG1/NINJ1/IL1A/THBS1/IL1B/CXCL8/C3/CYP1B1/PDCD6/HMOX1/CXCR4/HSPB6
646	Umbrella cells_OAB	GO_BP	GO:1902107	positive regulation of leukocyte differentiation	68	-0.406587	-1.51835	0.0160863	0.0918445	0.0726966	1077	tags=37%, list=19%, signal=30%	SMARCB1/HAX1/CREB1/PCID2/RHOA/VSIR/NOTCH2/MMP14/MALT1/TGFBR2/AP3D1/BRD7/BRD4/BRD2/CYLD/BAD/FOXO3/CD74/ACTB/HLA-DRB1/HLA-DRA/PNP/TGFB1/IL7R/PTPRC
647	Umbrella cells_OAB	GO_BP	GO:1903708	positive regulation of hemopoiesis	68	-0.406587	-1.51835	0.0160863	0.0918445	0.0726966	1077	tags=37%, list=19%, signal=30%	SMARCB1/HAX1/CREB1/PCID2/RHOA/VSIR/NOTCH2/MMP14/MALT1/TGFBR2/AP3D1/BRD7/BRD4/BRD2/CYLD/BAD/FOXO3/CD74/ACTB/HLA-DRB1/HLA-DRA/PNP/TGFB1/IL7R/PTPRC
648	Umbrella cells_OAB	GO_BP	GO:0006790	sulfur compound metabolic process	103	0.379812	1.44962	0.0158902	0.0918445	0.0726966	1583	tags=40%, list=28%, signal=29%	HMGCS2/GPX1/IDH1/GGT6/CHST9/ELOVL6/SUCLG1/HACD2/TM9SF2/GSTO2/GSTM4/PPCS/HS3ST5/PDK3/PAPSS1/MCCC1/APIP/MGST2/GSR/ELOVL1/MCEE/MMUT/BPNT1/ICMT/GSS/BTD/B3GNT3/METTL16/DLD/SUCLG2/FAR1/HS2ST1/HSD17B4/PDHX/MAT2B/ACSF2/DLAT/TSTD1/GSTZ1/GNS/ARL6IP5
649	Umbrella cells_OAB	GO_BP	GO:1902903	regulation of supramolecular fiber organization	163	-0.321297	-1.38044	0.0160443	0.0918445	0.0726966	890	tags=26%, list=16%, signal=22%	ARF6/PYCARD/MID1IP1/TWF2/NCK1/PFDN2/TRIOBP/ACTG1/CORO1B/PFDN5/ARPC5L/WDR1/RICTOR/RDX/SMAD3/RHOC/S100A10/TMSB4X/CDC42EP3/RNH1/ARL2/CDKN1B/RPS3/STMN1/VASP/SNX9/FKBP4/CDC42EP5/TMSB10/HSPA1A/GMFG/TPM1/HSPA1B/GSN/COTL1/FLNA/AEBP1/COL6A1/CXCL12/EVL/APOE/CORO1A
650	Umbrella cells_OAB	GO_BP	GO:0042327	positive regulation of phosphorylation	198	-0.30714	-1.35198	0.0160744	0.0918445	0.0726966	811	tags=28%, list=14%, signal=25%	RHOA/RACK1/ATP2B4/BMP2/CD44/FNIP2/MAPK1/KRAS/PTGES3/FBXW7/MALT1/TGFBR2/HSP90AA1/VEGFA/CAV1/ZFP91/JTB/CSNK1D/RICTOR/CDKN1A/IL6ST/PRNP/HRAS/CDKN1B/CCND2/RPS3/BAD/ERP29/CD74/CCND3/TNFRSF14/DDRGK1/CALM3/STK4/SDCBP/SNX9/MAP2K2/PHB/THBS1/IL1B/AREG/HLA-DRB1/C3/SQSTM1/PLAUR/PLPP3/RARRES2/MIF/TGFB1/FYN/PLCG2/IL6/CCL5/PTPRC/CD3E
651	Umbrella cells_OAB	GO_BP	GO:0006082	organic acid metabolic process	312	0.300521	1.31708	0.0158389	0.0918445	0.0726966	1591	tags=39%, list=28%, signal=29%	SRD5A2/ADSS2/CYP2J2/GATM/GPX1/SLC4A4/ERLIN1/IDH1/ATP8B1/PSAT1/EDN1/ASS1/GGT6/HACD3/CROT/PPA2/ELOVL6/PCCB/ARV1/PLA2G10/BCAT2/ACADSB/ERLIN2/HACD2/RIDA/PIBF1/ERRFI1/ALDH5A1/GSTO2/GSTM4/CRABP2/IVD/PDK3/GNPDA1/PAPSS1/FAHD1/DBT/CYP4B1/GOT2/MCCC1/APIP/ALDH6A1/DDAH1/PER2/MGST2/SYK/LONP2/ACBD5/ALOX5/SOX9/ACADM/ELOVL1/MCEE/ASAH1/CYP4F12/MMUT/DECR1/BPNT1/ENOSF1/SCP2/BCKDHB/CYP3A5/APPL2/ICMT/UEVLD/SLC38A1/MC…
652	Umbrella cells_OAB	GO_BP	GO:0043436	oxoacid metabolic process	312	0.300521	1.31708	0.0158389	0.0918445	0.0726966	1591	tags=39%, list=28%, signal=29%	SRD5A2/ADSS2/CYP2J2/GATM/GPX1/SLC4A4/ERLIN1/IDH1/ATP8B1/PSAT1/EDN1/ASS1/GGT6/HACD3/CROT/PPA2/ELOVL6/PCCB/ARV1/PLA2G10/BCAT2/ACADSB/ERLIN2/HACD2/RIDA/PIBF1/ERRFI1/ALDH5A1/GSTO2/GSTM4/CRABP2/IVD/PDK3/GNPDA1/PAPSS1/FAHD1/DBT/CYP4B1/GOT2/MCCC1/APIP/ALDH6A1/DDAH1/PER2/MGST2/SYK/LONP2/ACBD5/ALOX5/SOX9/ACADM/ELOVL1/MCEE/ASAH1/CYP4F12/MMUT/DECR1/BPNT1/ENOSF1/SCP2/BCKDHB/CYP3A5/APPL2/ICMT/UEVLD/SLC38A1/MC…
653	Umbrella cells_OAB	GO_BP	GO:0019220	regulation of phosphate metabolic process	393	-0.266104	-1.26297	0.0158987	0.0918445	0.0726966	997	tags=25%, list=18%, signal=22%	BOD1/IGBP1/RHOA/PRKAR1A/RACK1/STAT3/ATP2B4/BMP2/CD44/SLC9A3R1/FNIP2/MAPK1/PYCARD/KRAS/PTGES3/CTDSP1/PPP1R2/NCK1/SPINK1/HIF1A/NR2F2/FBXW7/MALT1/TGFBR2/HIPK3/FIS1/HSP90AA1/VEGFA/CAV1/ZFP91/VCP/JTB/CSNK1D/SERTAD1/RICTOR/CDKN1A/CTDSP2/TARDBP/BAX/MIDN/TMSB4X/IL6ST/CDC37/MVP/PRNP/HRAS/ANKLE2/ARL2/CDKN1B/CCND2/RPS3/BAD/CCNH/ERP29/TERF2IP/ZBTB20/CD74/CCND3/DUSP1/TNFRSF14/DDRGK1/CALM3/CCNG2/STK4/SDCBP/RGS…
654	Umbrella cells_OAB	GO_BP	GO:0051174	regulation of phosphorus metabolic process	393	-0.266104	-1.26297	0.0158987	0.0918445	0.0726966	997	tags=25%, list=18%, signal=22%	BOD1/IGBP1/RHOA/PRKAR1A/RACK1/STAT3/ATP2B4/BMP2/CD44/SLC9A3R1/FNIP2/MAPK1/PYCARD/KRAS/PTGES3/CTDSP1/PPP1R2/NCK1/SPINK1/HIF1A/NR2F2/FBXW7/MALT1/TGFBR2/HIPK3/FIS1/HSP90AA1/VEGFA/CAV1/ZFP91/VCP/JTB/CSNK1D/SERTAD1/RICTOR/CDKN1A/CTDSP2/TARDBP/BAX/MIDN/TMSB4X/IL6ST/CDC37/MVP/PRNP/HRAS/ANKLE2/ARL2/CDKN1B/CCND2/RPS3/BAD/CCNH/ERP29/TERF2IP/ZBTB20/CD74/CCND3/DUSP1/TNFRSF14/DDRGK1/CALM3/CCNG2/STK4/SDCBP/RGS…
655	Umbrella cells_OAB	GO_BP	GO:0050678	regulation of epithelial cell proliferation	134	-0.336675	-1.4071	0.0161996	0.0923254	0.0730772	855	tags=28%, list=15%, signal=25%	CFLAR/EFNB2/FGFBP1/SPINK1/HIF1A/NR2F2/F3/FBXW7/VEGFA/CAV1/RICTOR/SMAD3/BAX/HRAS/WDR13/CDKN1B/BAD/SAV1/ZFP36/STK4/SFN/NR4A1/NEAT1/KLF9/NUPR1/THBS1/AREG/POLD4/NME2/PDCD6/TGFB1/SERPINF1/HMOX1/CCL5/CXCL12/APOE/CCL2/SPARC
656	Umbrella cells_OAB	GO_BP	GO:0051881	regulation of mitochondrial membrane potential	34	-0.497573	-1.61253	0.0162372	0.0923985	0.073135	1053	tags=41%, list=19%, signal=34%	GCLC/BID/RACK1/TUSC2/VCP/BAX/BAD/IFI6/PPIF/UBB/PRELID1/SOD2/COL6A1/DCN
657	Umbrella cells_OAB	GO_BP	GO:0051279	regulation of release of sequestered calcium ion into cytosol	14	-0.653525	-1.70941	0.0163192	0.0925827	0.0732808	664	tags=36%, list=12%, signal=32%	BAX/DIAPH1/CALM3/CYBA/CORO1A
658	Umbrella cells_OAB	GO_BP	GO:0002707	negative regulation of lymphocyte mediated immunity	15	-0.640709	-1.70581	0.0162964	0.0925827	0.0732808	387	tags=47%, list=7%, signal=44%	CRK/HLA-E/HLA-B/HLA-A/TGFB1/IL7R/PTPRC
659	Umbrella cells_OAB	GO_BP	GO:0032722	positive regulation of chemokine production	25	-0.547458	-1.65635	0.0165312	0.0936432	0.0741202	475	tags=32%, list=8%, signal=29%	CD74/MBP/OAS1/IL1B/MIF/TGFB1/HMOX1/IL6
660	Umbrella cells_OAB	GO_BP	GO:0035739	CD4-positive, alpha-beta T cell proliferation	10	-0.712852	-1.69961	0.0167257	0.0944585	0.0747656	1030	tags=60%, list=18%, signal=49%	NDFIP1/VSIR/TGFBR2/CD55/CD81/CD3E
661	Umbrella cells_OAB	GO_BP	GO:2000561	regulation of CD4-positive, alpha-beta T cell proliferation	10	-0.712852	-1.69961	0.0167257	0.0944585	0.0747656	1030	tags=60%, list=18%, signal=49%	NDFIP1/VSIR/TGFBR2/CD55/CD81/CD3E
662	Umbrella cells_OAB	GO_BP	GO:0043547	positive regulation of GTPase activity	71	-0.400433	-1.50645	0.0167877	0.0946654	0.0749293	358	tags=14%, list=6%, signal=13%	SNX9/RGS10/RGS1/CCL20/CCL3L1/CCL4L2/CCL4/CCL3/CCL5/CCL2
663	Umbrella cells_OAB	GO_BP	GO:0006635	fatty acid beta-oxidation	29	0.530589	1.58893	0.01688	0.0950425	0.0752278	1523	tags=55%, list=27%, signal=40%	CROT/IVD/LONP2/ACADM/DECR1/SCP2/HADHA/ACOX1/PLIN5/ETFA/ECH1/HADH/HSD17B4/CRAT/ECHDC1/ECHS1
664	Umbrella cells_OAB	GO_BP	GO:1904645	response to amyloid-beta	15	-0.63744	-1.69711	0.0171695	0.0961791	0.0761275	1079	tags=53%, list=19%, signal=43%	CASP4/APP/GJA1/PRNP/FOXO3/ICAM1/FYN/MMP2
665	Umbrella cells_OAB	GO_BP	GO:0072576	liver morphogenesis	10	-0.711203	-1.69567	0.0171354	0.0961791	0.0761275	938	tags=60%, list=17%, signal=50%	NOTCH2/CFLAR/FBXW7/CUL3/CEBPB/IL6
666	Umbrella cells_OAB	GO_BP	GO:0042908	xenobiotic transport	13	0.656336	1.60724	0.017167	0.0961791	0.0761275	1200	tags=69%, list=21%, signal=55%	ATP8B1/SLC15A2/SLC31A1/ABCC5/CLDN1/ABCC4/SLC29A1/ABCC3/TMEM30A
667	Umbrella cells_OAB	GO_BP	GO:0030326	embryonic limb morphogenesis	33	0.510615	1.57435	0.0172365	0.0961791	0.0761275	1147	tags=42%, list=20%, signal=34%	TP63/GRHL2/WNT5A/HOXA9/INTU/CRABP2/HOXA13/MSX2/FZD6/TFAP2A/OSR1/RARG/PBX1/LNPK
668	Umbrella cells_OAB	GO_BP	GO:0035113	embryonic appendage morphogenesis	33	0.510615	1.57435	0.0172365	0.0961791	0.0761275	1147	tags=42%, list=20%, signal=34%	TP63/GRHL2/WNT5A/HOXA9/INTU/CRABP2/HOXA13/MSX2/FZD6/TFAP2A/OSR1/RARG/PBX1/LNPK
669	Umbrella cells_OAB	GO_BP	GO:0044282	small molecule catabolic process	118	0.366001	1.42608	0.0171946	0.0961791	0.0761275	1565	tags=45%, list=28%, signal=33%	CROT/PCCB/BCAT2/ACADSB/ENPP4/GALE/RIDA/ALDH5A1/IVD/GNPDA1/DBT/GOT2/MCCC1/ALDH6A1/DDAH1/APOBEC3C/LONP2/ACADM/MCEE/CYP4F12/DECR1/ENOSF1/SCP2/BCKDHB/MCCC2/GK5/NPL/HADHA/PNKD/HK1/ACOX1/PLIN5/ETFA/ECH1/HNMT/HIBCH/HADH/AIG1/ABAT/DLD/DERA/HMGCL/PEX13/HSD17B4/AASDHPPT/QPRT/CRAT/GOT1/HIBADH/ECHDC1/ECHS1/KYAT3/GSTZ1
670	Umbrella cells_OAB	GO_BP	GO:0070741	response to interleukin-6	11	-0.695643	-1.70394	0.0173383	0.0964586	0.0763487	990	tags=55%, list=18%, signal=45%	JAK1/STAT3/IL6ST/RELA/PHB/IL6
671	Umbrella cells_OAB	GO_BP	GO:0071354	cellular response to interleukin-6	11	-0.695643	-1.70394	0.0173383	0.0964586	0.0763487	990	tags=55%, list=18%, signal=45%	JAK1/STAT3/IL6ST/RELA/PHB/IL6
672	Umbrella cells_OAB	GO_BP	GO:0000028	ribosomal small subunit assembly	14	-0.650614	-1.70179	0.0174039	0.0964662	0.0763547	885	tags=57%, list=16%, signal=48%	RPS14/RPS19/RPS5/RPS15/RPS27/RRP7A/RPSA/RPS28
673	Umbrella cells_OAB	GO_BP	GO:0060323	head morphogenesis	18	-0.602876	-1.68209	0.017443	0.0964662	0.0763547	70	tags=28%, list=1%, signal=28%	CSRNP1/ANKRD11/CRISPLD2/COL1A1/MMP2
674	Umbrella cells_OAB	GO_BP	GO:0010594	regulation of endothelial cell migration	71	-0.399257	-1.50203	0.0174384	0.0964662	0.0763547	327	tags=25%, list=6%, signal=24%	FGFBP1/HIF1A/NR2F2/FBXW7/VEGFA/CSNK2B/TMSB4X/FOXP1/CALR/THBS1/PLPP3/PDCD6/TGFB1/SERPINF1/HMOX1/APOE/SPARC/DCN
675	Umbrella cells_OAB	GO_BP	GO:0140694	non-membrane-bounded organelle assembly	177	-0.313716	-1.36209	0.0173863	0.0964662	0.0763547	1146	tags=32%, list=20%, signal=26%	NIP7/CHMP3/CNOT1/KIF2A/E2F4/HNRNPU/ZNF207/SMIM22/ALKBH5/RHOA/PRKAR1A/CIRBP/MRPL20/C1QBP/CHMP4B/ITGB1/RPS14/RNF213/DBNL/TUBB/CFLAR/RPL5/ACTG1/CHMP1A/RPS19/CSNK1D/WDR1/RPL6/RPS3/RPL11/RPS5/JMJD6/RPS15/CNOT6L/KPNB1/RPS27/CSRP1/RRP7A/RPSA/CHMP1B/NOP53/RPL38/RPL10/RPL23A/HSPA1A/RPS28/RPS23/TPM1/SQSTM1/HSPA1B/LCP1/GSN/MYL9/MYH11/FLNA/MSN
676	Umbrella cells_OAB	GO_BP	GO:0001678	intracellular glucose homeostasis	53	-0.432905	-1.54305	0.0175175	0.0967348	0.0765673	820	tags=26%, list=15%, signal=23%	HIF1A/LRRC8A/SMAD3/STX4/BAD/FOXO3/ZBTB20/PIM3/RBM4/HLA-DRB1/NME2/ICAM1/SERPINF1/COL1A1
677	Umbrella cells_OAB	GO_BP	GO:0051092	positive regulation of NF-kappaB transcription factor activity	48	-0.446311	-1.55682	0.0176713	0.0974399	0.0771254	889	tags=33%, list=16%, signal=28%	STAT3/PYCARD/CFLAR/MALT1/RELA/RPS3/CARD16/TERF2IP/TRIM8/DDRGK1/IL1B/HSPA1A/UBE2V1/PSMA6/HSPA1B/PLCG2
678	Umbrella cells_OAB	GO_BP	GO:0033500	carbohydrate homeostasis	79	-0.386633	-1.48299	0.0178234	0.0979896	0.0775605	580	tags=19%, list=10%, signal=17%	STX4/IGFBP5/BAD/FOXO3/ZBTB20/FOSL2/PIM3/OAS1/RBM4/HLA-DRB1/NME2/ICAM1/SERPINF1/IL6/COL1A1
679	Umbrella cells_OAB	GO_BP	GO:0042593	glucose homeostasis	79	-0.386633	-1.48299	0.0178234	0.0979896	0.0775605	580	tags=19%, list=10%, signal=17%	STX4/IGFBP5/BAD/FOXO3/ZBTB20/FOSL2/PIM3/OAS1/RBM4/HLA-DRB1/NME2/ICAM1/SERPINF1/IL6/COL1A1
680	Umbrella cells_OAB	GO_BP	GO:0051289	protein homotetramerization	19	-0.591339	-1.67398	0.0179069	0.0983035	0.077809	363	tags=32%, list=6%, signal=30%	VASP/GLS/ALDH1A3/SOD2/ALDOA/EVL
681	Umbrella cells_OAB	GO_BP	GO:0032436	positive regulation of proteasomal ubiquitin-dependent protein catabolic process	38	-0.477427	-1.58449	0.0180727	0.0990684	0.0784144	737	tags=37%, list=13%, signal=32%	PIAS1/GCLC/RACK1/VCP/RAD23A/CSNK1D/CSNK1A1/DDRGK1/CSNK1E/NOP53/HSPA1A/STUB1/HSPA1B/GABARAP
682	Umbrella cells_OAB	GO_BP	GO:0006801	superoxide metabolic process	20	-0.582406	-1.67058	0.018119	0.0991765	0.0785	526	tags=35%, list=9%, signal=32%	GNAI2/PRDX2/PRDX1/CYBA/SOD2/TGFB1/SOD3
683	Umbrella cells_OAB	GO_BP	GO:1903052	positive regulation of proteolysis involved in protein catabolic process	63	-0.410533	-1.51103	0.0183538	0.100315	0.0794008	844	tags=27%, list=15%, signal=23%	PSMC3/BAG6/FBXW7/CAV1/VCP/RAD23A/CSNK1D/CSNK1A1/DDRGK1/CSNK1E/NOP53/NUPR1/HSPA1A/STUB1/HSPA1B/GABARAP/LAPTM5
684	Umbrella cells_OAB	GO_BP	GO:0010758	regulation of macrophage chemotaxis	12	-0.676007	-1.69707	0.0186905	0.101711	0.0805057	262	tags=42%, list=5%, signal=40%	THBS1/DDT/RARRES2/MIF/CCL5
685	Umbrella cells_OAB	GO_BP	GO:0051085	chaperone cofactor-dependent protein refolding	19	-0.590032	-1.67028	0.0186398	0.101711	0.0805057	1444	tags=63%, list=26%, signal=47%	BAG1/DNAJB4/HSPA8/DNAJC7/HSPE1/PTGES3/HSPH1/ERO1A/DNAJB1/CD74/HSPA1A/HSPA1B
686	Umbrella cells_OAB	GO_BP	GO:0043583	ear development	57	0.436771	1.50626	0.018691	0.101711	0.0805057	1148	tags=44%, list=20%, signal=35%	SLITRK6/WNT5A/ATP8B1/PLS1/EDN1/FZD3/GATA3/SLC44A4/FGFR2/ESRP1/MYCL/TTC8/HOXA13/FZD6/ADAM10/GATA2/SOX9/MYO6/TFAP2A/TRIP11/ATG5/CEP290/MPV17/OSR1/HES1
687	Umbrella cells_OAB	GO_BP	GO:0032755	positive regulation of interleukin-6 production	30	-0.512426	-1.61287	0.0188031	0.102096	0.0808112	482	tags=37%, list=9%, signal=34%	RELA/ZBTB20/CD74/AKIRIN2/IL1A/MBP/CYBA/IL1B/TGFB1/PLCG2/IL6
688	Umbrella cells_OAB	GO_BP	GO:0002720	positive regulation of cytokine production involved in immune response	33	-0.496393	-1.59889	0.0188166	0.102096	0.0808112	552	tags=39%, list=10%, signal=36%	CD55/IL1R1/CD74/TNFRSF14/MAPKAPK2/HLA-E/CD81/HLA-A/IL1B/MIF/PLCG2/IL6/LAPTM5
689	Umbrella cells_OAB	GO_BP	GO:2000404	regulation of T cell migration	18	-0.598561	-1.67005	0.0190265	0.103086	0.0815941	110	tags=39%, list=2%, signal=38%	CRK/TNFRSF14/CCL20/APOD/CCL5/CXCL12/CORO1A
690	Umbrella cells_OAB	GO_BP	GO:0090596	sensory organ morphogenesis	68	0.416314	1.4836	0.0191181	0.103432	0.0818682	1106	tags=37%, list=20%, signal=30%	PROM1/SLITRK6/WNT5A/PLS1/EDN1/FZD3/GATA3/SLC44A4/FGFR2/INTU/TTC8/IFT172/THRB/FZD6/GATA2/SOX9/MYO6/TFAP2A/STAU2/FRS2/TSPAN12/FAT1/CEP290/OSR1/RARG
691	Umbrella cells_OAB	GO_BP	GO:0006109	regulation of carbohydrate metabolic process	56	-0.422146	-1.51999	0.0193948	0.104777	0.0829329	656	tags=23%, list=12%, signal=21%	MIDN/ARL2/BAD/PPP1CA/ZBTB20/IER3/NR3C1/NUPR1/RORA/DDIT4/TGFB1/IGFBP4/NNMT
692	Umbrella cells_OAB	GO_BP	GO:0006509	membrane protein ectodomain proteolysis	24	-0.546493	-1.63801	0.0194588	0.10493	0.0830537	396	tags=33%, list=7%, signal=31%	MYH9/TIMP1/SNX9/TIMP3/MMP7/IL1B/TIMP2/APOE
693	Umbrella cells_OAB	GO_BP	GO:0010632	regulation of epithelial cell migration	97	-0.362074	-1.43741	0.0194793	0.10493	0.0830537	327	tags=28%, list=6%, signal=27%	RHOA/ATP2B4/ITGA2/MACF1/ARF6/FGFBP1/ITGA3/HIF1A/NR2F2/FBXW7/TGFBR2/VEGFA/CSNK2B/TMSB4X/FOXP1/CALR/THBS1/PLPP3/PDCD6/TGFB1/SERPINF1/HMOX1/PLCG2/EVL/APOE/SPARC/DCN
694	Umbrella cells_OAB	GO_BP	GO:0070229	negative regulation of lymphocyte apoptotic process	15	-0.629411	-1.67573	0.0196188	0.105529	0.0835279	549	tags=47%, list=10%, signal=42%	HIF1A/FOXP1/CD74/TSC22D3/MIF/IL7R/CCL5
695	Umbrella cells_OAB	GO_BP	GO:0010951	negative regulation of endopeptidase activity	41	-0.463576	-1.5648	0.0197518	0.106004	0.0839041	538	tags=61%, list=10%, signal=56%	SIAH2/PARK7/PIH1D1/KLF4/SERPINB8/PAK2/IFI16/IGBP1/PCID2/RPS6KA3/CD44/SERPINB6/VEGFA/SERPINE1/CARD16/TIMP1/IFI6/SFN/TIMP3/THBS1/GAPDH/PLAUR/SERPING1/SERPINF1/TIMP2
696	Umbrella cells_OAB	GO_BP	GO:0048771	tissue remodeling	50	-0.436237	-1.53553	0.019764	0.106004	0.0839041	947	tags=34%, list=17%, signal=29%	CTNNB1/NOTCH2/MMP14/HIF1A/GJA1/CAV1/BAX/IGFBP5/FOSL2/TIMP1/IL1A/RAC2/TGFB1/FLNA/IL6/COL6A1/MMP2
697	Umbrella cells_OAB	GO_BP	GO:0007010	cytoskeleton organization	491	-0.253027	-1.22582	0.0198562	0.106346	0.0841748	906	tags=22%, list=16%, signal=20%	DCTN2/MACF1/MAPK1/MAEA/CHMP4B/ITGB1/CFL1/TAGLN2/ARF6/PYCARD/KRAS/DBNL/MYO1C/TUBB/MID1IP1/CFLAR/TWF2/CHORDC1/NCK1/PFDN2/TRIOBP/GJA1/ACTG1/TACC1/CHMP1A/ARPC4/VCP/CORO1B/ARPC5L/ZPR1/CSNK1D/CSNK1A1/WDR1/RICTOR/RDX/SMAD3/RHOV/RHOC/S100A10/TMSB4X/CRK/CYLD/MYH9/CDC42EP3/MYCBP2/RNH1/HRAS/ARL2/DIAPH1/CDKN1B/RPS3/CYTH2/MARCKSL1/STMN1/CUL3/NECTIN2/CNN2/KPNB1/KRT17/PALLD/SDCBP/TUBB2A/CSRP1/IL1A/VASP/ZYX/ACTB…
698	Umbrella cells_OAB	GO_BP	GO:0044255	cellular lipid metabolic process	318	0.296019	1.30003	0.0199473	0.106681	0.0844399	1346	tags=34%, list=24%, signal=27%	CYP2J2/HMGCS2/ABO/GPX1/ERLIN1/IDH1/EDN1/ACER2/PPM1L/HACD3/CROT/SPTLC3/ELOVL6/PXMP4/SLC44A4/PCCB/ARV1/PLA2G10/ACADSB/ERLIN2/HACD2/PIBF1/TM9SF2/DEGS2/SCCPDH/SPTSSB/TMEM68/GSTM4/CRABP2/IVD/PDK3/SLC35C1/PLPP2/CYP4B1/PLCE1/ZMPSTE24/CDS1/PLCD1/ST3GAL5/PIGN/PGAP2/PER2/MGST2/LONP2/SELENOI/ACBD5/ALOX5/SOX9/SOCS6/SPTSSA/PIGA/ACADM/ELOVL1/SOCS4/MCEE/ASAH1/CYP4F12/ATG14/MMUT/DHRS7B/DECR1/BPNT1/SCP2/GLTP/CYP3…
699	Umbrella cells_OAB	GO_BP	GO:0070841	inclusion body assembly	11	-0.688779	-1.68713	0.0200038	0.10683	0.0845581	737	tags=45%, list=13%, signal=40%	VCP/DNAJB1/BAG3/HSPA1A/HSPA1B
700	Umbrella cells_OAB	GO_BP	GO:0098760	response to interleukin-7	11	-0.688682	-1.68689	0.0200519	0.106835	0.0845617	474	tags=45%, list=8%, signal=42%	YBX1/GIPC1/FOSL2/IL7R/LSP1
701	Umbrella cells_OAB	GO_BP	GO:2000058	regulation of ubiquitin-dependent protein catabolic process	85	-0.375224	-1.45665	0.0200619	0.106835	0.0845617	834	tags=24%, list=15%, signal=20%	BAG6/FBXW7/RPL5/RPL23/VCP/RAD23A/CSNK1D/CSNK1A1/RPL11/GIPC1/DDRGK1/CSNK1E/RPS7/UBXN1/NOP53/HSPA1A/STUB1/HSPA1B/GABARAP/LAPTM5
702	Umbrella cells_OAB	GO_BP	GO:2001235	positive regulation of apoptotic signaling pathway	67	-0.4016	-1.49563	0.0201104	0.10694	0.0846452	1083	tags=42%, list=19%, signal=34%	MYC/RBCK1/EIF5A/BID/RACK1/SLC9A3R1/PYCARD/NCK1/FBXW7/MCL1/FIS1/CAV1/BAX/CYLD/RPS3/BAD/PPP1CA/PEA15/STK4/RPS7/TNFRSF12A/UBB/NUPR1/THBS1/RPL26/G0S2/PTPRC/MMP2
703	Umbrella cells_OAB	GO_BP	GO:0017015	regulation of transforming growth factor beta receptor signaling pathway	57	-0.418151	-1.5102	0.0203794	0.108217	0.0856554	722	tags=21%, list=13%, signal=19%	STRAP/SMAD3/ARID4B/GIPC1/SDCBP/THBS1/HSPA1A/STUB1/PMEPA1/ZEB2/TGFB1/LTBP4
704	Umbrella cells_OAB	GO_BP	GO:1903844	regulation of cellular response to transforming growth factor beta stimulus	58	-0.416422	-1.50828	0.0205413	0.108921	0.0862131	1055	tags=29%, list=19%, signal=24%	PIN1/CDKN2B/BMP2/CFLAR/ITGA3/STRAP/SMAD3/ARID4B/GIPC1/SDCBP/THBS1/HSPA1A/STUB1/PMEPA1/ZEB2/TGFB1/LTBP4
705	Umbrella cells_OAB	GO_BP	GO:0050850	positive regulation of calcium-mediated signaling	18	-0.594361	-1.65833	0.0206344	0.109137	0.0863839	100	tags=22%, list=2%, signal=22%	PLCG2/CCL4/CCL3/CD3E
706	Umbrella cells_OAB	GO_BP	GO:0042471	ear morphogenesis	29	0.522966	1.5661	0.0206404	0.109137	0.0863839	726	tags=45%, list=13%, signal=39%	SLITRK6/WNT5A/PLS1/EDN1/FZD3/GATA3/SLC44A4/FGFR2/FZD6/GATA2/SOX9/MYO6/TFAP2A
707	Umbrella cells_OAB	GO_BP	GO:0009896	positive regulation of catabolic process	251	-0.286997	-1.30078	0.0206886	0.109237	0.086463	852	tags=21%, list=15%, signal=19%	OPTN/PSMC3/BAG6/HIF1A/FBXW7/PNPLA2/KHSRP/HSP90AA1/CAV1/VCP/RAD23A/CSNK1D/OAZ2/CSNK1A1/RDX/TARDBP/BAX/ZC3HAV1/CDKN1B/SNF8/BAD/FOXO3/QKI/TRIM8/ZBTB20/YBX1/CNOT6L/ZFP36/DDRGK1/CSNK1E/OAZ1/BAG3/SNX9/IER3/CD81/NDUFA13/NOP53/NEAT1/NUPR1/IL1B/HSPA1A/STUB1/SQSTM1/HSPA1B/GABARAP/ZFP36L2/XIST/HMOX1/IL6/MSN/LAPTM5/APOE/DCN
708	Umbrella cells_OAB	GO_BP	GO:0034109	homotypic cell-cell adhesion	36	-0.480192	-1.57532	0.0208271	0.109813	0.0869187	767	tags=39%, list=14%, signal=34%	ACTG1/RDX/IL6ST/MYL12A/MYH9/CD99/CSRP1/ACTB/PLAUR/PLPP3/MYL9/FLNA/IL6/CCL5
709	Umbrella cells_OAB	GO_BP	GO:0045069	regulation of viral genome replication	49	-0.436822	-1.53022	0.0209223	0.110015	0.0870792	628	tags=24%, list=11%, signal=22%	RAD23A/ZC3HAV1/TRIM28/TNIP1/IFITM3/OAS1/BST2/CXCL8/IFITM2/ISG20/CCL5/IFITM1
710	Umbrella cells_OAB	GO_BP	GO:0002764	immune response-regulating signaling pathway	173	-0.310901	-1.34561	0.0209244	0.110015	0.0870792	929	tags=25%, list=17%, signal=21%	NFKBIA/C1QBP/BTN3A2/MAPK1/PYCARD/BAG6/FOSL1/MALT1/CAV1/SEC14L1/CSNK1A1/BAX/RELA/CYLD/PRNP/IRF3/HRAS/FOXP1/RPS3/TNIP1/NECTIN2/FOSL2/NINJ1/MAPKAPK2/CD81/OAS1/NOP53/HLA-A/PHB/BIRC3/CYBA/HSPA1A/HLA-DRB1/C3/SQSTM1/HSPA1B/HLA-DQB1/HLA-DPB1/FYN/PLCG2/LAPTM5/PTPRC/CD3E
711	Umbrella cells_OAB	GO_BP	GO:0002021	response to dietary excess	10	-0.702316	-1.67449	0.0210638	0.110437	0.0874129	59	tags=40%, list=1%, signal=40%	SORL1/GDF15/COL6A1/APOE
712	Umbrella cells_OAB	GO_BP	GO:0010719	negative regulation of epithelial to mesenchymal transition	11	0.67531	1.58311	0.0210589	0.110437	0.0874129	766	tags=45%, list=14%, signal=39%	ZNF750/GATA3/FOXA1/EFNA1/MARK1
713	Umbrella cells_OAB	GO_BP	GO:0002269	leukocyte activation involved in inflammatory response	12	-0.668397	-1.67797	0.0212884	0.110991	0.0878513	342	tags=33%, list=6%, signal=31%	IFNGR2/IL6/CCL3/PTPRC
714	Umbrella cells_OAB	GO_BP	GO:2000406	positive regulation of T cell migration	15	-0.624937	-1.66382	0.0212678	0.110991	0.0878513	110	tags=33%, list=2%, signal=33%	TNFRSF14/CCL20/CCL5/CXCL12/CORO1A
715	Umbrella cells_OAB	GO_BP	GO:0007519	skeletal muscle tissue development	50	-0.433746	-1.52676	0.0212393	0.110991	0.0878513	1006	tags=36%, list=18%, signal=30%	MYL6/RHOA/CTNNB1/HMG20B/KRAS/CFLAR/NR2F2/CAV1/GPC1/NIBAN2/MAFF/EMD/PPIF/NR4A1/NUPR1/VAMP5/TGFB1/COL6A1
716	Umbrella cells_OAB	GO_BP	GO:0072523	purine-containing compound catabolic process	59	-0.4137	-1.50417	0.0212094	0.110991	0.0878513	581	tags=20%, list=10%, signal=18%	ARL2/PFKP/ZBTB20/NT5C/IER3/LDHA/NUPR1/GAPDH/PNP/DDIT4/ALDOA/COL6A1
717	Umbrella cells_OAB	GO_BP	GO:0007015	actin filament organization	183	-0.306908	-1.3383	0.0213338	0.111073	0.087916	896	tags=26%, list=16%, signal=23%	CFL1/TAGLN2/ARF6/PYCARD/MYO1C/TWF2/NCK1/TRIOBP/ACTG1/ARPC4/CORO1B/ARPC5L/WDR1/RICTOR/RDX/SMAD3/RHOV/RHOC/S100A10/TMSB4X/CDC42EP3/RNH1/DIAPH1/MARCKSL1/STMN1/CUL3/CNN2/VASP/ZYX/SNX9/CDC42EP5/TMSB10/GMFG/RAC2/TPM1/ZEB2/LCP1/GSN/COTL1/TPM2/FLNA/ALDOA/WIPF1/ARPC1B/CXCL12/EVL/CALD1/CORO1A
718	Umbrella cells_OAB	GO_BP	GO:0046847	filopodium assembly	18	0.592344	1.58108	0.021627	0.112442	0.0890003	997	tags=39%, list=18%, signal=32%	ABITRAM/FNBP1L/ZMYND8/MIEN1/STAU2/EZR/CDC42
719	Umbrella cells_OAB	GO_BP	GO:0051091	positive regulation of DNA-binding transcription factor activity	79	-0.38067	-1.46012	0.0217027	0.112679	0.0891873	1092	tags=32%, list=20%, signal=26%	TRIM27/SMARCB1/RBCK1/APP/STAT3/BMP2/PYCARD/CFLAR/MALT1/SMAD3/RELA/BUD31/RPS3/CARD16/TERF2IP/TRIM8/DDRGK1/IL1B/HSPA1A/UBE2V1/PSMA6/HSPA1B/PLPP3/PLCG2/IL6
720	Umbrella cells_OAB	GO_BP	GO:0010761	fibroblast migration	24	-0.540653	-1.6205	0.0217958	0.113005	0.0894457	262	tags=38%, list=5%, signal=36%	SLC9A3R1/ITGB1/ZFAND5/GNA13/THBS1/ZEB2/TGFB1/AKAP12/ACTA2
721	Umbrella cells_OAB	GO_BP	GO:0001937	negative regulation of endothelial cell proliferation	17	-0.601585	-1.65482	0.0218808	0.113168	0.0895743	262	tags=35%, list=5%, signal=34%	NR2F2/CAV1/THBS1/APOE/CCL2/SPARC
722	Umbrella cells_OAB	GO_BP	GO:0050856	regulation of T cell receptor signaling pathway	21	-0.562538	-1.63268	0.0218878	0.113168	0.0895743	810	tags=38%, list=14%, signal=33%	MALT1/RELA/CYLD/PRNP/RPS3/NECTIN2/CD81/LAPTM5
723	Umbrella cells_OAB	GO_BP	GO:0048259	regulation of receptor-mediated endocytosis	40	-0.463005	-1.55412	0.0219262	0.113209	0.0896073	1245	tags=48%, list=22%, signal=37%	NUMB/PICALM/DKK1/ATXN2/SMAP1/RALA/ANKRD13A/AAK1/ITGAV/ARF6/EFNB2/VEGFA/CD63/SERPINE1/SDCBP/RAB21/C3/PLCG2/SELE
724	Umbrella cells_OAB	GO_BP	GO:0062197	cellular response to chemical stress	135	-0.328769	-1.37576	0.0220295	0.113586	0.0899051	633	tags=25%, list=11%, signal=23%	STK25/RACK1/SERPINB6/PXN/JUN/MAPK1/PYCARD/ROMO1/HIF1A/CAV1/ATF4/RELA/NR4A2/STX4/AKR1B1/FOXP1/RPS3/BAD/FOXO3/PRDX2/PPIF/PRDX1/HSPA1A/KDM6B/TPM1/HSPA1B/NME2/CYP1B1/KLF2/SOD2/FYN/IL6/SOD3/MMP2
725	Umbrella cells_OAB	GO_BP	GO:0051053	negative regulation of DNA metabolic process	51	0.44378	1.49747	0.0221303	0.113948	0.0901921	846	tags=24%, list=15%, signal=20%	H1-0/H1-2/H1-4/H1-3/GMNN/GATA3/MSH2/ERCC6/RAD17/NBN/STN1/EXOSC10
726	Umbrella cells_OAB	GO_BP	GO:0035456	response to interferon-beta	16	-0.611206	-1.65543	0.0222039	0.114169	0.0903672	434	tags=38%, list=8%, signal=35%	IFITM3/OAS1/NDUFA13/BST2/IFITM2/IFITM1
727	Umbrella cells_OAB	GO_BP	GO:0060325	face morphogenesis	15	-0.622656	-1.65774	0.0222378	0.114187	0.090381	70	tags=33%, list=1%, signal=33%	CSRNP1/ANKRD11/CRISPLD2/COL1A1/MMP2
728	Umbrella cells_OAB	GO_BP	GO:0035115	embryonic forelimb morphogenesis	12	0.658223	1.57923	0.0222831	0.114262	0.0904404	1147	tags=67%, list=20%, signal=53%	TP63/HOXA9/CRABP2/HOXA13/MSX2/TFAP2A/OSR1/LNPK
729	Umbrella cells_OAB	GO_BP	GO:0001942	hair follicle development	33	0.500397	1.54285	0.0226761	0.116062	0.0918651	701	tags=39%, list=13%, signal=35%	TP63/WNT5A/FZD3/FOXQ1/FGFR2/PLA2G10/FERMT1/INTU/LGR4/MSX2/ZMPSTE24/FZD6/SOX9
730	Umbrella cells_OAB	GO_BP	GO:0031400	negative regulation of protein modification process	187	-0.304023	-1.32931	0.0226963	0.116062	0.0918651	1194	tags=34%, list=21%, signal=27%	PARP14/ROCK1/OCLN/VPS28/OGT/TRIM44/PAK2/ZC3H12A/COPS9/PDCD4/CORO1C/YWHAG/TRIM27/N4BP1/GCLC/BOD1/PRKAR1A/RACK1/ATP2B4/BMP2/CTNNB1/HMG20B/PYCARD/CTDSP1/NCK1/SPINK1/NR2F2/HIPK3/RPL5/CAV1/RPL23/CDKN1A/CTDSP2/TARDBP/BAX/RELA/MVP/PRNP/CDKN1B/RPS3/TERF2IP/RPL11/DUSP1/CALM3/RPS7/UBXN1/RGS2/SPAG9/SFN/FKBP8/SOCS3/IL1B/HSPA1A/SQSTM1/HSPA1B/FBLN1/PLPP3/TGFB1/FYN/SAMSN1/FXYD1/APOE/PTPRC
731	Umbrella cells_OAB	GO_BP	GO:0050871	positive regulation of B cell activation	26	-0.525723	-1.60366	0.0228139	0.116504	0.0922148	688	tags=38%, list=12%, signal=34%	MMP14/CDKN1A/BAD/CD74/AKIRIN2/CD81/MIF/TGFB1/IL6/PTPRC
732	Umbrella cells_OAB	GO_BP	GO:0032609	type II interferon production	31	-0.49787	-1.57928	0.0229032	0.116641	0.0923234	953	tags=45%, list=17%, signal=38%	VSIR/C1QBP/BTN3A2/PYCARD/PRNP/HRAS/IL1R1/HLA-A/IL1B/HLA-DRB1/HLA-DPA1/HLA-DPB1/LAPTM5/CD3E
733	Umbrella cells_OAB	GO_BP	GO:0032649	regulation of type II interferon production	31	-0.49787	-1.57928	0.0229032	0.116641	0.0923234	953	tags=45%, list=17%, signal=38%	VSIR/C1QBP/BTN3A2/PYCARD/PRNP/HRAS/IL1R1/HLA-A/IL1B/HLA-DRB1/HLA-DPA1/HLA-DPB1/LAPTM5/CD3E
734	Umbrella cells_OAB	GO_BP	GO:0010243	response to organonitrogen compound	386	-0.261817	-1.24163	0.0229439	0.116689	0.0923613	643	tags=15%, list=11%, signal=14%	CRK/TXNIP/RELA/GNA15/PRNP/OS9/HRAS/DNAJB9/NR4A2/DIAPH1/CDKN1B/IGFBP5/GNAI2/FOXO3/CUL3/GNB1/FOSL2/BTG1/TIMP1/UBXN1/IL1A/RGS2/ACTB/RAP1B/CALR/CD81/NR4A1/SRSF9/SOCS3/RBM4/IL1B/AREG/INSIG1/STUB1/CEBPB/NME2/CYP1B1/KLF2/RARRES2/ICAM1/TGFB1/FYN/SERPINF1/TUBA1A/FLNA/IL6/CXCR4/NNMT/VIM/COL6A1/CXCL12/APOE/COL3A1/COL1A2/COL1A1/MMP2
735	Umbrella cells_OAB	GO_BP	GO:0051702	biological process involved in interaction with symbiont	55	-0.419566	-1.50516	0.0230391	0.117014	0.0926184	339	tags=31%, list=6%, signal=29%	TUSC2/JUN/CFL1/ROMO1/PSMC3/RAB9A/CHD1/TARDBP/EEF1A1/PHB/GAPDH/IFI27/PPIB/CCL4/CCL3/CCL5/APOE
736	Umbrella cells_OAB	GO_BP	GO:2000106	regulation of leukocyte apoptotic process	30	-0.503454	-1.58463	0.0230867	0.117096	0.0926836	664	tags=30%, list=12%, signal=27%	BAX/FOXP1/CD74/TSC22D3/PRELID1/MIF/IL7R/CCL5/CXCL12
737	Umbrella cells_OAB	GO_BP	GO:0035633	maintenance of blood-brain barrier	17	-0.597833	-1.6445	0.0233395	0.118138	0.0935086	1189	tags=71%, list=21%, signal=56%	OCLN/TJP1/PTGS2/LSR/ITGB1/GJA1/ACTG1/VEGFA/MBP/ACTB/ZEB2/IL6
738	Umbrella cells_OAB	GO_BP	GO:0035914	skeletal muscle cell differentiation	25	-0.531314	-1.6075	0.0233555	0.118138	0.0935086	506	tags=36%, list=9%, signal=33%	HMG20B/KRAS/GPC1/MAFF/EMD/PPIF/NR4A1/NUPR1/COL6A1
739	Umbrella cells_OAB	GO_BP	GO:0051129	negative regulation of cellular component organization	272	-0.280491	-1.2826	0.0234168	0.118234	0.0935843	856	tags=20%, list=15%, signal=18%	MID1IP1/CFLAR/TWF2/EFNB2/ITGA3/MMP14/PFDN2/TRIOBP/HNRNPA1/VDAC2/VEGFA/CAV1/NR1H2/RPL13A/PARL/CORO1B/PFDN5/KMT2A/CSNK1A1/RDX/TMSB4X/PRNP/DNAJB1/NAA10/TERF2IP/STMN1/JMJD6/DUSP1/CNN2/SDCBP/FKBP4/IER3/PPIF/LMNA/NOP53/TMSB10/YWHAH/NUPR1/THBS1/IL1B/HSPA1A/GMFG/HSPA1B/PRELID1/GSN/TGFB1/FYN/APOD/PMP22/FLNA/NR2F1/VIM/EVL/APOE/CORO1A
740	Umbrella cells_OAB	GO_BP	GO:0060284	regulation of cell development	275	-0.279798	-1.28093	0.0234377	0.118234	0.0935843	1045	tags=29%, list=19%, signal=25%	MYC/SMARCB1/NRARP/CDKN2B/HAX1/NIN/NDFIP1/CREB1/IFRD1/STK25/PCID2/GDI1/RHOA/STAT3/BMP2/VSIR/CTNNB1/NOTCH2/NFKBIA/MACF1/ITGB1/ID4/KRAS/CTDSP1/TWF2/MMP14/HIF1A/FBXW7/MALT1/PRMT1/TGFBR2/AP3D1/VEGFA/NAP1L1/RPS19/BRD7/BRD4/BRD2/S100A10/IL6ST/RELA/RHEB/CYLD/DNAJB11/FOXP1/BAD/FOXO3/QKI/CD74/NIBAN2/PRDX2/ZFP36/PITHD1/RAB21/IL1A/ACTB/JUNB/HLA-B/MAP2K2/YWHAH/IL1B/HSPA1A/HLA-DRB1/HLA-DRA/CEBPB/HSPA1B/PNP/TME…
741	Umbrella cells_OAB	GO_BP	GO:0043254	regulation of protein-containing complex assembly	176	-0.307639	-1.33478	0.0238266	0.120033	0.0950086	890	tags=25%, list=16%, signal=22%	FNIP2/ARF6/PYCARD/TWF2/NCK1/TRIOBP/VDAC2/HSP90AA1/VEGFA/NR1H2/RPL13A/VCP/ARPC5L/CSNK1A1/RICTOR/RDX/RHOC/BAX/TMSB4X/CDC42EP3/ARL2/CDKN1B/RPS3/STMN1/JMJD6/VASP/SNX9/FKBP4/RAP1B/NOP53/CDC42EP5/TMSB10/HSPA1A/STUB1/HSPA1B/LCP1/GSN/TGFB1/COTL1/PLCG2/MSN/EVL/APOE/CORO1A
742	Umbrella cells_OAB	GO_BP	GO:0002483	antigen processing and presentation of endogenous peptide antigen	11	-0.678881	-1.66289	0.0240622	0.121057	0.0958189	387	tags=55%, list=7%, signal=51%	HLA-E/HLA-B/HLA-C/HLA-A/HLA-DRB1/HLA-DRA
743	Umbrella cells_OAB	GO_BP	GO:0000027	ribosomal large subunit assembly	13	-0.645838	-1.65812	0.0240999	0.121083	0.0958395	935	tags=54%, list=17%, signal=45%	MRPL20/RPL5/RPL6/RPL11/NOP53/RPL10/RPL23A
744	Umbrella cells_OAB	GO_BP	GO:0006913	nucleocytoplasmic transport	174	-0.308052	-1.33468	0.0241795	0.121157	0.095898	1341	tags=36%, list=24%, signal=28%	PHB2/AHCTF1/SRSF3/PARK7/PPM1A/WASHC4/KPNA4/RAN/KPNA2/RBM8A/WNK1/ANP32B/PPP1CC/CPSF6/ZC3H12A/RANBP1/NUP98/PPP1R12A/PPP1R10/ATXN1/ALKBH5/PTGS2/KHDRBS1/PCID2/STAT3/NFKBIA/CHTOP/NXT1/DDX39A/MALT1/HNRNPA1/HSP90AA1/EIF4A3/RPL23/ZPR1/RPAIN/CDKN1A/SMAD3/TARDBP/TXNIP/TRIM28/NUP58/CDKN1B/EIF4E/RPS15/PABPN1/KPNB1/STK4/AKIRIN2/BAG3/EMD/IER3/CALR/SFN/LMNA/NEAT1/RBM4/IL1B/IFI27/SQSTM1/TGFB1/APOD/FLNA
745	Umbrella cells_OAB	GO_BP	GO:0051169	nuclear transport	174	-0.308052	-1.33468	0.0241795	0.121157	0.095898	1341	tags=36%, list=24%, signal=28%	PHB2/AHCTF1/SRSF3/PARK7/PPM1A/WASHC4/KPNA4/RAN/KPNA2/RBM8A/WNK1/ANP32B/PPP1CC/CPSF6/ZC3H12A/RANBP1/NUP98/PPP1R12A/PPP1R10/ATXN1/ALKBH5/PTGS2/KHDRBS1/PCID2/STAT3/NFKBIA/CHTOP/NXT1/DDX39A/MALT1/HNRNPA1/HSP90AA1/EIF4A3/RPL23/ZPR1/RPAIN/CDKN1A/SMAD3/TARDBP/TXNIP/TRIM28/NUP58/CDKN1B/EIF4E/RPS15/PABPN1/KPNB1/STK4/AKIRIN2/BAG3/EMD/IER3/CALR/SFN/LMNA/NEAT1/RBM4/IL1B/IFI27/SQSTM1/TGFB1/APOD/FLNA
746	Umbrella cells_OAB	GO_BP	GO:0061795	Golgi lumen acidification	10	-0.694032	-1.65473	0.0243897	0.121809	0.0964139	123	tags=30%, list=2%, signal=29%	UBE3A/RNASEK/ATP6V0C
747	Umbrella cells_OAB	GO_BP	GO:0061756	leukocyte adhesion to vascular endothelial cell	15	-0.617629	-1.64436	0.0244204	0.121809	0.0964139	88	tags=53%, list=2%, signal=53%	KLF4/ROCK1/RHOA/ITGB1/RELA/IL6/SELE/CXCL12
748	Umbrella cells_OAB	GO_BP	GO:0060538	skeletal muscle organ development	54	-0.420182	-1.50265	0.0244401	0.121809	0.0964139	1006	tags=35%, list=18%, signal=29%	MYL6/RHOA/CTNNB1/HMG20B/KRAS/CFLAR/NR2F2/CAV1/GPC1/NIBAN2/MAFF/EMD/PPIF/NR4A1/NUPR1/VAMP5/TGFB1/COL6A1/BASP1
749	Umbrella cells_OAB	GO_BP	GO:0019752	carboxylic acid metabolic process	307	0.294731	1.28967	0.0243466	0.121809	0.0964139	1591	tags=38%, list=28%, signal=29%	SRD5A2/ADSS2/CYP2J2/GATM/GPX1/SLC4A4/ERLIN1/IDH1/ATP8B1/PSAT1/EDN1/ASS1/GGT6/HACD3/CROT/ELOVL6/PCCB/ARV1/PLA2G10/BCAT2/ACADSB/ERLIN2/HACD2/RIDA/PIBF1/ERRFI1/ALDH5A1/GSTO2/GSTM4/CRABP2/IVD/PDK3/GNPDA1/FAHD1/DBT/CYP4B1/GOT2/MCCC1/APIP/ALDH6A1/DDAH1/PER2/MGST2/SYK/LONP2/ACBD5/ALOX5/SOX9/ACADM/ELOVL1/MCEE/ASAH1/CYP4F12/MMUT/DECR1/ENOSF1/SCP2/BCKDHB/CYP3A5/APPL2/ICMT/UEVLD/SLC38A1/MCCC2/PTGR1/OSBPL2/D…
750	Umbrella cells_OAB	GO_BP	GO:0032768	regulation of monooxygenase activity	11	-0.676611	-1.65733	0.0251189	0.124859	0.0988278	1328	tags=82%, list=24%, signal=63%	POR/PARK7/NUS1/ATP2B4/HIF1A/NOSIP/IL1A/IL1B/APOE
751	Umbrella cells_OAB	GO_BP	GO:0007156	homophilic cell adhesion via plasma membrane adhesion molecules	17	0.5958	1.56627	0.0250892	0.124859	0.0988278	570	tags=41%, list=10%, signal=37%	ROBO1/DSG2/DSC3/CDH1/MPZL2/AMIGO2/PCDH7
752	Umbrella cells_OAB	GO_BP	GO:0010574	regulation of vascular endothelial growth factor production	16	-0.604202	-1.63646	0.0251676	0.124934	0.0988879	820	tags=88%, list=15%, signal=75%	PTGS2/STAT3/HIF1A/ATF4/IL6ST/RELA/NDRG2/IL1A/RORA/IL1B/C3/CYP1B1/TGFB1/IL6
753	Umbrella cells_OAB	GO_BP	GO:0008637	apoptotic mitochondrial changes	57	-0.41116	-1.48495	0.0252243	0.12505	0.098979	780	tags=33%, list=14%, signal=29%	MCL1/VDAC2/FIS1/PARL/JTB/BAX/PPP2CB/BAD/CHCHD10/IFI6/IER3/PPIF/SFN/LMNA/HSPA1A/PLAUR/PRELID1/SOD2/BCL2A1
754	Umbrella cells_OAB	GO_BP	GO:0001503	ossification	134	-0.326576	-1.36489	0.0253101	0.125309	0.0991841	341	tags=12%, list=6%, signal=11%	JUNB/RPL38/PHB/AREG/JUND/CEBPB/CEBPD/IL6/MGP/COL6A1/CCL3/SRGN/IFITM1/COL1A2/COL1A1/MMP2
755	Umbrella cells_OAB	GO_BP	GO:0022602	ovulation cycle process	10	-0.691585	-1.6489	0.025426	0.125393	0.099251	510	tags=40%, list=9%, signal=36%	FOXO3/ADAMTS1/A2M/MMP2
756	Umbrella cells_OAB	GO_BP	GO:0022404	molting cycle process	34	0.490621	1.52295	0.0254864	0.125393	0.099251	701	tags=38%, list=13%, signal=34%	TP63/WNT5A/FZD3/FOXQ1/FGFR2/PLA2G10/FERMT1/INTU/LGR4/MSX2/ZMPSTE24/FZD6/SOX9
757	Umbrella cells_OAB	GO_BP	GO:0022405	hair cycle process	34	0.490621	1.52295	0.0254864	0.125393	0.099251	701	tags=38%, list=13%, signal=34%	TP63/WNT5A/FZD3/FOXQ1/FGFR2/PLA2G10/FERMT1/INTU/LGR4/MSX2/ZMPSTE24/FZD6/SOX9
758	Umbrella cells_OAB	GO_BP	GO:0042742	defense response to bacterium	75	-0.381042	-1.44748	0.0254466	0.125393	0.099251	586	tags=24%, list=10%, signal=22%	FAU/FOXP1/SERPINE1/TNFRSF14/AKIRIN2/HLA-E/OAS1/HLA-A/CYBA/IL1B/RPL39/CEBPB/RPL30/RARRES2/CCL20/IL6/IL7R/JCHAIN
759	Umbrella cells_OAB	GO_BP	GO:1901652	response to peptide	201	-0.297556	-1.31241	0.0254952	0.125393	0.099251	1202	tags=30%, list=21%, signal=25%	NUDC/ROCK1/OGT/TRIM44/KBTBD2/JAG1/YWHAG/BSG/SRSF4/LEPROTL1/CASP4/GCLC/APP/PTGS2/CREB1/RHOQ/JAK1/PRKAR1A/STAT3/NFKBIA/PXN/MAPK1/MYO1C/CFLAR/NCK1/SPINK1/GJA1/CAV1/RPL23/SMAD3/CRK/RELA/PRNP/HRAS/NR4A2/CDKN1B/IGFBP5/GNAI2/FOXO3/FOSL2/BTG1/TIMP1/NR4A1/SOCS3/RBM4/IL1B/AREG/INSIG1/NME2/CYP1B1/KLF2/RARRES2/ICAM1/FYN/SERPINF1/VIM/COL6A1/CXCL12/COL3A1/COL1A1/MMP2
760	Umbrella cells_OAB	GO_BP	GO:0031398	positive regulation of protein ubiquitination	53	-0.420277	-1.49804	0.0258045	0.126748	0.100323	811	tags=30%, list=14%, signal=26%	FBXW7/MALT1/CAV1/RASSF5/NSMCE3/MYCBP2/RPS2/UBE2D1/CUL3/UBB/BIRC3/UBE2V1/STUB1/PDCD6/GABARAP/LAPTM5
761	Umbrella cells_OAB	GO_BP	GO:0010562	positive regulation of phosphorus metabolic process	223	-0.290201	-1.29722	0.0258934	0.12685	0.100404	982	tags=27%, list=18%, signal=23%	RHOA/RACK1/ATP2B4/BMP2/CD44/FNIP2/MAPK1/KRAS/PTGES3/NCK1/FBXW7/MALT1/TGFBR2/HSP90AA1/VEGFA/CAV1/ZFP91/VCP/JTB/CSNK1D/RICTOR/CDKN1A/TMSB4X/IL6ST/PRNP/HRAS/ANKLE2/CDKN1B/CCND2/RPS3/BAD/ERP29/ZBTB20/CD74/CCND3/TNFRSF14/DDRGK1/CALM3/STK4/SDCBP/SNX9/MAP2K2/PHB/THBS1/IL1B/AREG/HLA-DRB1/C3/SQSTM1/PLAUR/PLPP3/RARRES2/MIF/TGFB1/FYN/PLCG2/IL6/CCL5/PTPRC/CD3E
762	Umbrella cells_OAB	GO_BP	GO:0045937	positive regulation of phosphate metabolic process	223	-0.290201	-1.29722	0.0258934	0.12685	0.100404	982	tags=27%, list=18%, signal=23%	RHOA/RACK1/ATP2B4/BMP2/CD44/FNIP2/MAPK1/KRAS/PTGES3/NCK1/FBXW7/MALT1/TGFBR2/HSP90AA1/VEGFA/CAV1/ZFP91/VCP/JTB/CSNK1D/RICTOR/CDKN1A/TMSB4X/IL6ST/PRNP/HRAS/ANKLE2/CDKN1B/CCND2/RPS3/BAD/ERP29/ZBTB20/CD74/CCND3/TNFRSF14/DDRGK1/CALM3/STK4/SDCBP/SNX9/MAP2K2/PHB/THBS1/IL1B/AREG/HLA-DRB1/C3/SQSTM1/PLAUR/PLPP3/RARRES2/MIF/TGFB1/FYN/PLCG2/IL6/CCL5/PTPRC/CD3E
763	Umbrella cells_OAB	GO_BP	GO:0046685	response to arsenic-containing substance	24	-0.532535	-1.59617	0.0259287	0.126857	0.100409	1174	tags=50%, list=21%, signal=40%	DHX36/ZC3H12A/GCLC/MKNK2/HNRNPA1/VCP/CDKN1A/PPIF/RBM4/CYP1B1/SERPINF1/HMOX1
764	Umbrella cells_OAB	GO_BP	GO:0010171	body morphogenesis	20	-0.562835	-1.61445	0.0260033	0.127055	0.100567	70	tags=25%, list=1%, signal=25%	CSRNP1/ANKRD11/CRISPLD2/COL1A1/MMP2
765	Umbrella cells_OAB	GO_BP	GO:0006953	acute-phase response	11	-0.674379	-1.65186	0.0260794	0.127261	0.100729	640	tags=55%, list=11%, signal=48%	SIGIRR/IL1A/IL1B/CEBPB/IL6/A2M
766	Umbrella cells_OAB	GO_BP	GO:0001539	cilium or flagellum-dependent cell motility	16	0.601982	1.55818	0.0262076	0.127424	0.100859	715	tags=38%, list=13%, signal=33%	ATP1A4/SPAG16/LZTFL1/IFT81/EFHC1/BBS2
767	Umbrella cells_OAB	GO_BP	GO:0060285	cilium-dependent cell motility	16	0.601982	1.55818	0.0262076	0.127424	0.100859	715	tags=38%, list=13%, signal=33%	ATP1A4/SPAG16/LZTFL1/IFT81/EFHC1/BBS2
768	Umbrella cells_OAB	GO_BP	GO:0016310	phosphorylation	483	-0.250148	-1.20983	0.0262153	0.127424	0.100859	994	tags=23%, list=18%, signal=21%	STK25/JAK1/RHOA/PRKAR1A/RACK1/RPS6KA3/STAT3/MKNK2/ATP2B4/BMP2/CD44/SLC9A3R1/PFKL/FNIP2/MAPK1/PYCARD/KRAS/PTGES3/CTDSP1/TP53RK/NCK1/PMVK/SPINK1/NR2F2/FBXW7/MALT1/PRDX4/TGFBR2/HIPK3/HSP90AA1/PDXK/VEGFA/CAV1/ZFP91/CSNK2B/JTB/CSNK1D/SERTAD1/CSNK1A1/RICTOR/CDKN1A/MAP3K8/CTDSP2/TARDBP/BAX/NME3/BRD2/MIDN/IL6ST/CDC37/MVP/PRNP/HRAS/ANKLE2/NME4/CDKN1B/CCND2/PFKP/RPS3/BAD/CCNH/ERP29/TERF2IP/CD74/CCND3/DUSP1…
769	Umbrella cells_OAB	GO_BP	GO:0070228	regulation of lymphocyte apoptotic process	21	-0.554163	-1.60837	0.0262506	0.12743	0.100863	664	tags=43%, list=12%, signal=38%	HIF1A/BAX/FOXP1/CD74/TSC22D3/PRELID1/MIF/IL7R/CCL5
770	Umbrella cells_OAB	GO_BP	GO:0042116	macrophage activation	28	-0.506967	-1.56977	0.0264822	0.128387	0.101621	549	tags=39%, list=10%, signal=36%	FOXP1/JMJD6/CD74/IFNGR2/THBS1/RORA/MIF/PLCG2/IL6/CCL3/PTPRC
771	Umbrella cells_OAB	GO_BP	GO:0007517	muscle organ development	97	-0.353972	-1.40524	0.0267038	0.129293	0.102338	1020	tags=31%, list=18%, signal=26%	CREB1/MYL6/RHOA/BMP2/CTNNB1/HMG20B/ITGB1/KRAS/CFLAR/NR2F2/COPRS/GJA1/CAV1/SERP1/CHD2/SMAD3/GPC1/NIBAN2/MAFF/EMD/PPIF/NR4A1/NUPR1/VAMP5/TPM1/TGFB1/COL6A1/BASP1/TAGLN/COL3A1
772	Umbrella cells_OAB	GO_BP	GO:0002260	lymphocyte homeostasis	26	-0.518082	-1.58036	0.0268224	0.129699	0.102659	475	tags=31%, list=8%, signal=28%	HIF1A/BAX/CD74/PRDX2/TSC22D3/MIF/IL7R/CORO1A
773	Umbrella cells_OAB	GO_BP	GO:0010718	positive regulation of epithelial to mesenchymal transition	21	-0.55299	-1.60496	0.0269369	0.129917	0.102831	1153	tags=52%, list=21%, signal=42%	TIAM1/JAG1/BMP2/CTNNB1/TGFBR2/SMAD3/SDCBP/IL1B/TGFB1/IL6/COL1A1
774	Umbrella cells_OAB	GO_BP	GO:0009166	nucleotide catabolic process	68	-0.391485	-1.46195	0.0269057	0.129917	0.102831	581	tags=29%, list=10%, signal=27%	APP/PGK1/NT5C2/STAT3/PFKL/HIF1A/VCP/ARL2/PFKP/ZBTB20/NT5C/IER3/LDHA/NUPR1/UPP1/GAPDH/PNP/DDIT4/ALDOA/COL6A1
775	Umbrella cells_OAB	GO_BP	GO:0032870	cellular response to hormone stimulus	237	-0.286119	-1.28846	0.0271195	0.130628	0.103395	1007	tags=24%, list=18%, signal=21%	ATP1A1/RHOQ/JAK1/RHOA/PRKAR1A/STAT3/PXN/MAPK1/PTGES3/MYO1C/CFLAR/SAFB2/NCK1/SPINK1/AKR1C2/ACSL1/PER1/CAV1/NR1H2/CSNK2B/RDX/PRMT2/CRK/RELA/HRAS/NR4A2/FOXP1/EIF4E/GNAI2/FOXO3/IGFBP2/GNB1/ZFP36/DDRGK1/TFPI/FKBP4/CALR/NR4A1/NR3C1/KLF9/YWHAH/SOCS3/PHB/RBM4/IL1B/HSPA1A/INSIG1/AKR1C1/HSPA1B/PMEPA1/CYP1B1/DDIT4/RARRES2/ZFP36L2/SERPINF1/COL6A1/IGFBP7
776	Umbrella cells_OAB	GO_BP	GO:0046822	regulation of nucleocytoplasmic transport	69	-0.388485	-1.45432	0.0275222	0.132397	0.104795	770	tags=25%, list=14%, signal=22%	HSP90AA1/ZPR1/SMAD3/TARDBP/TRIM28/NUP58/BAG3/EMD/IER3/SFN/NEAT1/RBM4/IL1B/IFI27/TGFB1/APOD/FLNA
777	Umbrella cells_OAB	GO_BP	GO:0006637	acyl-CoA metabolic process	33	0.491991	1.51693	0.0276151	0.132503	0.104878	1517	tags=48%, list=27%, signal=36%	HMGCS2/ELOVL6/SUCLG1/HACD2/PPCS/PDK3/ELOVL1/MCEE/MMUT/DLD/SUCLG2/FAR1/HSD17B4/PDHX/ACSF2/DLAT
778	Umbrella cells_OAB	GO_BP	GO:0035383	thioester metabolic process	33	0.491991	1.51693	0.0276151	0.132503	0.104878	1517	tags=48%, list=27%, signal=36%	HMGCS2/ELOVL6/SUCLG1/HACD2/PPCS/PDK3/ELOVL1/MCEE/MMUT/DLD/SUCLG2/FAR1/HSD17B4/PDHX/ACSF2/DLAT
779	Umbrella cells_OAB	GO_BP	GO:0001774	microglial cell activation	10	-0.68649	-1.63675	0.0277396	0.132864	0.105164	342	tags=40%, list=6%, signal=38%	IFNGR2/IL6/CCL3/PTPRC
780	Umbrella cells_OAB	GO_BP	GO:0071786	endoplasmic reticulum tubular network organization	13	0.634871	1.55467	0.0277616	0.132864	0.105164	1621	tags=69%, list=29%, signal=49%	RTN4/TMEM170A/REEP4/LNPK/RAB3GAP1/TMEM33/RTN3/RAB18/REEP3
781	Umbrella cells_OAB	GO_BP	GO:0050848	regulation of calcium-mediated signaling	31	-0.489234	-1.55189	0.0277986	0.132871	0.10517	100	tags=19%, list=2%, signal=19%	PRNP/CALM3/PLCG2/CCL4/CCL3/CD3E
782	Umbrella cells_OAB	GO_BP	GO:0034762	regulation of transmembrane transport	126	-0.329252	-1.36404	0.0279569	0.133457	0.105633	795	tags=21%, list=14%, signal=19%	GNB2/ACSL1/CAV1/CD63/OAZ2/BAX/TMSB4X/PRNP/DIAPH1/PEA15/CALM3/OAZ1/RGS2/ACTB/ATP1B3/PPIF/YWHAH/CYBA/THBS1/IL1B/C3/FXYD3/FYN/FLNA/FXYD1/CCL2/CORO1A
783	Umbrella cells_OAB	GO_BP	GO:0002714	positive regulation of B cell mediated immunity	14	-0.623511	-1.6309	0.0281548	0.134058	0.10611	449	tags=36%, list=8%, signal=33%	NECTIN2/HLA-E/C3/TGFB1/PTPRC
784	Umbrella cells_OAB	GO_BP	GO:0002891	positive regulation of immunoglobulin mediated immune response	14	-0.623511	-1.6309	0.0281548	0.134058	0.10611	449	tags=36%, list=8%, signal=33%	NECTIN2/HLA-E/C3/TGFB1/PTPRC
785	Umbrella cells_OAB	GO_BP	GO:0044703	multi-organism reproductive process	63	-0.396907	-1.46088	0.0282546	0.134282	0.106287	956	tags=35%, list=17%, signal=29%	ITGA2/C1QBP/UBE2Q1/ITGA3/FOSL1/NR2F2/GJA1/VEGFA/TRIM28/IGFBP5/IGFBP2/RPL29/MAFF/TIMP1/RGS2/FKBP4/JUNB/CALR/IL1B/FBLN1/IGFBP7/MMP2
786	Umbrella cells_OAB	GO_BP	GO:1901875	positive regulation of post-translational protein modification	67	-0.390996	-1.45614	0.0282738	0.134282	0.106287	860	tags=30%, list=15%, signal=26%	DCUN1D5/FBXW7/MALT1/CAV1/VCP/RASSF5/NSMCE3/MYCBP2/RPS2/UBE2D1/CUL3/TNIP1/UBB/NOP53/BIRC3/UBE2V1/STUB1/PDCD6/GABARAP/LAPTM5
787	Umbrella cells_OAB	GO_BP	GO:0046031	ADP metabolic process	45	-0.4379	-1.50613	0.0285149	0.135256	0.107057	581	tags=24%, list=10%, signal=22%	ARL2/PFKP/BAD/ZBTB20/IER3/LDHA/NUPR1/GAPDH/DDIT4/ALDOA/COL6A1
788	Umbrella cells_OAB	GO_BP	GO:0035150	regulation of tube size	36	-0.467371	-1.53326	0.0288664	0.136403	0.107966	167	tags=39%, list=3%, signal=38%	GCLC/PTGS2/RHOA/ITGB1/CAV1/ECE1/MANF/RGS2/KLF2/SOD2/ACTA2/SOD3/APOE/MMP2
789	Umbrella cells_OAB	GO_BP	GO:0035296	regulation of tube diameter	36	-0.467371	-1.53326	0.0288664	0.136403	0.107966	167	tags=39%, list=3%, signal=38%	GCLC/PTGS2/RHOA/ITGB1/CAV1/ECE1/MANF/RGS2/KLF2/SOD2/ACTA2/SOD3/APOE/MMP2
790	Umbrella cells_OAB	GO_BP	GO:0097746	blood vessel diameter maintenance	36	-0.467371	-1.53326	0.0288664	0.136403	0.107966	167	tags=39%, list=3%, signal=38%	GCLC/PTGS2/RHOA/ITGB1/CAV1/ECE1/MANF/RGS2/KLF2/SOD2/ACTA2/SOD3/APOE/MMP2
791	Umbrella cells_OAB	GO_BP	GO:1901654	response to ketone	91	-0.3583	-1.40663	0.0289184	0.136476	0.108023	855	tags=29%, list=15%, signal=25%	CFLAR/RPL27/FOSL1/AKR1C2/CAV1/CDKN1A/TXNIP/RELA/FOXP1/EIF4E/NASP/FOXO3/GNB1/CALR/NR3C1/KLF9/THBS1/CYP1B1/KLF2/DDIT4/TGFB1/SERPINF1/MSN/IGFBP7/A2M/PTPRC
792	Umbrella cells_OAB	GO_BP	GO:0001558	regulation of cell growth	140	-0.318984	-1.34138	0.0289718	0.136555	0.108086	860	tags=24%, list=15%, signal=21%	DCUN1D5/TWF2/YY1/MMP14/GJA1/VEGFA/RICTOR/CDKN1A/SMAD3/CXCL16/CDKN1B/FOXP1/IGFBP5/KRT17/BTG1/SDCBP/RAB21/RGS2/SPAG9/SFN/NDUFA13/PHB/BST2/HSPA1A/HSPA1B/CCDC85B/TGFB1/IGFBP4/LTBP4/CXCR4/COL14A1/IGFBP7/CXCL12/APOE
793	Umbrella cells_OAB	GO_BP	GO:0035315	hair cell differentiation	15	0.607984	1.54703	0.0290474	0.136739	0.108231	722	tags=40%, list=13%, signal=35%	SLITRK6/PLS1/SLC44A4/ESRP1/MYCL/MYO6
794	Umbrella cells_OAB	GO_BP	GO:0060071	Wnt signaling pathway, planar cell polarity pathway	13	0.632515	1.5489	0.0292336	0.137442	0.108788	1224	tags=54%, list=22%, signal=42%	WNT5A/FZD3/VANGL1/FZD6/MLLT3/CDC42/DAAM1
795	Umbrella cells_OAB	GO_BP	GO:0019883	antigen processing and presentation of endogenous antigen	13	-0.634761	-1.62968	0.0294634	0.138174	0.109368	475	tags=54%, list=8%, signal=49%	CD74/HLA-E/HLA-B/HLA-C/HLA-A/HLA-DRB1/HLA-DRA
796	Umbrella cells_OAB	GO_BP	GO:1903322	positive regulation of protein modification by small protein conjugation or removal	66	-0.391133	-1.45275	0.0294331	0.138174	0.109368	860	tags=30%, list=15%, signal=26%	DCUN1D5/FBXW7/MALT1/CAV1/VCP/RASSF5/NSMCE3/MYCBP2/RPS2/UBE2D1/CUL3/TNIP1/UBB/NOP53/BIRC3/UBE2V1/STUB1/PDCD6/GABARAP/LAPTM5
797	Umbrella cells_OAB	GO_BP	GO:0010518	positive regulation of phospholipase activity	10	-0.682655	-1.62761	0.0295713	0.138506	0.10963	625	tags=50%, list=11%, signal=44%	GNA15/HRAS/PHB/SELE/CCL5
798	Umbrella cells_OAB	GO_BP	GO:0070201	regulation of establishment of protein localization	227	-0.287031	-1.2858	0.029616	0.138542	0.109659	1034	tags=26%, list=18%, signal=22%	PTGS2/HAX1/NDFIP1/NPEPPS/UBE2D3/GDI1/PRKAR1A/RACK1/UBE2J2/CCT7/PFKL/ARF6/MYO1C/HIF1A/FBXW7/ARIH2/UBL5/RAB11FIP1/LRRC8A/FIS1/HSP90AA1/SERP1/NR1H2/PARL/ZPR1/OAZ2/SMAD3/TARDBP/MIDN/TRIM28/PRNP/OS9/HRAS/STX4/NUP58/BAD/ERP29/DNAJC1/OAZ1/IL1A/BAG3/PIM3/EMD/TOMM7/CD81/SFN/IL1B/HLA-DRB1/INSIG1/RAC2/IFI27/LCP1/TGFB1/FYN/APOD/FLNA/IL6/CCL5/APOE
799	Umbrella cells_OAB	GO_BP	GO:0001782	B cell homeostasis	13	-0.633923	-1.62753	0.029728	0.138892	0.109935	820	tags=54%, list=15%, signal=46%	CAMLG/RC3H2/HIF1A/BAX/CD74/MIF/IL7R
800	Umbrella cells_OAB	GO_BP	GO:0010810	regulation of cell-substrate adhesion	83	-0.366178	-1.41657	0.0300282	0.140119	0.110907	982	tags=33%, list=18%, signal=27%	RHOA/ACTN4/C1QBP/MACF1/LIMS1/ITGA3/MMP14/TRIOBP/ACTG1/VEGFA/SMAD3/HSD17B12/S100A10/CRK/ARL2/SERPINE1/STK4/CALR/THBS1/RAC2/PLAU/FBLN1/CCDC80/APOD/FLNA/COL1A1/CD3E
801	Umbrella cells_OAB	GO_BP	GO:0050764	regulation of phagocytosis	28	-0.501024	-1.55137	0.0301658	0.140585	0.111276	440	tags=43%, list=8%, signal=40%	ITGAV/RACK1/ITGA2/LETMD1/PYCARD/CNN2/CALR/CYBA/C3/PLCG2/PTPRC/CCL2
802	Umbrella cells_OAB	GO_BP	GO:0009913	epidermal cell differentiation	75	0.392611	1.42426	0.0302113	0.140622	0.111305	731	tags=27%, list=13%, signal=24%	MACROH2A1/TP63/GRHL2/SLITRK6/WNT5A/PLS1/EXPH5/SLC44A4/KRT7/ESRP1/MYCL/GRHL1/IFT74/INTU/ERRFI1/DSP/MSX2/PPL/MYO6/ASAH1
803	Umbrella cells_OAB	GO_BP	GO:0006090	pyruvate metabolic process	50	-0.420807	-1.48121	0.0302691	0.140716	0.111379	581	tags=22%, list=10%, signal=20%	ARL2/LDHB/PFKP/ZBTB20/IER3/LDHA/NUPR1/GAPDH/DDIT4/ALDOA/COL6A1
804	Umbrella cells_OAB	GO_BP	GO:0014912	negative regulation of smooth muscle cell migration	10	-0.680427	-1.6223	0.0305112	0.141664	0.11213	777	tags=50%, list=14%, signal=43%	GNA13/CORO1B/IGFBP5/SERPINE1/TPM1
805	Umbrella cells_OAB	GO_BP	GO:1901800	positive regulation of proteasomal protein catabolic process	56	-0.407142	-1.46597	0.0305911	0.141859	0.112284	844	tags=34%, list=15%, signal=29%	PIAS1/GCLC/RACK1/PSMC3/BAG6/FBXW7/CAV1/VCP/RAD23A/CSNK1D/CSNK1A1/DDRGK1/CSNK1E/NOP53/NUPR1/HSPA1A/STUB1/HSPA1B/GABARAP
806	Umbrella cells_OAB	GO_BP	GO:0010543	regulation of platelet activation	12	-0.647282	-1.62496	0.0309102	0.142807	0.113034	90	tags=42%, list=2%, signal=41%	FUNDC2/IL6ST/FLNA/IL6/APOE
807	Umbrella cells_OAB	GO_BP	GO:0000303	response to superoxide	12	-0.647256	-1.6249	0.0309102	0.142807	0.113034	458	tags=33%, list=8%, signal=31%	PRDX2/PRDX1/SOD2/SOD3
808	Umbrella cells_OAB	GO_BP	GO:0000305	response to oxygen radical	12	-0.647256	-1.6249	0.0309102	0.142807	0.113034	458	tags=33%, list=8%, signal=31%	PRDX2/PRDX1/SOD2/SOD3
809	Umbrella cells_OAB	GO_BP	GO:0045652	regulation of megakaryocyte differentiation	10	0.673151	1.53945	0.0311747	0.14369	0.113733	647	tags=40%, list=12%, signal=35%	H4C3/TESC/SCIN/GATA2
810	Umbrella cells_OAB	GO_BP	GO:0006909	phagocytosis	70	-0.382828	-1.43633	0.0311784	0.14369	0.113733	491	tags=17%, list=9%, signal=16%	JMJD6/CNN2/CALR/CYBA/THBS1/C3/GSN/FYN/PLCG2/PTPRC/CCL2/CORO1A
811	Umbrella cells_OAB	GO_BP	GO:0048857	neural nucleus development	32	-0.478408	-1.52939	0.0320034	0.14731	0.116599	547	tags=25%, list=10%, signal=23%	NDRG2/CALM3/MBP/ACTB/CKB/YWHAH/ALDH1A3/BASP1
812	Umbrella cells_OAB	GO_BP	GO:0032271	regulation of protein polymerization	84	-0.362955	-1.40668	0.0321124	0.14763	0.116852	890	tags=32%, list=16%, signal=27%	ARF6/PYCARD/TWF2/NCK1/TRIOBP/VDAC2/HSP90AA1/ARPC5L/RICTOR/RDX/TMSB4X/CDC42EP3/ARL2/CDKN1B/RPS3/STMN1/VASP/SNX9/FKBP4/CDC42EP5/TMSB10/HSPA1A/HSPA1B/GSN/COTL1/EVL/CORO1A
813	Umbrella cells_OAB	GO_BP	GO:0035640	exploration behavior	10	-0.677764	-1.61595	0.0321982	0.147842	0.11702	833	tags=50%, list=15%, signal=43%	ITGA3/EIF4A3/KMT2A/TUBA1A/APOE
814	Umbrella cells_OAB	GO_BP	GO:1905523	positive regulation of macrophage migration	11	-0.661303	-1.61983	0.0325393	0.149068	0.11799	262	tags=55%, list=5%, signal=52%	MAPK1/MMP14/THBS1/RARRES2/CCL3/CCL5
815	Umbrella cells_OAB	GO_BP	GO:1901568	fatty acid derivative metabolic process	22	0.543454	1.52379	0.0325449	0.149068	0.11799	1346	tags=50%, list=24%, signal=38%	HMGCS2/GGT6/ELOVL6/HACD2/ALOX5/ELOVL1/CYP4F12/PTGR1/FAR1/HMGCL/HSD17B4
816	Umbrella cells_OAB	GO_BP	GO:0001776	leukocyte homeostasis	35	-0.464755	-1.51534	0.0329386	0.150686	0.119271	475	tags=20%, list=8%, signal=18%	CD74/PRDX2/TSC22D3/MIF/IL6/IL7R/CORO1A
817	Umbrella cells_OAB	GO_BP	GO:0032620	interleukin-17 production	10	-0.67577	-1.61119	0.0331381	0.151228	0.1197	953	tags=60%, list=17%, signal=50%	VSIR/TUSC2/PRNP/PHB/TGFB1/IL6
818	Umbrella cells_OAB	GO_BP	GO:0032660	regulation of interleukin-17 production	10	-0.67577	-1.61119	0.0331381	0.151228	0.1197	953	tags=60%, list=17%, signal=50%	VSIR/TUSC2/PRNP/PHB/TGFB1/IL6
819	Umbrella cells_OAB	GO_BP	GO:0031579	membrane raft organization	13	-0.627287	-1.61049	0.0332636	0.151615	0.120006	128	tags=38%, list=2%, signal=38%	CAV1/S100A10/GSN/COL6A1/PTPRC
820	Umbrella cells_OAB	GO_BP	GO:0045685	regulation of glial cell differentiation	24	-0.52008	-1.55884	0.0333087	0.151636	0.120023	962	tags=46%, list=17%, signal=38%	BMP2/CTNNB1/ID4/WDR1/IL6ST/RELA/RHEB/QKI/TGFB1/IL6/CXCR4
821	Umbrella cells_OAB	GO_BP	GO:0009314	response to radiation	159	-0.307064	-1.31463	0.0337321	0.153376	0.1214	771	tags=18%, list=14%, signal=16%	PER1/NMT1/KMT2A/ATF4/CDKN1A/BAX/NSMCE3/RELA/DYNLRB1/HRAS/CCND2/PPP1CA/TMEM109/SDF4/TIMP1/IL1A/RBM4/NABP1/RPL26/SOD2/EEF1D/TUBA1A/CRIP1/COL6A1/PTPRC/COL3A1/COL6A2/MMP2/MFAP4
822	Umbrella cells_OAB	GO_BP	GO:0050709	negative regulation of protein secretion	19	-0.55727	-1.57754	0.0343724	0.156098	0.123554	930	tags=37%, list=17%, signal=31%	PFKL/RAB11FIP1/MIDN/ERP29/PIM3/IL1B/APOE
823	Umbrella cells_OAB	GO_BP	GO:0070527	platelet aggregation	24	-0.518249	-1.55335	0.0345633	0.156774	0.124089	767	tags=38%, list=14%, signal=33%	ACTG1/IL6ST/MYL12A/MYH9/CSRP1/ACTB/MYL9/FLNA/IL6
824	Umbrella cells_OAB	GO_BP	GO:0043270	positive regulation of monoatomic ion transport	49	-0.418287	-1.46529	0.0346502	0.156977	0.12425	90	tags=18%, list=2%, signal=18%	CALM3/ATP1B3/FLNA/FXYD1/CCL4/CCL3/CCL5/CXCL12/CCL2
825	Umbrella cells_OAB	GO_BP	GO:0002292	T cell differentiation involved in immune response	30	-0.484216	-1.52408	0.0349663	0.158025	0.12508	990	tags=53%, list=18%, signal=44%	STAT6/RC3H2/ZC3H12A/JAK1/STAT3/MALT1/KMT2A/BRD4/BRD2/FOXP1/JUNB/SOCS3/RORA/HLA-DRB1/HLA-DRA/IL6
826	Umbrella cells_OAB	GO_BP	GO:0170033	L-amino acid metabolic process	48	0.435363	1.45126	0.0349413	0.158025	0.12508	1715	tags=46%, list=31%, signal=32%	ADSS2/PSAT1/ASS1/RIDA/ALDH5A1/GOT2/APIP/DDAH1/ICMT/SLC38A1/DGLUCY/NR1H4/AASDHPPT/GOT1/NIT2/KYAT3/GSTZ1/SLC25A13/SLC25A12/AASS/EGLN3/GFPT1
827	Umbrella cells_OAB	GO_BP	GO:1901698	response to nitrogen compound	415	-0.252964	-1.20726	0.0354748	0.16013	0.126746	651	tags=14%, list=12%, signal=14%	NSMCE3/CRK/TXNIP/RELA/GNA15/PRNP/OS9/IRF3/HRAS/DNAJB9/NR4A2/DIAPH1/CDKN1B/IGFBP5/GNAI2/FOXO3/CUL3/GNB1/SLC3A2/FOSL2/BTG1/TIMP1/UBXN1/IL1A/RGS2/ACTB/RAP1B/CALR/CD81/NR4A1/SRSF9/SOCS3/RBM4/IL1B/RGS10/AREG/INSIG1/STUB1/CEBPB/NME2/CYP1B1/KLF2/RARRES2/ICAM1/TGFB1/FYN/SERPINF1/TUBA1A/FLNA/IL6/CXCR4/NNMT/VIM/COL6A1/CXCL12/APOE/COL3A1/COL1A2/COL1A1/MMP2
828	Umbrella cells_OAB	GO_BP	GO:0060193	positive regulation of lipase activity	14	-0.610123	-1.59588	0.0356273	0.16053	0.127062	745	tags=57%, list=13%, signal=50%	RHOA/NR1H2/RHOC/GNA15/HRAS/PHB/SELE/CCL5
829	Umbrella cells_OAB	GO_BP	GO:1905710	positive regulation of membrane permeability	22	-0.530598	-1.55779	0.0356494	0.16053	0.127062	1082	tags=50%, list=19%, signal=40%	SLC25A6/GCLC/BID/SPG7/VDAC2/BAX/CHCHD10/IER3/PPIF/HSPA1A/LAPTM5
830	Umbrella cells_OAB	GO_BP	GO:0035136	forelimb morphogenesis	13	0.622194	1.52363	0.0359429	0.161656	0.127954	1147	tags=62%, list=20%, signal=49%	TP63/HOXA9/CRABP2/HOXA13/MSX2/TFAP2A/OSR1/LNPK
831	Umbrella cells_OAB	GO_BP	GO:0019730	antimicrobial humoral response	19	-0.554611	-1.57001	0.0360336	0.161869	0.128123	433	tags=58%, list=8%, signal=54%	FAU/CXCL2/HLA-E/CXCL3/HLA-A/RPL39/CXCL8/GAPDH/RPL30/RARRES2/JCHAIN
832	Umbrella cells_OAB	GO_BP	GO:0035194	regulatory ncRNA-mediated post-transcriptional gene silencing	39	-0.44621	-1.48949	0.0361358	0.162133	0.128331	446	tags=15%, list=8%, signal=14%	ZFP36/NEAT1/RBM4/TGFB1/XIST/IL6
833	Umbrella cells_OAB	GO_BP	GO:0002832	negative regulation of response to biotic stimulus	50	-0.414038	-1.45739	0.0362975	0.162663	0.128751	908	tags=38%, list=16%, signal=32%	PARP14/IFI16/PCBP2/NT5C2/C1QBP/PPM1B/NR1H2/RPS19/CRK/SIGIRR/CARD16/PRDX2/HLA-E/HLA-B/OAS1/HLA-A/SERPING1/TGFB1/A2M
834	Umbrella cells_OAB	GO_BP	GO:2001243	negative regulation of intrinsic apoptotic signaling pathway	61	-0.391877	-1.43386	0.0364499	0.16315	0.129136	1034	tags=34%, list=18%, signal=28%	PTGS2/BID/RACK1/CD44/CTNNB1/ARMC10/HIF1A/GRINA/VDAC2/PARL/ATF4/CD74/PPIF/NDUFA13/TPT1/HSPA1A/PLAUR/SOD2/MIF/FYN/CXCL12
835	Umbrella cells_OAB	GO_BP	GO:0006941	striated muscle contraction	37	-0.452233	-1.49252	0.0365989	0.163621	0.129509	436	tags=32%, list=8%, signal=30%	GJA1/HSP90AA1/CAV1/CALM3/RGS2/NR4A1/C12orf57/TPM1/GSN/FLNA/ALDOA/CXCR4
836	Umbrella cells_OAB	GO_BP	GO:0060761	negative regulation of response to cytokine stimulus	34	-0.462183	-1.49784	0.0371779	0.166011	0.131401	756	tags=35%, list=14%, signal=31%	CAV1/NR1H2/SIGIRR/CYLD/PPP2CB/IL1RN/CARD16/OAS1/TLE5/IL6/CCL5/PTPRC
837	Umbrella cells_OAB	GO_BP	GO:0060688	regulation of morphogenesis of a branching structure	19	0.560047	1.5155	0.037296	0.166339	0.131661	1436	tags=53%, list=26%, signal=39%	WNT5A/HOXB7/FGFR2/LGR4/SOX9/RTN4/NTN4/AR/MAP3K13/MAGED1
838	Umbrella cells_OAB	GO_BP	GO:0001818	negative regulation of cytokine production	86	-0.356282	-1.3856	0.0375852	0.167265	0.132393	640	tags=22%, list=11%, signal=20%	SIGIRR/CYLD/PRNP/CHID1/NDRG2/CARD16/CUL3/ZFP36/OAS1/BST2/THBS1/HLA-DRB1/KLF2/TGFB1/APOD/IL6/LAPTM5/SRGN/PTPRC
839	Umbrella cells_OAB	GO_BP	GO:0045444	fat cell differentiation	96	-0.345917	-1.37083	0.0375932	0.167265	0.132393	615	tags=22%, list=11%, signal=20%	ERO1A/NR4A2/AAMDC/SDF4/SAV1/ZFP36/FOSL2/STK4/RGS2/NR4A1/RORA/INSIG1/ADIRF/CEBPB/CEBPD/CCDC85B/SOD2/RARRES2/ZFP36L2/TGFB1/IL6
840	Umbrella cells_OAB	GO_BP	GO:0098773	skin epidermis development	49	0.430802	1.44195	0.0376652	0.167386	0.132489	769	tags=33%, list=14%, signal=28%	TP63/WNT5A/FZD3/FOXQ1/FGFR2/PLA2G10/FERMT1/GRHL1/INTU/LGR4/MSX2/ZMPSTE24/FZD6/SOX9/ELOVL1/CLDN1
841	Umbrella cells_OAB	GO_BP	GO:0009066	aspartate family amino acid metabolic process	20	0.551254	1.51051	0.0377614	0.167614	0.132669	1661	tags=55%, list=30%, signal=39%	ADSS2/ASS1/RIDA/GOT2/APIP/AASDHPPT/GOT1/NIT2/SLC25A13/SLC25A12/AASS
842	Umbrella cells_OAB	GO_BP	GO:1903034	regulation of response to wounding	59	-0.393697	-1.43144	0.0378226	0.167686	0.132727	814	tags=32%, list=15%, signal=28%	F3/ACTG1/CAV1/VKORC1/SMAD3/CRK/HRAS/SERPINE1/PRDX2/TFPI/TNFRSF12A/MAP2K2/THBS1/PLAU/PLAUR/SERPING1/FLNA/CXCR4/APOE
843	Umbrella cells_OAB	GO_BP	GO:0031100	animal organ regeneration	22	-0.526771	-1.54655	0.0382028	0.169171	0.133902	197	tags=32%, list=4%, signal=31%	CDKN1A/RPS15/CEBPB/LCP1/IL6/NNMT/CXCL12
844	Umbrella cells_OAB	GO_BP	GO:0098761	cellular response to interleukin-7	10	-0.667065	-1.59044	0.0384643	0.169963	0.134529	474	tags=40%, list=8%, signal=37%	YBX1/GIPC1/IL7R/LSP1
845	Umbrella cells_OAB	GO_BP	GO:0034312	diol biosynthetic process	10	0.662304	1.51464	0.0384727	0.169963	0.134529	731	tags=50%, list=13%, signal=44%	ACER2/SPTLC3/SPTSSB/SPTSSA/ASAH1
846	Umbrella cells_OAB	GO_BP	GO:0009191	ribonucleoside diphosphate catabolic process	45	-0.426345	-1.46639	0.0386029	0.170336	0.134824	581	tags=33%, list=10%, signal=30%	APP/PGK1/STAT3/PFKL/HIF1A/ARL2/PFKP/ZBTB20/IER3/LDHA/NUPR1/GAPDH/DDIT4/ALDOA/COL6A1
847	Umbrella cells_OAB	GO_BP	GO:1901136	carbohydrate derivative catabolic process	100	-0.340697	-1.35949	0.0388219	0.171101	0.135429	581	tags=18%, list=10%, signal=16%	ARL2/PFKP/HEXA/GPC1/ZBTB20/NT5C/MGAT1/IER3/LDHA/NUPR1/UPP1/GAPDH/IDS/PNP/DDIT4/TGFB1/ALDOA/COL6A1
848	Umbrella cells_OAB	GO_BP	GO:0014888	striated muscle adaptation	11	-0.649163	-1.59009	0.038927	0.171362	0.135636	967	tags=55%, list=17%, signal=45%	ATP2B4/CFLAR/SMAD3/IGFBP5/LMNA/GSN
849	Umbrella cells_OAB	GO_BP	GO:0006898	receptor-mediated endocytosis	85	-0.356015	-1.38208	0.0390387	0.171651	0.135865	897	tags=25%, list=16%, signal=21%	ITGB1/ARF6/EFNB2/M6PR/VEGFA/CAV1/CD63/CXCL16/CLTA/SERPINE1/SDCBP/RAB21/SNX9/CD81/CLTB/CXCL8/C3/RNASEK/PLCG2/SELE/APOE
850	Umbrella cells_OAB	GO_BP	GO:0031069	hair follicle morphogenesis	10	0.661694	1.51325	0.0391051	0.17174	0.135936	379	tags=50%, list=7%, signal=47%	TP63/FOXQ1/FGFR2/PLA2G10/INTU
851	Umbrella cells_OAB	GO_BP	GO:1905515	non-motile cilium assembly	21	0.542284	1.50333	0.0393392	0.172566	0.136589	1578	tags=52%, list=28%, signal=38%	PIBF1/IFT74/INTU/TTC8/IFT172/BBS2/CEP350/CEP290/PCM1/IFT57/MAP4
852	Umbrella cells_OAB	GO_BP	GO:0002791	regulation of peptide secretion	53	-0.404322	-1.44117	0.0395992	0.173096	0.137008	980	tags=32%, list=18%, signal=27%	PRKAR1A/RAB8B/PFKL/SPINK1/HIF1A/LRRC8A/SERP1/TARDBP/MIDN/STX4/BAD/CD74/PIM3/IL1B/HLA-DRB1/IL6/CCL5
853	Umbrella cells_OAB	GO_BP	GO:0090087	regulation of peptide transport	53	-0.404322	-1.44117	0.0395992	0.173096	0.137008	980	tags=32%, list=18%, signal=27%	PRKAR1A/RAB8B/PFKL/SPINK1/HIF1A/LRRC8A/SERP1/TARDBP/MIDN/STX4/BAD/CD74/PIM3/IL1B/HLA-DRB1/IL6/CCL5
854	Umbrella cells_OAB	GO_BP	GO:0071407	cellular response to organic cyclic compound	202	-0.288468	-1.27363	0.0395284	0.173096	0.137008	647	tags=17%, list=12%, signal=16%	PRMT2/GNA15/IRF3/DIAPH1/CDKN1B/FOXP1/EIF4E/IGFBP5/FOXO3/GNB1/ZFP36/DDRGK1/TFPI/ACTB/FKBP4/RAP1B/CALR/NR3C1/KLF9/YWHAH/PHB/RORA/HSPA1A/INSIG1/HSPA1B/PMEPA1/CYP1B1/KLF2/DDIT4/ZFP36L2/SERPINF1/FLNA/MSN/COL1A1/MMP2
855	Umbrella cells_OAB	GO_BP	GO:0007416	synapse assembly	39	0.455393	1.4558	0.0399529	0.174438	0.138071	822	tags=28%, list=15%, signal=24%	FLRT3/SLITRK6/WNT5A/CDH1/PTPN13/EFNA5/GABRE/AMIGO2/VPS35/STAU2/ZDHHC12
856	Umbrella cells_OAB	GO_BP	GO:0030317	flagellated sperm motility	13	0.616636	1.51002	0.0402903	0.175247	0.138711	1125	tags=46%, list=20%, signal=37%	ATP1A4/SPAG16/LZTFL1/IFT81/BBS2/VPS13A
857	Umbrella cells_OAB	GO_BP	GO:0097722	sperm motility	13	0.616636	1.51002	0.0402903	0.175247	0.138711	1125	tags=46%, list=20%, signal=37%	ATP1A4/SPAG16/LZTFL1/IFT81/BBS2/VPS13A
858	Umbrella cells_OAB	GO_BP	GO:0033599	regulation of mammary gland epithelial cell proliferation	10	0.66002	1.50942	0.0403186	0.175247	0.138711	739	tags=50%, list=13%, signal=43%	GPX1/ROBO1/GATA3/HOXA5/RTN4
859	Umbrella cells_OAB	GO_BP	GO:0042073	intraciliary transport	17	0.573023	1.50639	0.0403261	0.175247	0.138711	1689	tags=59%, list=30%, signal=41%	IFT74/INTU/IFT81/IFT172/KIF3B/HSPB11/PCM1/DYNC2LI1/IFT57/IFT22
860	Umbrella cells_OAB	GO_BP	GO:0042246	tissue regeneration	22	-0.524319	-1.53935	0.0404861	0.175738	0.1391	855	tags=50%, list=15%, signal=43%	IFRD1/CFLAR/PTPN12/GJA1/CDKN1A/CDKN1B/CPQ/NINJ1/CD81/APOD/COL6A1
861	Umbrella cells_OAB	GO_BP	GO:0006338	chromatin remodeling	269	0.293039	1.26535	0.0405455	0.175791	0.139142	702	tags=12%, list=13%, signal=11%	H3-3B/H2AJ/H2AZ1/H1-0/H4C3/H1-2/H2AZ2/H1-4/H2AC20/H2AC6/MACROH2A1/H2BC21/H1-3/TP63/H3-3A/GPX1/MECOM/GATA3/BRCC3/FOXA1/UTY/ATF7IP2/SETD2/SMARCAD1/HLTF/ERCC6/ZMPSTE24/PER2/ZBTB1/UCHL5/SOX9/ASF1A
862	Umbrella cells_OAB	GO_BP	GO:0071385	cellular response to glucocorticoid stimulus	25	-0.50378	-1.5242	0.0406258	0.175923	0.139246	546	tags=36%, list=10%, signal=33%	EIF4E/FOXO3/ZFP36/NR3C1/KLF9/CYP1B1/DDIT4/ZFP36L2/SERPINF1
863	Umbrella cells_OAB	GO_BP	GO:0071383	cellular response to steroid hormone stimulus	102	-0.337583	-1.35233	0.04067	0.175923	0.139246	549	tags=19%, list=10%, signal=17%	FOXP1/EIF4E/FOXO3/ZFP36/DDRGK1/TFPI/FKBP4/CALR/NR3C1/KLF9/YWHAH/PHB/HSPA1A/HSPA1B/PMEPA1/CYP1B1/DDIT4/ZFP36L2/SERPINF1
864	Umbrella cells_OAB	GO_BP	GO:0008347	glial cell migration	20	-0.539886	-1.54862	0.0407434	0.176036	0.139336	51	tags=30%, list=1%, signal=30%	CTNNB1/HEXB/MMP14/CCL3/CCL2/COL3A1
865	Umbrella cells_OAB	GO_BP	GO:0010573	vascular endothelial growth factor production	17	-0.565656	-1.55599	0.0410386	0.177106	0.140183	820	tags=82%, list=15%, signal=71%	PTGS2/STAT3/HIF1A/ATF4/IL6ST/RELA/NDRG2/IL1A/RORA/IL1B/C3/CYP1B1/TGFB1/IL6
866	Umbrella cells_OAB	GO_BP	GO:0048730	epidermis morphogenesis	11	0.643131	1.50767	0.0410898	0.177123	0.140196	379	tags=45%, list=7%, signal=42%	TP63/FOXQ1/FGFR2/PLA2G10/INTU
867	Umbrella cells_OAB	GO_BP	GO:0044272	sulfur compound biosynthetic process	53	0.418983	1.42391	0.0411621	0.17723	0.140281	1517	tags=40%, list=27%, signal=29%	GGT6/CHST9/ELOVL6/HACD2/TM9SF2/PPCS/HS3ST5/PDK3/PAPSS1/APIP/MGST2/ELOVL1/MMUT/GSS/B3GNT3/METTL16/DLD/HS2ST1/PDHX/MAT2B/DLAT
868	Umbrella cells_OAB	GO_BP	GO:0001836	release of cytochrome c from mitochondria	33	-0.461723	-1.48722	0.0412268	0.177304	0.140339	780	tags=39%, list=14%, signal=34%	MCL1/FIS1/PARL/BAX/BAD/IFI6/PPIF/SFN/LMNA/PLAUR/PRELID1/SOD2/BCL2A1
869	Umbrella cells_OAB	GO_BP	GO:1902017	regulation of cilium assembly	23	0.526653	1.49201	0.0414859	0.178213	0.141059	1578	tags=48%, list=28%, signal=34%	MARCHF7/INTU/ODF2L/ARHGAP35/ATG5/SDCCAG8/RAB11A/SYNE2/DYNC2LI1/CEP120/MAP4
870	Umbrella cells_OAB	GO_BP	GO:0046638	positive regulation of alpha-beta T cell differentiation	18	-0.555326	-1.54942	0.0416342	0.178636	0.141394	982	tags=50%, list=18%, signal=41%	RHOA/MALT1/TGFBR2/AP3D1/BRD4/BRD2/HLA-DRB1/HLA-DRA/PNP
871	Umbrella cells_OAB	GO_BP	GO:0060294	cilium movement involved in cell motility	14	0.602384	1.5051	0.0416802	0.178636	0.141394	1125	tags=43%, list=20%, signal=34%	ATP1A4/SPAG16/LZTFL1/IFT81/BBS2/VPS13A
872	Umbrella cells_OAB	GO_BP	GO:0001961	positive regulation of cytokine-mediated signaling pathway	27	-0.491459	-1.51074	0.0418568	0.179187	0.14183	639	tags=33%, list=11%, signal=30%	TRIM56/AGPAT2/IRF3/IL1R1/CD74/HSPA1A/HSPA1B/CXCR4/LAPTM5
873	Umbrella cells_OAB	GO_BP	GO:0033157	regulation of intracellular protein transport	87	-0.352193	-1.37287	0.0419427	0.179349	0.141958	770	tags=23%, list=14%, signal=20%	HSP90AA1/ZPR1/OAZ2/SMAD3/TARDBP/TRIM28/OS9/NUP58/OAZ1/BAG3/EMD/CD81/SFN/IL1B/INSIG1/IFI27/LCP1/TGFB1/APOD/FLNA
874	Umbrella cells_OAB	GO_BP	GO:0048147	negative regulation of fibroblast proliferation	17	-0.56376	-1.55077	0.0425459	0.181721	0.143835	756	tags=53%, list=14%, signal=46%	PAWR/MYC/CAV1/KMT2A/BAX/EMD/NUPR1/FTH1/SOD2
875	Umbrella cells_OAB	GO_BP	GO:0060119	inner ear receptor cell development	15	0.589864	1.50092	0.0426948	0.18194	0.144009	1148	tags=40%, list=20%, signal=32%	SLITRK6/ATP8B1/PLS1/TTC8/TRIP11/HES1
876	Umbrella cells_OAB	GO_BP	GO:0021782	glial cell development	45	-0.421748	-1.45058	0.0426584	0.18194	0.144009	311	tags=27%, list=6%, signal=25%	MAPK1/ID4/KRAS/B4GALT5/HRAS/MAP2K2/IL1B/NDRG1/ZEB2/IL6/VIM/COL6A1
877	Umbrella cells_OAB	GO_BP	GO:0045861	negative regulation of proteolysis	93	-0.345741	-1.36303	0.0428769	0.182508	0.144458	991	tags=34%, list=18%, signal=29%	IGBP1/PCID2/PLAT/RPS6KA3/CD44/SERPINB6/BAG6/RPL5/VEGFA/RPL23/NR1H2/PRNP/SERPINE1/CARD16/RPL11/DNAJC1/GIPC1/DDRGK1/TIMP1/RPS7/UBXN1/IFI6/SFN/NOP53/TIMP3/THBS1/PLAU/GAPDH/PLAUR/SERPING1/SERPINF1/TIMP2
878	Umbrella cells_OAB	GO_BP	GO:0043491	phosphatidylinositol 3-kinase/protein kinase B signal transduction	89	-0.349301	-1.36677	0.0432968	0.184086	0.145707	308	tags=12%, list=6%, signal=12%	NOP53/PHB/THBS1/PDCD6/TGFB1/COL6A1/CCL3/CCL5/COL6A2/DCN/HCST
879	Umbrella cells_OAB	GO_BP	GO:0090025	regulation of monocyte chemotaxis	12	-0.625235	-1.56961	0.0436351	0.185295	0.146664	538	tags=42%, list=10%, signal=38%	SERPINE1/DUSP1/NBL1/CCL5/CXCL12
880	Umbrella cells_OAB	GO_BP	GO:0009581	detection of external stimulus	17	-0.561902	-1.54567	0.0440776	0.185295	0.146664	119	tags=35%, list=2%, signal=35%	ITGA2/CTNNB1/NMT1/FYN/CXCR4/CXCL12
881	Umbrella cells_OAB	GO_BP	GO:0009582	detection of abiotic stimulus	17	-0.561902	-1.54567	0.0440776	0.185295	0.146664	119	tags=35%, list=2%, signal=35%	ITGA2/CTNNB1/NMT1/FYN/CXCR4/CXCL12
882	Umbrella cells_OAB	GO_BP	GO:0014015	positive regulation of gliogenesis	26	-0.493627	-1.50576	0.0436977	0.185295	0.146664	634	tags=31%, list=11%, signal=27%	IL6ST/RELA/RHEB/QKI/IL1B/TGFB1/IL6/CXCR4
883	Umbrella cells_OAB	GO_BP	GO:0018345	protein palmitoylation	11	0.639589	1.49937	0.0439856	0.185295	0.146664	1084	tags=45%, list=19%, signal=37%	ZDHHC13/ZDHHC20/ZDHHC12/ZDHHC5/ZDHHC3
884	Umbrella cells_OAB	GO_BP	GO:0002532	production of molecular mediator involved in inflammatory response	30	-0.473197	-1.4894	0.0439071	0.185295	0.146664	1152	tags=57%, list=21%, signal=45%	ZC3H12A/SNAP23/PDCD4/STAT3/PYCARD/HIF1A/PER1/RPS19/PBXIP1/PLD3/CHID1/SERPINE1/PRDX2/GPSM3/APOD/IL6/ALOX5AP
885	Umbrella cells_OAB	GO_BP	GO:0051963	regulation of synapse assembly	24	0.518094	1.48329	0.0438738	0.185295	0.146664	815	tags=33%, list=15%, signal=29%	FLRT3/SLITRK6/WNT5A/PTPN13/EFNA5/AMIGO2/VPS35/STAU2
886	Umbrella cells_OAB	GO_BP	GO:0006611	protein export from nucleus	34	-0.454539	-1.47307	0.044033	0.185295	0.146664	370	tags=21%, list=7%, signal=19%	BAG3/EMD/CALR/SFN/IL1B/IFI27/TGFB1
887	Umbrella cells_OAB	GO_BP	GO:1902652	secondary alcohol metabolic process	44	0.437579	1.4336	0.0438027	0.185295	0.146664	439	tags=23%, list=8%, signal=21%	HMGCS2/FMO5/ERLIN1/IDH1/LIMA1/ARV1/ERLIN2/ERRFI1/DHCR24/SC5D
888	Umbrella cells_OAB	GO_BP	GO:0043087	regulation of GTPase activity	91	-0.347047	-1.36246	0.043777	0.185295	0.146664	685	tags=20%, list=12%, signal=18%	RDX/S100A10/CRK/PBXIP1/HRAS/ARL2/RALGDS/STMN1/SNX9/RGS10/RGS1/CCL20/CCL3L1/CCL4L2/CCL4/CCL3/CCL5/CCL2
889	Umbrella cells_OAB	GO_BP	GO:0090151	establishment of protein localization to mitochondrial membrane	25	-0.499487	-1.51121	0.044272	0.185903	0.147145	887	tags=36%, list=16%, signal=30%	ROMO1/TOMM40/HSP90AA1/MTCH1/BAX/TOMM7/NDUFA13/TOMM6/TOMM5
890	Umbrella cells_OAB	GO_BP	GO:0043277	apoptotic cell clearance	11	-0.641211	-1.57061	0.0444503	0.186233	0.147407	491	tags=36%, list=9%, signal=33%	JMJD6/THBS1/C3/CCL2
891	Umbrella cells_OAB	GO_BP	GO:0001666	response to hypoxia	121	-0.320463	-1.31957	0.0444771	0.186233	0.147407	1055	tags=31%, list=19%, signal=26%	PIN1/PGK1/ALKBH5/PTGS2/NPEPPS/PLAT/BMP2/ITGA2/CFLAR/MMP14/HIF1A/VEGFA/CAV1/ATF4/SMAD3/ERO1A/NR4A2/CDKN1B/BAD/FOXO3/FOSL2/IL1A/AQP3/LMNA/NOP53/THBS1/RORA/NDRG1/PLAU/STUB1/SOD2/DDIT4/TGFB1/HMOX1/CXCR4/SOD3/CXCL12/MMP2
892	Umbrella cells_OAB	GO_BP	GO:0002833	positive regulation of response to biotic stimulus	134	-0.31261	-1.30652	0.0445004	0.186233	0.147407	770	tags=22%, list=14%, signal=19%	HSP90AA1/CAV1/RPS19/SEC14L1/CSNK1A1/TRIM56/RELA/CYLD/IRF3/LAMP1/TNIP1/NECTIN2/AKIRIN2/NINJ1/MAPKAPK2/HLA-E/OAS1/NOP53/PHB/BIRC3/CYBA/HSPA1A/HLA-DRB1/SQSTM1/HSPA1B/MIF/FYN/PLCG2/CCL5
893	Umbrella cells_OAB	GO_BP	GO:0035306	positive regulation of dephosphorylation	22	-0.518681	-1.5228	0.0447091	0.186897	0.147932	1192	tags=45%, list=21%, signal=36%	ROCK1/PPP1R12A/PTBP1/PIN1/BMP2/NCK1/ANKLE2/CALM3/TGFB1/PTPRC
894	Umbrella cells_OAB	GO_BP	GO:0090329	regulation of DNA-templated DNA replication	12	0.624176	1.49754	0.0447715	0.186949	0.147973	1985	tags=75%, list=35%, signal=49%	GMNN/MCM4/ZMPSTE24/NBN/KAT7/DBF4/ATRX/PCNA/MCM3
895	Umbrella cells_OAB	GO_BP	GO:0051489	regulation of filopodium assembly	16	0.577192	1.49401	0.04492	0.187359	0.148298	997	tags=38%, list=18%, signal=31%	ABITRAM/FNBP1L/ZMYND8/MIEN1/STAU2/CDC42
896	Umbrella cells_OAB	GO_BP	GO:0002092	positive regulation of receptor internalization	11	-0.640148	-1.56801	0.0451467	0.187885	0.148714	759	tags=36%, list=14%, signal=31%	VEGFA/CD63/PLCG2/SELE
897	Umbrella cells_OAB	GO_BP	GO:0070227	lymphocyte apoptotic process	30	-0.471473	-1.48397	0.0451025	0.187885	0.148714	664	tags=27%, list=12%, signal=24%	BAX/FOXP1/CD74/TSC22D3/PRELID1/MIF/IL7R/CCL5
898	Umbrella cells_OAB	GO_BP	GO:1904646	cellular response to amyloid-beta	13	-0.608837	-1.56312	0.0452173	0.187969	0.148781	1079	tags=54%, list=19%, signal=44%	CASP4/APP/GJA1/PRNP/FOXO3/ICAM1/FYN
899	Umbrella cells_OAB	GO_BP	GO:0030449	regulation of complement activation	11	-0.639192	-1.56567	0.045579	0.189262	0.149804	406	tags=64%, list=7%, signal=59%	CD55/CD59/PHB/IL1B/C3/SERPING1/A2M
900	Umbrella cells_OAB	GO_BP	GO:0035751	regulation of lysosomal lumen pH	19	-0.541497	-1.53288	0.045952	0.190372	0.150683	503	tags=21%, list=9%, signal=19%	LAMP1/TMEM165/RNASEK/ATP6V0C
901	Umbrella cells_OAB	GO_BP	GO:1901655	cellular response to ketone	44	-0.420945	-1.44056	0.0459744	0.190372	0.150683	546	tags=23%, list=10%, signal=21%	EIF4E/FOXO3/GNB1/NR3C1/KLF9/CYP1B1/KLF2/DDIT4/SERPINF1/MSN
902	Umbrella cells_OAB	GO_BP	GO:0051260	protein homooligomerization	53	-0.39808	-1.41892	0.0459993	0.190372	0.150683	667	tags=25%, list=12%, signal=22%	KCTD9/PRNP/JMJD6/FUS/NINJ1/VASP/GLS/ALDH1A3/SOD2/MIF/ALDOA/ALOX5AP/EVL
903	Umbrella cells_OAB	GO_BP	GO:0031053	primary miRNA processing	11	-0.638466	-1.56389	0.0461553	0.190581	0.150849	125	tags=36%, list=2%, signal=36%	STAT3/SMAD3/TGFB1/IL6
904	Umbrella cells_OAB	GO_BP	GO:0002369	T cell cytokine production	12	-0.62198	-1.56144	0.0463052	0.190581	0.150849	810	tags=58%, list=14%, signal=50%	MALT1/CD55/IL1R1/CD81/HLA-A/IL1B/IL6
905	Umbrella cells_OAB	GO_BP	GO:0002724	regulation of T cell cytokine production	12	-0.62198	-1.56144	0.0463052	0.190581	0.150849	810	tags=58%, list=14%, signal=50%	MALT1/CD55/IL1R1/CD81/HLA-A/IL1B/IL6
906	Umbrella cells_OAB	GO_BP	GO:0002726	positive regulation of T cell cytokine production	12	-0.62198	-1.56144	0.0463052	0.190581	0.150849	810	tags=58%, list=14%, signal=50%	MALT1/CD55/IL1R1/CD81/HLA-A/IL1B/IL6
907	Umbrella cells_OAB	GO_BP	GO:0051592	response to calcium ion	48	-0.409784	-1.42941	0.0462601	0.190581	0.150849	436	tags=25%, list=8%, signal=23%	S100A16/TXNIP/CALM3/AQP3/JUNB/PPIF/THBS1/JUND/PDCD6/PLCG2/TUBA1A/ALOX5AP
908	Umbrella cells_OAB	GO_BP	GO:0051346	negative regulation of hydrolase activity	73	-0.364872	-1.37907	0.0464071	0.19079	0.151014	997	tags=33%, list=18%, signal=27%	BOD1/IGBP1/PCID2/RPS6KA3/CD44/SERPINB6/VEGFA/RDX/HRAS/ARL2/SERPINE1/CARD16/TIMP1/UBXN1/IFI6/RGS2/SFN/TIMP3/THBS1/GAPDH/PLAUR/SERPING1/SERPINF1/TIMP2
909	Umbrella cells_OAB	GO_BP	GO:0007389	pattern specification process	104	0.351132	1.34238	0.0464643	0.190815	0.151034	1244	tags=33%, list=22%, signal=26%	TP63/WNT5A/SHROOM3/ROBO1/EDN1/HOXB7/PIFO/PALB2/FGFR2/ACVR2A/FOXA1/HOXA9/IFT74/INTU/HOXA5/BHLHE41/ADGRG1/TTC8/IFT172/MSX2/MLLT3/WDR77/FRS2/ASPH/AR/KIF3B/SMAD5/OSR1/RARG/PBX1/HES1/MTF2/APC/HSPB11
910	Umbrella cells_OAB	GO_BP	GO:0014013	regulation of gliogenesis	35	-0.447406	-1.45878	0.0467362	0.191721	0.151751	1045	tags=37%, list=19%, signal=30%	CDKN2B/BMP2/CTNNB1/ID4/KRAS/IL6ST/RELA/RHEB/QKI/IL1B/TGFB1/IL6/CXCR4
911	Umbrella cells_OAB	GO_BP	GO:0009135	purine nucleoside diphosphate metabolic process	48	-0.409085	-1.42697	0.0468694	0.191846	0.15185	581	tags=23%, list=10%, signal=21%	ARL2/PFKP/BAD/ZBTB20/IER3/LDHA/NUPR1/GAPDH/DDIT4/ALDOA/COL6A1
912	Umbrella cells_OAB	GO_BP	GO:0009179	purine ribonucleoside diphosphate metabolic process	48	-0.409085	-1.42697	0.0468694	0.191846	0.15185	581	tags=23%, list=10%, signal=21%	ARL2/PFKP/BAD/ZBTB20/IER3/LDHA/NUPR1/GAPDH/DDIT4/ALDOA/COL6A1
913	Umbrella cells_OAB	GO_BP	GO:0032386	regulation of intracellular transport	140	-0.30748	-1.293	0.0473299	0.193518	0.153173	715	tags=19%, list=13%, signal=17%	ZPR1/OAZ2/RDX/SMAD3/TARDBP/TRIM28/OS9/NUP58/LAMP1/OAZ1/RAB21/BAG3/EMD/IER3/CD81/SFN/MAP2K2/NEAT1/RBM4/IL1B/INSIG1/IFI27/LCP1/TGFB1/APOD/FLNA/MSN
914	Umbrella cells_OAB	GO_BP	GO:0043029	T cell homeostasis	15	-0.579623	-1.54317	0.04741	0.193634	0.153265	664	tags=33%, list=12%, signal=29%	BAX/PRDX2/TSC22D3/IL7R/CORO1A
915	Umbrella cells_OAB	GO_BP	GO:0051897	positive regulation of phosphatidylinositol 3-kinase/protein kinase B signal transduction	50	-0.403945	-1.42186	0.0474894	0.193747	0.153354	276	tags=26%, list=5%, signal=25%	C1QBP/ITGB1/AKR1C2/TPBG/RICTOR/IGFBP5/PHB/THBS1/TGFB1/CCL3/CCL5/DCN/HCST
916	Umbrella cells_OAB	GO_BP	GO:0051607	defense response to virus	119	-0.320075	-1.31402	0.0475931	0.193957	0.153521	639	tags=32%, list=11%, signal=29%	APOBEC3G/TRIM44/DHX36/ZC3H12A/CHMP3/IFI16/PCBP2/TRIM27/PQBP1/DDX21/NT5C2/C1QBP/PYCARD/MX1/PPM1B/NCK1/HSP90AA1/TRIM56/RELA/ZC3HAV1/TRIM28/UAP1/IRF3/TRIM8/IFITM3/IFI6/IFNGR2/OAS1/PHB/BST2/IL1B/IFI27/DDIT4/IFITM2/ISG20/IL6/PTPRC/IFITM1
917	Umbrella cells_OAB	GO_BP	GO:0141091	transforming growth factor beta receptor superfamily signaling pathway	115	-0.322805	-1.31811	0.0478582	0.194825	0.154208	1055	tags=28%, list=19%, signal=23%	PIN1/CRIM1/CDKN2B/UBE2D3/STAT3/BMP2/NOTCH2/PXN/JUN/ITGA3/PRMT1/TGFBR2/FNTA/CSNK2B/STRAP/SMAD3/ARID4B/UBE2D1/GIPC1/SDCBP/ZYX/FKBP8/THBS1/HSPA1A/STUB1/NBL1/PMEPA1/ZEB2/TGFB1/LTBP4/COL3A1/COL1A2
918	Umbrella cells_OAB	GO_BP	GO:0060760	positive regulation of response to cytokine stimulus	29	-0.473163	-1.47718	0.0480233	0.19486	0.154235	639	tags=31%, list=11%, signal=28%	TRIM56/AGPAT2/IRF3/IL1R1/CD74/HSPA1A/HSPA1B/CXCR4/LAPTM5
919	Umbrella cells_OAB	GO_BP	GO:0043524	negative regulation of neuron apoptotic process	46	-0.413846	-1.43044	0.0479209	0.19486	0.154235	1053	tags=35%, list=19%, signal=28%	GCLC/RHOA/CTNNB1/KRAS/SET/HIF1A/ZPR1/ATF4/BAX/IL6ST/HRAS/NR4A2/CEBPB/SOD2/CCL2/CORO1A
920	Umbrella cells_OAB	GO_BP	GO:0070085	glycosylation	78	0.3741	1.36609	0.0480138	0.19486	0.154235	1790	tags=47%, list=32%, signal=33%	ST6GALNAC1/ABO/ACER2/ENTPD5/GALNT7/TMTC3/GALNT3/SLC35C1/ST3GAL5/TRAK1/COG2/ALG14/TRIP11/B3GNT3/DPAGT1/C1GALT1/DPY19L4/ALG3/COG6/C1GALT1C1/EOGT/STT3B/B3GNT5/ARFGEF1/UGGT2/GOLGA2/DPM2/PSEN1/SRD5A3/MAGT1/MPDU1/TET2/ALG8/GFPT1/MAN1A2/COG5/POGLUT1
921	Umbrella cells_OAB	GO_BP	GO:0000381	regulation of alternative mRNA splicing, via spliceosome	33	-0.453788	-1.46166	0.0485139	0.196637	0.155641	1302	tags=45%, list=23%, signal=35%	CELF1/RBM7/RBM8A/RNPS1/SAP18/HNRNPU/PTBP1/KHDRBS1/HNRNPL/PUF60/HNRNPA1/WTAP/RBM5/RBM4/CELF2
922	Umbrella cells_OAB	GO_BP	GO:0046034	ATP metabolic process	130	-0.312064	-1.29861	0.0488929	0.197958	0.156687	841	tags=24%, list=15%, signal=21%	ATP5MG/HIF1A/ATP5MD/ATP5F1D/FIS1/VCP/NDUFB1/TMSB4X/ATP5F1E/ARL2/PFKP/BAD/NDUFB8/ZBTB20/NDUFC2/NDUFA11/IER3/NDUFA13/ATP5ME/LDHA/NUPR1/HSPA1A/NDUFV2/NDUFS7/GAPDH/HSPA1B/DDIT4/TGFB1/ATP6V0C/ALDOA/COL6A1
923	Umbrella cells_OAB	GO_BP	GO:0019748	secondary metabolic process	21	-0.520228	-1.50988	0.0492414	0.198918	0.157447	578	tags=33%, list=10%, signal=30%	AKR1B1/AKR7A2/GIPC1/AKR1C1/DDT/CYP1B1/ZEB2
924	Umbrella cells_OAB	GO_BP	GO:0032434	regulation of proteasomal ubiquitin-dependent protein catabolic process	65	-0.374819	-1.3876	0.0492899	0.198918	0.157447	1080	tags=34%, list=19%, signal=28%	DDA1/CAMLG/OGT/PIAS1/N4BP1/GCLC/RACK1/BAG6/VCP/RAD23A/CSNK1D/CSNK1A1/RPL11/GIPC1/DDRGK1/CSNK1E/UBXN1/NOP53/HSPA1A/STUB1/HSPA1B/GABARAP
925	Umbrella cells_OAB	GO_BP	GO:0051130	positive regulation of cellular component organization	399	-0.249942	-1.18816	0.0492805	0.198918	0.157447	999	tags=24%, list=18%, signal=21%	EIF5A/RHOQ/STK25/BID/GDI1/RHOA/RACK1/BMP2/ITGA2/CTNNB1/RAB8B/RESF1/ERCC1/CCT7/PXN/FNIP2/MACF1/MAPK1/ARF6/PYCARD/LIMS1/CFLAR/TWF2/YY1/ITGA3/NCK1/HIF1A/PFDN2/HNRNPA1/FIS1/HSP90AA1/CD151/VEGFA/CAV1/CD63/NR1H2/VCP/CORO1B/TPBG/SURF4/WDR1/RICTOR/SMAD3/RHOC/BAX/S100A10/TRIM28/CDC42EP3/HRAS/ARL2/CDKN1B/RPS3/BAD/SERPINE1/TERF2IP/CUL3/CNOT6L/CHCHD10/SDCBP/RAB21/IL1A/RGS2/VASP/SNX9/RAP1B/CALR/MAP2K2/CDC42EP…
926	Umbrella cells_OAB	GO_BP	GO:0016441	post-transcriptional gene silencing	43	-0.4195	-1.42949	0.0499431	0.201336	0.159361	446	tags=14%, list=8%, signal=13%	ZFP36/NEAT1/RBM4/TGFB1/XIST/IL6
927	Umbrella cells_OAB	GO_BP	GO:0048066	developmental pigmentation	11	-0.632262	-1.54869	0.0501417	0.201919	0.159823	789	tags=45%, list=14%, signal=39%	AP3D1/CD63/BAX/SOD2/ZEB2
928	Umbrella cells_OAB	GO_BP	GO:0042026	protein refolding	15	-0.575368	-1.53185	0.0503201	0.201926	0.159828	248	tags=47%, list=4%, signal=45%	HSPD1/HSPA8/DNAJA2/HSP90AA1/HSPA1A/HSPA1B/HSPB6
929	Umbrella cells_OAB	GO_BP	GO:0032366	intracellular sterol transport	11	0.630983	1.47919	0.0503598	0.201926	0.159828	918	tags=45%, list=16%, signal=38%	ARV1/TMEM97/RELCH/SCP2/OSBPL2
930	Umbrella cells_OAB	GO_BP	GO:0032367	intracellular cholesterol transport	11	0.630983	1.47919	0.0503598	0.201926	0.159828	918	tags=45%, list=16%, signal=38%	ARV1/TMEM97/RELCH/SCP2/OSBPL2
931	Umbrella cells_OAB	GO_BP	GO:0009205	purine ribonucleoside triphosphate metabolic process	145	-0.304035	-1.28534	0.0503196	0.201926	0.159828	841	tags=23%, list=15%, signal=20%	ATP5MG/HIF1A/ATP5MD/ATP5F1D/FIS1/VCP/NME3/NDUFB1/TMSB4X/ATP5F1E/ARL2/NME4/PFKP/BAD/NDUFB8/ZBTB20/NDUFC2/NDUFA11/IER3/NDUFA13/ATP5ME/LDHA/NUPR1/HSPA1A/NDUFV2/NDUFS7/GAPDH/HSPA1B/NME2/DDIT4/TGFB1/ATP6V0C/ALDOA/COL6A1
932	Umbrella cells_OAB	GO_BP	GO:1904705	regulation of vascular associated smooth muscle cell proliferation	25	-0.491988	-1.48853	0.050579	0.202587	0.160351	779	tags=48%, list=14%, signal=42%	JUN/GJA1/GNA13/CDKN1A/CDKN1B/NDRG2/IGFBP5/GNAI2/ADAMTS1/TPM1/SOD2/MMP2
933	Umbrella cells_OAB	GO_BP	GO:0042491	inner ear auditory receptor cell differentiation	13	0.603513	1.47788	0.0508506	0.203457	0.16104	722	tags=38%, list=13%, signal=34%	SLITRK6/PLS1/ESRP1/MYCL/MYO6
934	Umbrella cells_OAB	GO_BP	GO:1990874	vascular associated smooth muscle cell proliferation	27	-0.480157	-1.476	0.0510563	0.203843	0.161346	779	tags=44%, list=14%, signal=38%	JUN/GJA1/GNA13/CDKN1A/CDKN1B/NDRG2/IGFBP5/GNAI2/ADAMTS1/TPM1/SOD2/MMP2
935	Umbrella cells_OAB	GO_BP	GO:0170039	proteinogenic amino acid metabolic process	42	0.436336	1.4161	0.0510397	0.203843	0.161346	1715	tags=45%, list=31%, signal=32%	ADSS2/PSAT1/ASS1/RIDA/ALDH5A1/GOT2/APIP/DDAH1/SLC38A1/DGLUCY/NR1H4/AASDHPPT/GOT1/NIT2/GSTZ1/SLC25A13/SLC25A12/AASS/GFPT1
936	Umbrella cells_OAB	GO_BP	GO:0006958	complement activation, classical pathway	11	-0.630519	-1.54442	0.0514625	0.205245	0.162455	228	tags=55%, list=4%, signal=52%	C1QBP/CD55/C3/SERPING1/C1R/C1S
937	Umbrella cells_OAB	GO_BP	GO:0070232	regulation of T cell apoptotic process	13	-0.600709	-1.54225	0.0515189	0.205251	0.16246	249	tags=38%, list=4%, signal=37%	HIF1A/TSC22D3/PRELID1/IL7R/CCL5
938	Umbrella cells_OAB	GO_BP	GO:0032729	positive regulation of type II interferon production	20	-0.525751	-1.50807	0.0516393	0.205511	0.162666	591	tags=45%, list=11%, signal=40%	BTN3A2/PYCARD/HRAS/IL1R1/HLA-A/IL1B/HLA-DPA1/HLA-DPB1/CD3E
939	Umbrella cells_OAB	GO_BP	GO:2000351	regulation of endothelial cell apoptotic process	15	-0.573604	-1.52715	0.0517266	0.20564	0.162767	538	tags=40%, list=10%, signal=36%	SERPINE1/FOXO3/THBS1/ICAM1/TGFB1/CCL2
940	Umbrella cells_OAB	GO_BP	GO:0070301	cellular response to hydrogen peroxide	34	-0.446567	-1.44723	0.052064	0.20645	0.163409	633	tags=24%, list=11%, signal=21%	RELA/RPS3/PPIF/KDM6B/CYP1B1/KLF2/FYN/IL6
941	Umbrella cells_OAB	GO_BP	GO:0042303	molting cycle	40	0.441317	1.41798	0.0521957	0.20645	0.163409	701	tags=32%, list=13%, signal=29%	TP63/WNT5A/FZD3/FOXQ1/FGFR2/PLA2G10/FERMT1/INTU/LGR4/MSX2/ZMPSTE24/FZD6/SOX9
942	Umbrella cells_OAB	GO_BP	GO:0042633	hair cycle	40	0.441317	1.41798	0.0521957	0.20645	0.163409	701	tags=32%, list=13%, signal=29%	TP63/WNT5A/FZD3/FOXQ1/FGFR2/PLA2G10/FERMT1/INTU/LGR4/MSX2/ZMPSTE24/FZD6/SOX9
943	Umbrella cells_OAB	GO_BP	GO:1901292	nucleoside phosphate catabolic process	70	-0.36532	-1.37064	0.052207	0.20645	0.163409	581	tags=19%, list=10%, signal=17%	ARL2/PFKP/ZBTB20/NT5C/IER3/LDHA/NUPR1/UPP1/GAPDH/PNP/DDIT4/ALDOA/COL6A1
944	Umbrella cells_OAB	GO_BP	GO:0009895	negative regulation of catabolic process	151	-0.300537	-1.27752	0.0521678	0.20645	0.163409	780	tags=21%, list=14%, signal=18%	MCL1/RPL5/RPL23/SMAD3/TARDBP/RELA/MYCBP2/HNRNPAB/RPL11/QKI/HNRNPA0/FUS/YBX1/GIPC1/ZFP36/DDRGK1/TIMP1/MAPKAPK2/RPS7/UBXN1/IER3/NOP53/NUPR1/PHB/TIMP3/IL1B/DDIT4/FYN/HMOX1/TIMP2/FLNA
945	Umbrella cells_OAB	GO_BP	GO:0170041	non-proteinogenic amino acid metabolic process	20	0.535827	1.46823	0.0523994	0.206991	0.163837	1808	tags=55%, list=32%, signal=37%	ASS1/ALDH5A1/GOT2/DDAH1/MMUT/ICMT/SLC38A1/ABAT/KYAT3/EGLN3/AFMID
946	Umbrella cells_OAB	GO_BP	GO:0018904	ether metabolic process	13	0.601635	1.47329	0.0524938	0.207145	0.163959	1881	tags=77%, list=34%, signal=51%	PXMP4/PLA2G10/ALOX5/DHRS7B/LPCAT2/FAR1/NCEH1/PLAAT3/PLA2G4A/AGPS
947	Umbrella cells_OAB	GO_BP	GO:0060571	morphogenesis of an epithelial fold	10	0.644607	1.47417	0.0527953	0.208115	0.164727	283	tags=30%, list=5%, signal=29%	TP63/WNT5A/FGFR2
948	Umbrella cells_OAB	GO_BP	GO:0072329	monocarboxylic acid catabolic process	44	0.429857	1.4083	0.0529661	0.208568	0.165085	1523	tags=48%, list=27%, signal=35%	CROT/PCCB/IVD/LONP2/ACADM/MCEE/CYP4F12/DECR1/SCP2/HADHA/ACOX1/PLIN5/ETFA/ECH1/HADH/AIG1/PEX13/HSD17B4/CRAT/ECHDC1/ECHS1
949	Umbrella cells_OAB	GO_BP	GO:0070498	interleukin-1-mediated signaling pathway	14	-0.584166	-1.52799	0.0531517	0.208976	0.165408	633	tags=43%, list=11%, signal=38%	NFKBIA/RELA/IL1R1/IL1RN/IL1B/IL6
950	Umbrella cells_OAB	GO_BP	GO:0000413	protein peptidyl-prolyl isomerization	15	-0.571934	-1.5227	0.0531817	0.208976	0.165408	349	tags=40%, list=6%, signal=38%	PPIA/PPID/PIN1/FKBP4/PPIF/PPIB
951	Umbrella cells_OAB	GO_BP	GO:0000380	alternative mRNA splicing, via spliceosome	48	-0.404029	-1.40933	0.0535216	0.20987	0.166116	1302	tags=42%, list=23%, signal=32%	CELF1/RBM7/RBM8A/RNPS1/SAP18/HNRNPU/PTBP1/PQBP1/HNRNPUL1/KHDRBS1/HNRNPL/PUF60/HNRNPM/HNRNPA1/STRAP/WTAP/RBM5/SRSF9/RBM4/CELF2
952	Umbrella cells_OAB	GO_BP	GO:0032970	regulation of actin filament-based process	146	-0.30231	-1.27908	0.0535178	0.20987	0.166116	890	tags=27%, list=16%, signal=23%	ARF6/PYCARD/TWF2/NCK1/TRIOBP/ACTG1/CAV1/CORO1B/ARPC5L/WDR1/RICTOR/RDX/SMAD3/RHOC/S100A10/TMSB4X/CRK/MYH9/CDC42EP3/RNH1/HRAS/STMN1/CNN2/IL1A/VASP/SNX9/CDC42EP5/TMSB10/BST2/GMFG/TPM1/ZEB2/GSN/COTL1/FLNA/ACTA2/CXCL12/EVL/CORO1A
953	Umbrella cells_OAB	GO_BP	GO:1901606	alpha-amino acid catabolic process	25	0.5023	1.45222	0.053878	0.211046	0.167047	1808	tags=68%, list=32%, signal=46%	BCAT2/ACADSB/RIDA/IVD/GOT2/MCCC1/ALDH6A1/DDAH1/MCCC2/HIBCH/HMGCL/GOT1/HIBADH/KYAT3/GSTZ1/AASS/AFMID
954	Umbrella cells_OAB	GO_BP	GO:0009199	ribonucleoside triphosphate metabolic process	146	-0.302091	-1.27815	0.0539949	0.211282	0.167233	841	tags=23%, list=15%, signal=20%	ATP5MG/HIF1A/ATP5MD/ATP5F1D/FIS1/VCP/NME3/NDUFB1/TMSB4X/ATP5F1E/ARL2/NME4/PFKP/BAD/NDUFB8/ZBTB20/NDUFC2/NDUFA11/IER3/NDUFA13/ATP5ME/LDHA/NUPR1/HSPA1A/NDUFV2/NDUFS7/GAPDH/HSPA1B/NME2/DDIT4/TGFB1/ATP6V0C/ALDOA/COL6A1
955	Umbrella cells_OAB	GO_BP	GO:0030574	collagen catabolic process	10	-0.643457	-1.53415	0.0542742	0.211709	0.167572	953	tags=50%, list=17%, signal=42%	VSIR/ITGB1/MMP14/MMP7/MMP2
956	Umbrella cells_OAB	GO_BP	GO:0043030	regulation of macrophage activation	16	-0.558346	-1.51226	0.0542464	0.211709	0.167572	262	tags=44%, list=5%, signal=42%	CD74/THBS1/RORA/MIF/IL6/CCL3/PTPRC
957	Umbrella cells_OAB	GO_BP	GO:0034655	nucleobase-containing compound catabolic process	243	-0.271773	-1.22718	0.054175	0.211709	0.167572	669	tags=15%, list=12%, signal=14%	TARDBP/BAX/EIF3E/ZC3HAV1/RNH1/ARL2/PFKP/HNRNPAB/RNASEH2C/QKI/HNRNPA0/FUS/ZBTB20/YBX1/NT5C/CNOT6L/ZFP36/MGAT1/MAPKAPK2/IER3/TRIR/LDHA/NEAT1/NUPR1/UPP1/HSPA1A/GAPDH/HSPA1B/PNP/DDIT4/ISG20/ZFP36L2/XIST/IL6/ALDOA/VIM/COL6A1
958	Umbrella cells_OAB	GO_BP	GO:0098586	cellular response to virus	27	-0.476071	-1.46344	0.0552222	0.213843	0.16926	999	tags=48%, list=18%, signal=40%	EIF5A/JAK1/HIF1A/HSP90AA1/SMAD3/BAX/IRF3/IFI6/IFNGR2/CALR/OAS1/IL6/CCL5
959	Umbrella cells_OAB	GO_BP	GO:0045834	positive regulation of lipid metabolic process	31	-0.456347	-1.44757	0.0551726	0.213843	0.16926	1182	tags=42%, list=21%, signal=33%	OGT/ABHD5/PTGS2/CREB1/MID1IP1/PNPLA2/NR1H2/ZBTB20/CD74/CTDNEP1/IL1A/IL1B/APOE
960	Umbrella cells_OAB	GO_BP	GO:0031122	cytoplasmic microtubule organization	26	0.495032	1.44568	0.0551621	0.213843	0.16926	1776	tags=54%, list=32%, signal=37%	HOOK1/SLK/IFT172/TUBGCP5/TUBG1/TUBG2/EZR/HOOK2/RAB11A/CRIPT/PCM1/CEP120/SLAIN2/DLG1
961	Umbrella cells_OAB	GO_BP	GO:0009411	response to UV	72	-0.360333	-1.35891	0.0550227	0.213843	0.16926	703	tags=18%, list=13%, signal=16%	ATF4/CDKN1A/BAX/NSMCE3/RELA/SDF4/TIMP1/RPL26/CRIP1/COL6A1/COL6A2/MMP2/MFAP4
962	Umbrella cells_OAB	GO_BP	GO:0010563	negative regulation of phosphorus metabolic process	157	-0.296432	-1.26682	0.0552116	0.213843	0.16926	1194	tags=32%, list=21%, signal=26%	PARP14/ROCK1/OCLN/PAK2/ZC3H12A/PDCD4/CORO1C/YWHAG/HNRNPU/TRIM27/CDKN2B/BOD1/PRKAR1A/RACK1/STAT3/BMP2/PYCARD/CTDSP1/NCK1/SPINK1/NR2F2/HIPK3/FIS1/CAV1/CDKN1A/CTDSP2/TARDBP/BAX/MIDN/MVP/PRNP/ANKLE2/CDKN1B/TERF2IP/DUSP1/CALM3/RGS2/SPAG9/IER3/SFN/FKBP8/NUPR1/SOCS3/IL1B/FBLN1/PLPP3/DDIT4/TGFB1/SAMSN1/APOE/PTPRC
963	Umbrella cells_OAB	GO_BP	GO:0045936	negative regulation of phosphate metabolic process	157	-0.296432	-1.26682	0.0552116	0.213843	0.16926	1194	tags=32%, list=21%, signal=26%	PARP14/ROCK1/OCLN/PAK2/ZC3H12A/PDCD4/CORO1C/YWHAG/HNRNPU/TRIM27/CDKN2B/BOD1/PRKAR1A/RACK1/STAT3/BMP2/PYCARD/CTDSP1/NCK1/SPINK1/NR2F2/HIPK3/FIS1/CAV1/CDKN1A/CTDSP2/TARDBP/BAX/MIDN/MVP/PRNP/ANKLE2/CDKN1B/TERF2IP/DUSP1/CALM3/RGS2/SPAG9/IER3/SFN/FKBP8/NUPR1/SOCS3/IL1B/FBLN1/PLPP3/DDIT4/TGFB1/SAMSN1/APOE/PTPRC
964	Umbrella cells_OAB	GO_BP	GO:0051223	regulation of protein transport	179	-0.288861	-1.25625	0.0549017	0.213843	0.16926	783	tags=20%, list=14%, signal=17%	RAB11FIP1/LRRC8A/HSP90AA1/SERP1/NR1H2/ZPR1/OAZ2/SMAD3/TARDBP/MIDN/TRIM28/OS9/STX4/NUP58/BAD/ERP29/DNAJC1/OAZ1/IL1A/BAG3/PIM3/EMD/CD81/SFN/IL1B/HLA-DRB1/INSIG1/IFI27/LCP1/TGFB1/APOD/FLNA/IL6/CCL5/APOE
965	Umbrella cells_OAB	GO_BP	GO:1902905	positive regulation of supramolecular fiber organization	72	-0.360123	-1.35812	0.0552833	0.213858	0.169272	694	tags=26%, list=12%, signal=23%	WDR1/RICTOR/SMAD3/RHOC/S100A10/CDC42EP3/ARL2/CDKN1B/RPS3/VASP/SNX9/CDC42EP5/HSPA1A/TPM1/HSPA1B/GSN/FLNA/EVL/APOE
966	Umbrella cells_OAB	GO_BP	GO:0002820	negative regulation of adaptive immune response	15	-0.569124	-1.51522	0.0555825	0.21457	0.169836	445	tags=53%, list=8%, signal=49%	RC3H2/ZC3H12A/TRIM27/NDFIP1/TNFRSF14/SAMSN1/IL7R/PTPRC
967	Umbrella cells_OAB	GO_BP	GO:1903533	regulation of protein targeting	36	-0.436122	-1.43075	0.0555723	0.21457	0.169836	1033	tags=44%, list=18%, signal=36%	HAX1/NPEPPS/UBE2D3/GDI1/UBE2J2/MYO1C/FBXW7/ARIH2/UBL5/FIS1/PARL/PRNP/HRAS/TOMM7/RAC2/FYN
968	Umbrella cells_OAB	GO_BP	GO:0031345	negative regulation of cell projection organization	60	-0.377454	-1.37673	0.0556628	0.214658	0.169906	349	tags=15%, list=6%, signal=14%	FKBP4/YWHAH/FYN/PMP22/FLNA/NR2F1/VIM/EVL/APOE
969	Umbrella cells_OAB	GO_BP	GO:0030890	positive regulation of B cell proliferation	10	-0.641272	-1.52894	0.0559853	0.215457	0.170538	688	tags=50%, list=12%, signal=44%	CDKN1A/CD74/CD81/MIF/PTPRC
970	Umbrella cells_OAB	GO_BP	GO:0042509	regulation of tyrosine phosphorylation of STAT protein	19	-0.528688	-1.49663	0.0559681	0.215457	0.170538	277	tags=32%, list=5%, signal=30%	CAV1/IL6ST/SOCS3/FYN/IL6/CCL5
971	Umbrella cells_OAB	GO_BP	GO:0046824	positive regulation of nucleocytoplasmic transport	39	-0.425532	-1.42047	0.0560823	0.215608	0.170658	1293	tags=46%, list=23%, signal=36%	PPM1A/RAN/ANP32B/CPSF6/ZC3H12A/PTGS2/KHDRBS1/HSP90AA1/ZPR1/SMAD3/TARDBP/TRIM28/BAG3/EMD/SFN/IL1B/TGFB1/FLNA
972	Umbrella cells_OAB	GO_BP	GO:0007417	central nervous system development	306	-0.259753	-1.20317	0.0563714	0.216496	0.171361	715	tags=17%, list=13%, signal=15%	ZPR1/B4GALT5/CSNK1D/WDR1/BAX/CRK/IL6ST/RHEB/DNAJB1/MYCBP2/NR4A2/ANKLE2/FOXP1/NDRG2/FOXO3/QKI/MARCKSL1/SDF4/CALM3/STK4/AKIRIN2/TUBB2A/MBP/ACTB/CKB/UBB/C12orf57/NR3C1/YWHAH/RORA/IL1B/KDM6B/C3/ALDH1A3/SELENOP/PLPP3/DDIT4/ZEB2/GSN/TGFB1/FYN/APOD/TUBA1A/FLNA/IL6/CXCR4/VIM/BASP1/CXCL12/COL3A1/CD3E
973	Umbrella cells_OAB	GO_BP	GO:0097305	response to alcohol	85	-0.34414	-1.33598	0.0565598	0.216997	0.171757	831	tags=25%, list=15%, signal=21%	RPL27/FOSL1/PMVK/SPINK1/AKR1C2/TGFBR2/CDKN1A/FOXO3/GNB1/SDF4/RGS2/KLF9/CYP1B1/KLF2/SOD2/TGFB1/FYN/IGFBP7/A2M/CCL3/PTPRC
974	Umbrella cells_OAB	GO_BP	GO:0045185	maintenance of protein location	45	-0.409274	-1.40767	0.0566497	0.217118	0.171853	756	tags=31%, list=14%, signal=27%	NFKBIA/TWF2/CAV1/GPAA1/TMSB4X/OS9/ARL2/CHCHD10/TMSB10/INSIG1/NBL1/GSN/FLNA/SRGN
975	Umbrella cells_OAB	GO_BP	GO:0031297	replication fork processing	14	0.585396	1.46266	0.0571458	0.218571	0.173003	1788	tags=79%, list=32%, signal=54%	RBBP8/ETAA1/NBN/ASF1A/MRE11/MUS81/FAM111A/NUCKS1/ATR/ATRX/PCNA
976	Umbrella cells_OAB	GO_BP	GO:0045005	DNA-templated DNA replication maintenance of fidelity	14	0.585396	1.46266	0.0571458	0.218571	0.173003	1788	tags=79%, list=32%, signal=54%	RBBP8/ETAA1/NBN/ASF1A/MRE11/MUS81/FAM111A/NUCKS1/ATR/ATRX/PCNA
977	Umbrella cells_OAB	GO_BP	GO:0030282	bone mineralization	35	-0.437576	-1.42672	0.0572726	0.218832	0.173209	76	tags=37%, list=1%, signal=37%	TXLNG/PTGS2/BMP2/HIF1A/GJA1/ATF4/SMAD3/FOSL2/MGP/COL6A1/CCL3/SRGN/COL1A2
978	Umbrella cells_OAB	GO_BP	GO:0090276	regulation of peptide hormone secretion	52	-0.391617	-1.39026	0.0577726	0.220291	0.174364	980	tags=31%, list=18%, signal=26%	PRKAR1A/RAB8B/PFKL/SPINK1/HIF1A/LRRC8A/SERP1/TARDBP/MIDN/STX4/BAD/PIM3/IL1B/HLA-DRB1/IL6/CCL5
979	Umbrella cells_OAB	GO_BP	GO:0051090	regulation of DNA-binding transcription factor activity	129	-0.308915	-1.28364	0.0577231	0.220291	0.174364	676	tags=19%, list=12%, signal=17%	SMAD3/PRMT2/SIGIRR/RELA/BUD31/CYLD/PRNP/PPP2CB/RPS3/CARD16/TERF2IP/TRIM8/DDRGK1/NUPR1/IL1B/HSPA1A/UBE2V1/PSMA6/HSPA1B/CYP1B1/PLPP3/PLCG2/FLNA/IL6
980	Umbrella cells_OAB	GO_BP	GO:0043113	receptor clustering	16	-0.554596	-1.5021	0.0579876	0.22066	0.174656	772	tags=38%, list=14%, signal=32%	FNTA/CRK/CD81/GSN/FLNA/APOE
981	Umbrella cells_OAB	GO_BP	GO:0009416	response to light stimulus	110	-0.320704	-1.30063	0.0579796	0.22066	0.174656	1095	tags=28%, list=20%, signal=23%	PPP1CB/MYC/PIAS1/N4BP1/APP/CIRBP/ERCC1/ITGB1/KRAS/YY1/HIF1A/PER1/NMT1/KMT2A/ATF4/CDKN1A/BAX/NSMCE3/RELA/DYNLRB1/PPP1CA/SDF4/TIMP1/RBM4/RPL26/TUBA1A/CRIP1/COL6A1/COL6A2/MMP2/MFAP4
982	Umbrella cells_OAB	GO_BP	GO:0002183	cytoplasmic translational initiation	36	-0.433998	-1.42378	0.0582354	0.221377	0.175224	979	tags=36%, list=17%, signal=30%	EIF2S3/EIF3D/NCK1/RPL13A/EIF3E/SLBP/EIF3F/EIF3J/EIF3B/EIF3G/RBM4/EIF3L/EIF4A1
983	Umbrella cells_OAB	GO_BP	GO:0051258	protein polymerization	120	-0.313942	-1.29066	0.0582945	0.221377	0.175224	899	tags=28%, list=16%, signal=24%	CHMP4B/GPX4/ARF6/PYCARD/MID1IP1/TWF2/NCK1/TRIOBP/VDAC2/HSP90AA1/ARPC4/ARPC5L/CSNK1D/RICTOR/RDX/TMSB4X/CDC42EP3/ARL2/DIAPH1/CDKN1B/RPS3/STMN1/VASP/SNX9/FKBP4/CDC42EP5/TMSB10/HSPA1A/HSPA1B/GSN/COTL1/TUBA1A/EVL/CORO1A
984	Umbrella cells_OAB	GO_BP	GO:0051896	regulation of phosphatidylinositol 3-kinase/protein kinase B signal transduction	71	-0.359853	-1.35378	0.0584316	0.221672	0.175457	308	tags=27%, list=6%, signal=26%	RACK1/SLC9A3R1/C1QBP/ITGB1/AKR1C2/TPBG/RICTOR/PIK3IP1/IGFBP5/PHLDA3/NOP53/PHB/THBS1/PDCD6/TGFB1/CCL3/CCL5/DCN/HCST
985	Umbrella cells_OAB	GO_BP	GO:0050708	regulation of protein secretion	78	-0.35032	-1.33978	0.0586245	0.222178	0.175858	980	tags=28%, list=18%, signal=24%	PRKAR1A/PFKL/ARF6/HIF1A/RAB11FIP1/LRRC8A/SERP1/NR1H2/TARDBP/MIDN/STX4/BAD/ERP29/DNAJC1/IL1A/PIM3/IL1B/HLA-DRB1/TGFB1/IL6/CCL5/APOE
986	Umbrella cells_OAB	GO_BP	GO:0048873	homeostasis of number of cells within a tissue	15	-0.565366	-1.50522	0.0587836	0.222555	0.176156	888	tags=47%, list=16%, signal=39%	KRAS/KMT2A/BAX/FOSL2/TUBA1A/COL14A1/CORO1A
987	Umbrella cells_OAB	GO_BP	GO:0050798	activated T cell proliferation	13	-0.590716	-1.5166	0.0588787	0.222639	0.176223	1147	tags=54%, list=20%, signal=43%	CD24/PRKAR1A/PYCARD/PRNP/RPS3/IGFBP2/FYN
988	Umbrella cells_OAB	GO_BP	GO:0046033	AMP metabolic process	12	0.608492	1.45991	0.0589252	0.222639	0.176223	949	tags=42%, list=17%, signal=35%	ADSS2/AK4/ADK/AK2/ATIC
989	Umbrella cells_OAB	GO_BP	GO:1990776	response to angiotensin	20	-0.51755	-1.48455	0.0590338	0.222824	0.176369	1465	tags=45%, list=26%, signal=33%	AGTRAP/ARID1B/ROCK1/TRIM44/PTGS2/CAV1/SMAD3/RELA/COL3A1
990	Umbrella cells_OAB	GO_BP	GO:0003407	neural retina development	16	0.563673	1.45902	0.0591794	0.222923	0.176448	1148	tags=44%, list=20%, signal=35%	PROM1/TTC8/THRB/SOX9/TFAP2A/TSPAN12/HES1
991	Umbrella cells_OAB	GO_BP	GO:0045727	positive regulation of translation	79	-0.348787	-1.33783	0.0591319	0.222923	0.176448	1025	tags=28%, list=18%, signal=23%	KHDRBS1/EIF5A/ITGA2/CIRBP/EIF3D/C1QBP/NCK1/PRMT1/RPL5/EIF4A3/SERP1/EIF3E/EEF2/YBX1/KRT17/RPS4X/RBM4/THBS1/RPL26/CYP1B1/IL6/CCL5
992	Umbrella cells_OAB	GO_BP	GO:0006476	protein deacetylation	18	-0.533838	-1.48946	0.0595157	0.223854	0.177184	90	tags=39%, list=2%, signal=38%	SIRT2/TADA3/DR1/SIRT1/FNTA/FLNA/NNMT
993	Umbrella cells_OAB	GO_BP	GO:0001895	retina homeostasis	10	0.637197	1.45723	0.0595464	0.223854	0.177184	715	tags=40%, list=13%, signal=35%	PROM1/ERCC6/CLCN3/BBS2
994	Umbrella cells_OAB	GO_BP	GO:0030308	negative regulation of cell growth	56	-0.382617	-1.37766	0.0597474	0.224383	0.177603	843	tags=29%, list=15%, signal=25%	YY1/GJA1/CDKN1A/SMAD3/CDKN1B/FOXP1/BTG1/RGS2/SPAG9/NDUFA13/PHB/BST2/HSPA1A/HSPA1B/CCDC85B/TGFB1
995	Umbrella cells_OAB	GO_BP	GO:0086004	regulation of cardiac muscle cell contraction	11	0.619738	1.45283	0.0600583	0.225324	0.178348	999	tags=45%, list=18%, signal=37%	DSG2/PKP2/DSP/AKAP9/SRI
996	Umbrella cells_OAB	GO_BP	GO:0016525	negative regulation of angiogenesis	33	-0.442867	-1.42648	0.0606673	0.226698	0.179435	633	tags=30%, list=11%, signal=27%	RELA/GTF2I/SERPINE1/NIBAN2/THBS1/ADAMTS1/KLF2/SERPINF1/SPARC/DCN
997	Umbrella cells_OAB	GO_BP	GO:1901343	negative regulation of vasculature development	33	-0.442867	-1.42648	0.0606673	0.226698	0.179435	633	tags=30%, list=11%, signal=27%	RELA/GTF2I/SERPINE1/NIBAN2/THBS1/ADAMTS1/KLF2/SERPINF1/SPARC/DCN
998	Umbrella cells_OAB	GO_BP	GO:2000181	negative regulation of blood vessel morphogenesis	33	-0.442867	-1.42648	0.0606673	0.226698	0.179435	633	tags=30%, list=11%, signal=27%	RELA/GTF2I/SERPINE1/NIBAN2/THBS1/ADAMTS1/KLF2/SERPINF1/SPARC/DCN
999	Umbrella cells_OAB	GO_BP	GO:0055001	muscle cell development	49	-0.395583	-1.38576	0.0605044	0.226698	0.179435	980	tags=37%, list=18%, signal=31%	PRKAR1A/ACTN4/ITGB1/CFLAR/YY1/ACTG1/VEGFA/WDR1/FOXP1/NIBAN2/CSRP1/RGS2/LMNA/TPM1/MYL9/MYH11/COL14A1/COL6A1
1000	Umbrella cells_OAB	GO_BP	GO:1902175	regulation of oxidative stress-induced intrinsic apoptotic signaling pathway	22	-0.500288	-1.4688	0.0609624	0.227573	0.180128	978	tags=41%, list=17%, signal=34%	RACK1/CTNNB1/HIF1A/FBXW7/MCL1/ATF4/SOD2/FYN/MMP2
1001	Umbrella cells_OAB	GO_BP	GO:0009620	response to fungus	13	-0.587846	-1.50923	0.0617168	0.230159	0.182175	207	tags=46%, list=4%, signal=45%	MALT1/CRK/GAPDH/RARRES2/COTL1/PLCG2
1002	Umbrella cells_OAB	GO_BP	GO:0045824	negative regulation of innate immune response	38	-0.424316	-1.40823	0.0617801	0.230165	0.182179	745	tags=26%, list=13%, signal=23%	NR1H2/RPS19/CRK/HLA-E/HLA-B/OAS1/HLA-A/SERPING1/TGFB1/A2M
1003	Umbrella cells_OAB	GO_BP	GO:0031639	plasminogen activation	12	-0.600979	-1.50872	0.0620129	0.230633	0.18255	1037	tags=58%, list=19%, signal=48%	PGK1/PLAT/S100A10/SERPINE1/THBS1/PLAU/PLAUR
1004	Umbrella cells_OAB	GO_BP	GO:0072001	renal system development	93	0.351479	1.32061	0.0620293	0.230633	0.18255	1279	tags=34%, list=23%, signal=27%	PROM1/HMGCS2/WNT5A/EDN1/ASS1/HOXB7/GATA3/FGFR2/MME/LGR4/TTC8/CD2AP/CTSH/PLCE1/ZMPSTE24/SOX9/TFAP2A/SDC1/IQGAP1/EPCAM/CEP290/C1GALT1/MPV17/SMAD5/SGPL1/OSR1/CAT/PBX1/HES1/CBWD1/HSPB11/HS2ST1
1005	Umbrella cells_OAB	GO_BP	GO:0050819	negative regulation of coagulation	16	-0.54998	-1.4896	0.0622146	0.230862	0.182731	538	tags=50%, list=10%, signal=45%	SERPINE1/TFPI/ANXA5/THBS1/PLAU/PLAUR/SERPING1/APOE
1006	Umbrella cells_OAB	GO_BP	GO:0043299	leukocyte degranulation	20	-0.513896	-1.47407	0.0621924	0.230862	0.182731	580	tags=30%, list=10%, signal=27%	STX4/LAMP1/RAC2/PTGDS/CCL3/CORO1A
1007	Umbrella cells_OAB	GO_BP	GO:0002067	glandular epithelial cell differentiation	25	0.494935	1.43093	0.0628661	0.233048	0.184462	1148	tags=44%, list=20%, signal=35%	TP63/WNT5A/AGR2/FGFR2/FOXA1/HOXA5/GATA2/SOX9/WDR77/RARG/HES1
1008	Umbrella cells_OAB	GO_BP	GO:0032273	positive regulation of protein polymerization	37	-0.426337	-1.40706	0.0632803	0.234351	0.185493	890	tags=41%, list=16%, signal=34%	ARF6/PYCARD/NCK1/HSP90AA1/RICTOR/CDC42EP3/ARL2/CDKN1B/RPS3/VASP/SNX9/CDC42EP5/HSPA1A/HSPA1B/EVL
1009	Umbrella cells_OAB	GO_BP	GO:0046825	regulation of protein export from nucleus	19	-0.520994	-1.47484	0.0634925	0.234903	0.18593	370	tags=26%, list=7%, signal=25%	BAG3/EMD/SFN/IL1B/IFI27
1010	Umbrella cells_OAB	GO_BP	GO:0030521	androgen receptor signaling pathway	28	-0.463256	-1.43443	0.0636169	0.235131	0.18611	982	tags=39%, list=18%, signal=33%	DAXX/SIRT1/PARK7/RHOA/MAPK1/SAFB2/PRMT2/FOXP1/FKBP4/PHB/PMEPA1
1011	Umbrella cells_OAB	GO_BP	GO:1901264	carbohydrate derivative transport	29	0.473133	1.41687	0.0638099	0.235611	0.18649	2009	tags=62%, list=36%, signal=40%	SLC15A2/PLA2G10/SLC29A3/SLC35A1/ABCC5/SLC35C1/GLTP/ABCC4/SLC29A1/SLC35D1/ABCC3/CD47/SHOC2/SLC50A1/SLC35B1/SLC35B3/SLC37A1/RALBP1
1012	Umbrella cells_OAB	GO_BP	GO:0061045	negative regulation of wound healing	20	-0.51199	-1.4686	0.0640778	0.236133	0.186903	676	tags=45%, list=12%, signal=40%	SMAD3/CRK/SERPINE1/TFPI/THBS1/PLAU/PLAUR/SERPING1/APOE
1013	Umbrella cells_OAB	GO_BP	GO:1903035	negative regulation of response to wounding	23	-0.490377	-1.4553	0.0640689	0.236133	0.186903	676	tags=39%, list=12%, signal=35%	SMAD3/CRK/SERPINE1/TFPI/THBS1/PLAU/PLAUR/SERPING1/APOE
1014	Umbrella cells_OAB	GO_BP	GO:0031647	regulation of protein stability	180	-0.284976	-1.24038	0.0644113	0.237127	0.187691	1341	tags=37%, list=24%, signal=29%	PHB2/CDKN2AIP/SIRT1/PARK7/PIH1D1/NAA15/HSPD1/CAMLG/UXT/HSPA8/DERL1/SUGT1/TRIM44/TCP1/MYLIP/AAK1/CCT4/ZNF207/PIN1/SERF2/CREB1/CTNND1/BMP2/CCT7/MAPK1/PYCARD/PTGES3/BAG6/PFDN2/FBXW7/RPL5/HSP90AA1/RPL23/RAD23A/B4GALT5/SMAD3/TARDBP/CDC37/PRNP/CCNH/RNF149/RPL11/LAMP1/CUL3/DPM3/SAV1/GIPC1/DDRGK1/STK4/RAB21/RPS7/BAG3/ATP1B3/TOMM7/CALR/CD81/LMNA/NOP53/PHB/HSPA1A/GAPDH/STUB1/HSPA1B/PLPP3/GSN/PPIB/FLNA
1015	Umbrella cells_OAB	GO_BP	GO:0006665	sphingolipid metabolic process	59	0.390166	1.35412	0.0646445	0.237752	0.188185	1123	tags=34%, list=20%, signal=27%	ACER2/PPM1L/HACD3/SPTLC3/ELOVL6/ARV1/HACD2/TM9SF2/DEGS2/SPTSSB/PLPP2/ST3GAL5/SPTSSA/ELOVL1/ASAH1/GLTP/ORMDL3/SGPL1/SUMF1/CERS6
1016	Umbrella cells_OAB	GO_BP	GO:0035195	miRNA-mediated post-transcriptional gene silencing	29	-0.457519	-1.42834	0.0649024	0.238465	0.18875	446	tags=17%, list=8%, signal=16%	ZFP36/NEAT1/RBM4/TGFB1/IL6
1017	Umbrella cells_OAB	GO_BP	GO:0001960	negative regulation of cytokine-mediated signaling pathway	32	-0.444077	-1.41964	0.0650061	0.238611	0.188865	756	tags=34%, list=14%, signal=30%	CAV1/NR1H2/SIGIRR/CYLD/PPP2CB/IL1RN/CARD16/OAS1/IL6/CCL5/PTPRC
1018	Umbrella cells_OAB	GO_BP	GO:0048706	embryonic skeletal system development	24	0.498383	1.42686	0.0654232	0.239802	0.189807	472	tags=38%, list=8%, signal=34%	GRHL2/WNT5A/HOXB7/FGFR2/ACVR2A/KIAA1217/HOXA9/HOXA5/SETD2
1019	Umbrella cells_OAB	GO_BP	GO:0033627	cell adhesion mediated by integrin	33	-0.439293	-1.41497	0.0654588	0.239802	0.189807	216	tags=36%, list=4%, signal=35%	ITGAV/ITGA2/ITGB1/ITGA3/CRK/SERPINE1/PLAU/CYP1B1/PLPP3/ICAM1/CCL5/CD3E
1020	Umbrella cells_OAB	GO_BP	GO:0050771	negative regulation of axonogenesis	15	0.566747	1.4421	0.0658884	0.241139	0.190866	739	tags=33%, list=13%, signal=29%	WNT5A/FSTL4/CDH1/SEMA5A/RTN4
1021	Umbrella cells_OAB	GO_BP	GO:0048704	embryonic skeletal system morphogenesis	17	0.547455	1.43917	0.0661118	0.241719	0.191325	726	tags=41%, list=13%, signal=36%	GRHL2/HOXB7/FGFR2/HOXA9/HOXA5/SETD2/TFAP2A
1022	Umbrella cells_OAB	GO_BP	GO:0007631	feeding behavior	18	-0.527669	-1.47225	0.0663126	0.241979	0.191531	1043	tags=39%, list=19%, signal=32%	APP/BBIP1/STAT3/UBE2Q1/GLS/FYN/COL6A1
1023	Umbrella cells_OAB	GO_BP	GO:0046700	heterocycle catabolic process	258	-0.264517	-1.20301	0.0662776	0.241979	0.191531	669	tags=15%, list=12%, signal=14%	TARDBP/BAX/EIF3E/ZC3HAV1/RNH1/ARL2/PFKP/HNRNPAB/RNASEH2C/QKI/HNRNPA0/FUS/ZBTB20/YBX1/NT5C/CNOT6L/ZFP36/MGAT1/MAPKAPK2/IER3/TRIR/LDHA/NEAT1/NUPR1/UPP1/HSPA1A/GAPDH/HSPA1B/PNP/DDIT4/ISG20/ZFP36L2/XIST/HMOX1/IL6/ALDOA/VIM/COL6A1
1024	Umbrella cells_OAB	GO_BP	GO:0061383	trabecula morphogenesis	15	-0.556757	-1.4823	0.0666893	0.24265	0.192062	225	tags=20%, list=4%, signal=19%	ADAMTS1/COL1A1/MMP2
1025	Umbrella cells_OAB	GO_BP	GO:0045669	positive regulation of osteoblast differentiation	24	-0.481454	-1.44307	0.0666913	0.24265	0.192062	239	tags=25%, list=4%, signal=24%	IL6ST/JUND/CEBPB/CEBPD/IL6/IFITM1
1026	Umbrella cells_OAB	GO_BP	GO:0044270	cellular nitrogen compound catabolic process	259	-0.264448	-1.20312	0.0666175	0.24265	0.192062	669	tags=15%, list=12%, signal=14%	TARDBP/BAX/EIF3E/ZC3HAV1/RNH1/ARL2/PFKP/HNRNPAB/RNASEH2C/QKI/HNRNPA0/FUS/ZBTB20/YBX1/NT5C/CNOT6L/ZFP36/MGAT1/MAPKAPK2/IER3/TRIR/LDHA/NEAT1/NUPR1/UPP1/HSPA1A/GAPDH/HSPA1B/PNP/DDIT4/ISG20/ZFP36L2/XIST/HMOX1/IL6/ALDOA/VIM/COL6A1
1027	Umbrella cells_OAB	GO_BP	GO:1903579	negative regulation of ATP metabolic process	10	-0.627818	-1.49687	0.0668788	0.243095	0.192414	973	tags=50%, list=17%, signal=41%	STAT3/FIS1/IER3/NUPR1/DDIT4
1028	Umbrella cells_OAB	GO_BP	GO:0043372	positive regulation of CD4-positive, alpha-beta T cell differentiation	10	-0.62773	-1.49666	0.0670475	0.243471	0.192712	810	tags=50%, list=14%, signal=43%	MALT1/BRD4/BRD2/HLA-DRB1/HLA-DRA
1029	Umbrella cells_OAB	GO_BP	GO:0006643	membrane lipid metabolic process	80	0.360055	1.32033	0.0677284	0.245705	0.19448	1375	tags=39%, list=25%, signal=30%	ACER2/PPM1L/HACD3/SPTLC3/ELOVL6/ARV1/HACD2/TM9SF2/DEGS2/SCCPDH/SPTSSB/PLPP2/ST3GAL5/PIGN/PGAP2/MGST2/SPTSSA/PIGA/ELOVL1/ASAH1/GLTP/FUCA1/ORMDL3/SGPL1/SUMF1/PIGM/CERS6/B3GNT5/PIGG/ITGB8/DPM2
1030	Umbrella cells_OAB	GO_BP	GO:0009144	purine nucleoside triphosphate metabolic process	149	-0.295051	-1.25185	0.0679287	0.245953	0.194676	841	tags=23%, list=15%, signal=20%	ATP5MG/HIF1A/ATP5MD/ATP5F1D/FIS1/VCP/NME3/NDUFB1/TMSB4X/ATP5F1E/ARL2/NME4/PFKP/BAD/NDUFB8/ZBTB20/NDUFC2/NDUFA11/IER3/NDUFA13/ATP5ME/LDHA/NUPR1/HSPA1A/NDUFV2/NDUFS7/GAPDH/HSPA1B/NME2/DDIT4/TGFB1/ATP6V0C/ALDOA/COL6A1
1031	Umbrella cells_OAB	GO_BP	GO:0007610	behavior	163	-0.289298	-1.24295	0.0679256	0.245953	0.194676	920	tags=26%, list=16%, signal=22%	PIAS1/ATXN1/APP/PTGS2/CREB1/BBIP1/STAT3/STRN/MAPK1/ITGB1/KRAS/HEXB/UBE2Q1/ITGA3/FOSL1/HIF1A/EIF4A3/KMT2A/TPBG/PAIP2/PRNP/DYNLRB1/NR4A2/CCND2/EIF4E/HEXA/CSNK1E/C12orf57/NR3C1/THBS1/GLS/ALDH1A3/SELENOP/SOD2/FYN/SERPINF1/TUBA1A/PTGDS/COL6A1/CCL3/CXCL12/APOE
1032	Umbrella cells_OAB	GO_BP	GO:0002377	immunoglobulin production	36	-0.425652	-1.3964	0.0680082	0.246003	0.194716	1030	tags=31%, list=18%, signal=25%	NDFIP1/ERCC1/CTNNBL1/YY1/DNAJB9/STX4/HLA-E/PHB/TGFB1/IL6/PTPRC
1033	Umbrella cells_OAB	GO_BP	GO:0035455	response to interferon-alpha	11	-0.607724	-1.48859	0.0682244	0.246435	0.195058	434	tags=36%, list=8%, signal=34%	IFITM3/BST2/IFITM2/IFITM1
1034	Umbrella cells_OAB	GO_BP	GO:0016052	carbohydrate catabolic process	61	-0.36742	-1.34437	0.0682597	0.246435	0.195058	581	tags=31%, list=10%, signal=28%	NEU1/APP/PGK1/STAT3/PFKL/HEXB/HIF1A/ARL2/PFKP/BAD/PPP1CA/ZBTB20/IER3/LDHA/NUPR1/GAPDH/DDIT4/ALDOA/COL6A1
1035	Umbrella cells_OAB	GO_BP	GO:0001763	morphogenesis of a branching structure	61	0.384524	1.34343	0.0685193	0.247133	0.19561	1016	tags=33%, list=18%, signal=27%	TP63/GRHL2/WNT5A/EDN1/HOXB7/FGFR2/FOXA1/HOXA5/LGR4/SETD2/CTSH/HOXA13/MSX2/SOX9/RTN4/NTN4/FRS2/DAG1/AR/BTRC
1036	Umbrella cells_OAB	GO_BP	GO:0031638	zymogen activation	25	-0.473708	-1.43322	0.0690071	0.248652	0.196813	1134	tags=48%, list=20%, signal=38%	IFI16/PGK1/PLAT/VSIR/MMP14/S100A10/BAD/SERPINE1/THBS1/PLAU/PLAUR/C1R
1037	Umbrella cells_OAB	GO_BP	GO:0048388	endosomal lumen acidification	11	-0.606164	-1.48477	0.0694251	0.248894	0.197004	123	tags=18%, list=2%, signal=18%	RNASEK/ATP6V0C
1038	Umbrella cells_OAB	GO_BP	GO:0070231	T cell apoptotic process	20	-0.50769	-1.45627	0.0692931	0.248894	0.197004	249	tags=30%, list=4%, signal=29%	HIF1A/BAX/TSC22D3/PRELID1/IL7R/CCL5
1039	Umbrella cells_OAB	GO_BP	GO:0007260	tyrosine phosphorylation of STAT protein	21	-0.499473	-1.44964	0.0692909	0.248894	0.197004	277	tags=29%, list=5%, signal=27%	CAV1/IL6ST/SOCS3/FYN/IL6/CCL5
1040	Umbrella cells_OAB	GO_BP	GO:0030193	regulation of blood coagulation	23	-0.484992	-1.43931	0.0695409	0.248894	0.197004	814	tags=48%, list=15%, signal=41%	F3/CAV1/VKORC1/SERPINE1/PRDX2/TFPI/THBS1/PLAU/PLAUR/SERPING1/APOE
1041	Umbrella cells_OAB	GO_BP	GO:1900046	regulation of hemostasis	23	-0.484992	-1.43931	0.0695409	0.248894	0.197004	814	tags=48%, list=15%, signal=41%	F3/CAV1/VKORC1/SERPINE1/PRDX2/TFPI/THBS1/PLAU/PLAUR/SERPING1/APOE
1042	Umbrella cells_OAB	GO_BP	GO:0046889	positive regulation of lipid biosynthetic process	26	-0.468415	-1.42885	0.0694066	0.248894	0.197004	1034	tags=38%, list=18%, signal=32%	PTGS2/CREB1/MID1IP1/NR1H2/ZBTB20/CD74/CTDNEP1/IL1A/IL1B/APOE
1043	Umbrella cells_OAB	GO_BP	GO:0032392	DNA geometric change	24	0.495274	1.41796	0.0694838	0.248894	0.197004	1184	tags=38%, list=21%, signal=30%	HMGB3/MCM4/ASCC3/DDX1/NBN/MRE11/XRCC5/CHD8/MNAT1
1044	Umbrella cells_OAB	GO_BP	GO:2001238	positive regulation of extrinsic apoptotic signaling pathway	26	-0.468188	-1.42816	0.0696788	0.249149	0.197206	1062	tags=50%, list=19%, signal=41%	PAK2/RBCK1/BID/PYCARD/CAV1/CYLD/PPP1CA/PEA15/STK4/TNFRSF12A/THBS1/G0S2/PTPRC
1045	Umbrella cells_OAB	GO_BP	GO:0070167	regulation of biomineral tissue development	31	-0.4444	-1.40967	0.0701334	0.250534	0.198302	197	tags=29%, list=4%, signal=28%	HIF1A/GJA1/ATF4/SMAD3/CEBPB/TGFB1/MGP/CCL3/SRGN
1046	Umbrella cells_OAB	GO_BP	GO:0006486	protein glycosylation	74	0.365404	1.32272	0.0703325	0.250765	0.198485	1722	tags=45%, list=31%, signal=31%	ST6GALNAC1/ABO/ACER2/ENTPD5/GALNT7/TMTC3/GALNT3/SLC35C1/ST3GAL5/TRAK1/ALG14/TRIP11/B3GNT3/DPAGT1/C1GALT1/DPY19L4/ALG3/C1GALT1C1/EOGT/STT3B/B3GNT5/ARFGEF1/UGGT2/GOLGA2/DPM2/PSEN1/SRD5A3/MAGT1/MPDU1/TET2/ALG8/GFPT1/MAN1A2
1047	Umbrella cells_OAB	GO_BP	GO:0043413	macromolecule glycosylation	74	0.365404	1.32272	0.0703325	0.250765	0.198485	1722	tags=45%, list=31%, signal=31%	ST6GALNAC1/ABO/ACER2/ENTPD5/GALNT7/TMTC3/GALNT3/SLC35C1/ST3GAL5/TRAK1/ALG14/TRIP11/B3GNT3/DPAGT1/C1GALT1/DPY19L4/ALG3/C1GALT1C1/EOGT/STT3B/B3GNT5/ARFGEF1/UGGT2/GOLGA2/DPM2/PSEN1/SRD5A3/MAGT1/MPDU1/TET2/ALG8/GFPT1/MAN1A2
1048	Umbrella cells_OAB	GO_BP	GO:0098901	regulation of cardiac muscle cell action potential	12	0.597002	1.43235	0.0704433	0.250921	0.198608	675	tags=42%, list=12%, signal=37%	DSG2/CXADR/PKP2/DSP/AKAP9
1049	Umbrella cells_OAB	GO_BP	GO:0035924	cellular response to vascular endothelial growth factor stimulus	16	-0.541384	-1.46632	0.0706443	0.251397	0.198985	1122	tags=62%, list=20%, signal=50%	NUS1/ATP2B4/ITGB1/MYO1C/VEGFA/CD63/RELA/MAPKAPK2/NR4A1/DCN
1050	Umbrella cells_OAB	GO_BP	GO:0030195	negative regulation of blood coagulation	14	-0.564173	-1.47569	0.0709654	0.252059	0.199509	538	tags=50%, list=10%, signal=45%	SERPINE1/TFPI/THBS1/PLAU/PLAUR/SERPING1/APOE
1051	Umbrella cells_OAB	GO_BP	GO:1900047	negative regulation of hemostasis	14	-0.564173	-1.47569	0.0709654	0.252059	0.199509	538	tags=50%, list=10%, signal=45%	SERPINE1/TFPI/THBS1/PLAU/PLAUR/SERPING1/APOE
1052	Umbrella cells_OAB	GO_BP	GO:0006662	glycerol ether metabolic process	11	0.610028	1.43007	0.0712474	0.252441	0.199811	1881	tags=82%, list=34%, signal=54%	PXMP4/PLA2G10/DHRS7B/LPCAT2/FAR1/NCEH1/PLAAT3/PLA2G4A/AGPS
1053	Umbrella cells_OAB	GO_BP	GO:0046485	ether lipid metabolic process	11	0.610028	1.43007	0.0712474	0.252441	0.199811	1881	tags=82%, list=34%, signal=54%	PXMP4/PLA2G10/DHRS7B/LPCAT2/FAR1/NCEH1/PLAAT3/PLA2G4A/AGPS
1054	Umbrella cells_OAB	GO_BP	GO:0051170	import into nucleus	84	-0.337594	-1.30839	0.0712758	0.252441	0.199811	788	tags=24%, list=14%, signal=21%	HNRNPA1/HSP90AA1/RPL23/ZPR1/RPAIN/CDKN1A/SMAD3/TARDBP/TXNIP/TRIM28/NUP58/KPNB1/STK4/AKIRIN2/BAG3/LMNA/SQSTM1/TGFB1/APOD/FLNA
1055	Umbrella cells_OAB	GO_BP	GO:0051093	negative regulation of developmental process	291	-0.257449	-1.18632	0.0715053	0.253013	0.200265	1093	tags=27%, list=20%, signal=23%	HNRNPU/MYC/PTBP1/NRARP/VGLL4/CRIM1/CDKN2B/APP/PGK1/NDFIP1/IFRD1/ITGAV/VAT1/PCID2/GDI1/STAT3/ATP2B4/BMP2/CTNNB1/NFKBIA/MAPK1/ITGB1/ID4/ARF6/KRAS/CTDSP1/CFLAR/YY1/HIF1A/FBXW7/PRMT1/VEGFA/CAV1/NR1H2/CDKN1A/SMAD3/ARID4B/RELA/DNAJB11/GTF2I/CDKN1B/FOXP1/EIF4E/IGFBP5/SERPINE1/FOXO3/CD74/YBX1/NIBAN2/PRDX2/SAV1/ZFP36/STK4/IL1A/RGS2/SPAG9/ACTB/CALR/TPT1/YWHAH/THBS1/RORA/IL1B/AREG/INSIG1/ADAMTS1/TMEM176B/NM…
1056	Umbrella cells_OAB	GO_BP	GO:1901224	positive regulation of non-canonical NF-kappaB signal transduction	34	-0.431009	-1.39681	0.0717038	0.253476	0.20063	1422	tags=62%, list=25%, signal=46%	DDX3X/TRIP6/IFI35/PHB2/RC3H2/TRIM44/PDCD4/RBCK1/APP/RHOA/ACTN4/PYCARD/VCP/TRIM56/RELA/RPS3/TERF2IP/CALR/PHB/IL1B/LAPTM5
1057	Umbrella cells_OAB	GO_BP	GO:0033555	multicellular organismal response to stress	18	-0.522032	-1.45652	0.0718914	0.253899	0.200965	588	tags=28%, list=10%, signal=25%	NR4A2/EIF4E/THBS1/COL6A1/APOE
1058	Umbrella cells_OAB	GO_BP	GO:0019439	aromatic compound catabolic process	260	-0.262778	-1.19578	0.0720047	0.254058	0.201092	669	tags=15%, list=12%, signal=13%	TARDBP/BAX/EIF3E/ZC3HAV1/RNH1/ARL2/PFKP/HNRNPAB/RNASEH2C/QKI/HNRNPA0/FUS/ZBTB20/YBX1/NT5C/CNOT6L/ZFP36/MGAT1/MAPKAPK2/IER3/TRIR/LDHA/NEAT1/NUPR1/UPP1/HSPA1A/GAPDH/HSPA1B/PNP/DDIT4/ISG20/ZFP36L2/XIST/HMOX1/IL6/ALDOA/VIM/COL6A1
1059	Umbrella cells_OAB	GO_BP	GO:0038179	neurotrophin signaling pathway	11	-0.603526	-1.47831	0.0720907	0.254065	0.201097	152	tags=18%, list=3%, signal=18%	DDIT4/CORO1A
1060	Umbrella cells_OAB	GO_BP	GO:0045980	negative regulation of nucleotide metabolic process	11	-0.603474	-1.47818	0.0722107	0.254065	0.201097	973	tags=45%, list=17%, signal=38%	STAT3/FIS1/IER3/NUPR1/DDIT4
1061	Umbrella cells_OAB	GO_BP	GO:1900543	negative regulation of purine nucleotide metabolic process	11	-0.603474	-1.47818	0.0722107	0.254065	0.201097	973	tags=45%, list=17%, signal=38%	STAT3/FIS1/IER3/NUPR1/DDIT4
1062	Umbrella cells_OAB	GO_BP	GO:0060271	cilium assembly	93	0.346293	1.30112	0.0723007	0.254142	0.201158	1578	tags=38%, list=28%, signal=27%	MARCHF7/CEP70/FNBP1L/PIBF1/IFT74/INTU/SPAG16/TTC8/IFT81/CPLANE1/IFT172/ODF2L/BBS2/ARHGAP35/SPAG1/CEP350/ABCC4/ATG5/KIF3B/CEP290/TCTN3/SPATA6/HSPB11/SDCCAG8/SEPTIN2/TMEM138/RAB11A/KIF3A/POC1B/SYNE2/PCM1/DYNC2LI1/IFT57/CEP120/MAP4
1063	Umbrella cells_OAB	GO_BP	GO:0061844	antimicrobial humoral immune response mediated by antimicrobial peptide	12	-0.58889	-1.47837	0.0725969	0.254703	0.201602	887	tags=75%, list=16%, signal=63%	ROMO1/RPS19/FAU/CXCL2/CXCL3/RPL39/CXCL8/GAPDH/RPL30
1064	Umbrella cells_OAB	GO_BP	GO:0008631	intrinsic apoptotic signaling pathway in response to oxidative stress	32	-0.438365	-1.40138	0.072551	0.254703	0.201602	994	tags=34%, list=18%, signal=28%	STK25/RACK1/CTNNB1/HIF1A/FBXW7/MCL1/ATF4/CYP1B1/SOD2/FYN/MMP2
1065	Umbrella cells_OAB	GO_BP	GO:0002220	innate immune response activating cell surface receptor signaling pathway	33	-0.434157	-1.39843	0.0727209	0.254899	0.201757	633	tags=24%, list=11%, signal=22%	RELA/IRF3/NINJ1/OAS1/CYBA/SQSTM1/FYN/PLCG2
1066	Umbrella cells_OAB	GO_BP	GO:0090594	inflammatory response to wounding	13	-0.575917	-1.4786	0.0728768	0.255195	0.201991	396	tags=38%, list=7%, signal=36%	TIMP1/IL1A/TGFB1/HMOX1/IL6
1067	Umbrella cells_OAB	GO_BP	GO:0014911	positive regulation of smooth muscle cell migration	14	-0.562201	-1.47053	0.072942	0.255195	0.201991	643	tags=36%, list=11%, signal=32%	CRK/IGFBP5/ADAMTS1/CYP1B1/CCL5
1068	Umbrella cells_OAB	GO_BP	GO:0061024	membrane organization	349	-0.249058	-1.16862	0.0731861	0.255809	0.202477	789	tags=16%, list=14%, signal=14%	AP3D1/VDAC2/FNTA/HSP90AA1/CAV1/SERP1/CHMP1A/CSNK1D/TARDBP/MTCH1/BAX/GCA/S100A10/CRK/MYH9/EMC4/ANKLE2/STX4/SNF8/BAD/CUL3/CTDNEP1/NECTIN2/CHCHD10/VTI1B/MICOS10/MBP/SNX9/EMD/TOMM7/IER3/CHMP1B/PPIF/NDUFA13/LMNA/THBS1/HSPA1A/NDRG1/C3/INSIG1/TOMM6/RAB5IF/PRELID1/PDCD6/TOMM5/TRAPPC5/WDR83OS/GSN/PLCG2/CXCR4/COL6A1/LAPTM5/APOE/PTPRC/CORO1A
1069	Umbrella cells_OAB	GO_BP	GO:0071277	cellular response to calcium ion	24	-0.475868	-1.42632	0.0732841	0.255912	0.202559	341	tags=25%, list=6%, signal=24%	JUNB/PPIF/JUND/PLCG2/TUBA1A/ALOX5AP
1070	Umbrella cells_OAB	GO_BP	GO:0044344	cellular response to fibroblast growth factor stimulus	35	-0.425658	-1.38787	0.0736792	0.257051	0.20346	506	tags=26%, list=9%, signal=24%	GPC1/ZFP36/NR4A1/THBS1/CXCL8/ZFP36L2/CCL5/CCL2/COL1A1
1071	Umbrella cells_OAB	GO_BP	GO:0008277	regulation of G protein-coupled receptor signaling pathway	30	-0.446248	-1.40458	0.0738426	0.25738	0.203721	526	tags=33%, list=9%, signal=30%	HIF1A/NMT1/GNAI2/STMN1/RGS2/PHB/RGS10/CXCL8/C3/CCL5
1072	Umbrella cells_OAB	GO_BP	GO:1901570	fatty acid derivative biosynthetic process	16	0.550486	1.42489	0.0739318	0.257451	0.203777	720	tags=38%, list=13%, signal=33%	HMGCS2/GGT6/ELOVL6/HACD2/ALOX5/ELOVL1
1073	Umbrella cells_OAB	GO_BP	GO:0034110	regulation of homotypic cell-cell adhesion	12	-0.58719	-1.4741	0.0741605	0.258007	0.204217	685	tags=42%, list=12%, signal=37%	RDX/IL6ST/PLAUR/IL6/CCL5
1074	Umbrella cells_OAB	GO_BP	GO:0030258	lipid modification	59	0.384661	1.33502	0.0743076	0.258278	0.204432	1951	tags=56%, list=35%, signal=37%	ABO/CROT/IVD/SLC35C1/PLPP2/LONP2/ALOX5/SOX9/ACADM/DECR1/SCP2/CYP3A5/APPL2/HADHA/ACOX1/PLIN5/PIP4P2/ETFA/ECH1/HADH/DGKA/PEX13/HSD17B4/CRAT/ECHDC1/ECHS1/HADHB/PLPP5/SACM1L/ADIPOR1/MBOAT7/PRKAA1/CYP4V2
1075	Umbrella cells_OAB	GO_BP	GO:0008154	actin polymerization or depolymerization	82	-0.337655	-1.3028	0.0746678	0.259288	0.205231	896	tags=29%, list=16%, signal=25%	CFL1/ARF6/PYCARD/TWF2/NCK1/TRIOBP/ARPC4/ARPC5L/WDR1/RICTOR/RDX/TMSB4X/CDC42EP3/DIAPH1/VASP/SNX9/CDC42EP5/TMSB10/GSN/COTL1/WIPF1/CXCL12/EVL/CORO1A
1076	Umbrella cells_OAB	GO_BP	GO:0050922	negative regulation of chemotaxis	15	-0.547222	-1.45691	0.0749588	0.260057	0.20584	459	tags=40%, list=8%, signal=37%	DUSP1/THBS1/DDT/NBL1/MIF/CCL2
1077	Umbrella cells_OAB	GO_BP	GO:0061082	myeloid leukocyte cytokine production	21	-0.494072	-1.43397	0.0751734	0.260484	0.206178	475	tags=29%, list=8%, signal=26%	CD74/MAPKAPK2/MIF/TGFB1/PLCG2/LAPTM5
1078	Umbrella cells_OAB	GO_BP	GO:0050818	regulation of coagulation	26	-0.463721	-1.41453	0.0752215	0.260484	0.206178	814	tags=46%, list=15%, signal=40%	F3/CAV1/VKORC1/SERPINE1/PRDX2/TFPI/ANXA5/THBS1/PLAU/PLAUR/SERPING1/APOE
1079	Umbrella cells_OAB	GO_BP	GO:0006606	protein import into nucleus	81	-0.337931	-1.30125	0.0753475	0.260679	0.206332	770	tags=23%, list=14%, signal=21%	HSP90AA1/RPL23/ZPR1/RPAIN/CDKN1A/SMAD3/TARDBP/TXNIP/TRIM28/NUP58/KPNB1/STK4/AKIRIN2/BAG3/LMNA/SQSTM1/TGFB1/APOD/FLNA
1080	Umbrella cells_OAB	GO_BP	GO:1901222	regulation of non-canonical NF-kappaB signal transduction	47	-0.391361	-1.35951	0.0755759	0.261094	0.20666	1422	tags=57%, list=25%, signal=43%	DDX3X/TRIP6/IFI35/PHB2/PPM1A/RC3H2/TRIM44/ZC3H12A/PDCD4/RBCK1/APP/RHOA/ACTN4/PYCARD/PPM1B/LITAF/VCP/TRIM56/RELA/CYLD/RPS3/TERF2IP/CALR/PRDX1/PHB/IL1B/LAPTM5
1081	Umbrella cells_OAB	GO_BP	GO:0061041	regulation of wound healing	47	-0.391308	-1.35932	0.0756773	0.261094	0.20666	814	tags=36%, list=15%, signal=31%	F3/ACTG1/CAV1/VKORC1/SMAD3/CRK/HRAS/SERPINE1/PRDX2/TFPI/TNFRSF12A/THBS1/PLAU/PLAUR/SERPING1/CXCR4/APOE
1082	Umbrella cells_OAB	GO_BP	GO:0043086	negative regulation of catalytic activity	161	-0.287409	-1.23254	0.0756622	0.261094	0.20666	997	tags=34%, list=18%, signal=28%	PAK2/PDCD4/IFI16/CORO1C/YWHAG/PPP1R12A/HNRNPU/TRIM27/BOD1/IGBP1/PCID2/PRKAR1A/RPS6KA3/ATP2B4/BMP2/CD44/SERPINB6/PYCARD/NR2F2/NOSIP/HIPK3/RPL5/VEGFA/CAV1/RPL23/CDKN1A/RDX/MIDN/MVP/HRAS/ARL2/CDKN1B/SERPINE1/CARD16/GNAI2/RPL11/DUSP1/ZFP36/TIMP1/RPS7/UBXN1/IFI6/RGS2/SFN/TIMP3/THBS1/IL1B/GAPDH/PLAUR/SERPING1/SERPINF1/TIMP2/APOE/PTPRC
1083	Umbrella cells_OAB	GO_BP	GO:0035418	protein localization to synapse	22	0.500599	1.40363	0.0769166	0.265124	0.209851	1868	tags=59%, list=33%, signal=40%	WNT5A/RAB27B/NSG1/ADAM10/VPS35/STAU2/ZDHHC12/DAG1/RAB11A/HSPB1/ABHD17B/DLG1/GRIPAP1
1084	Umbrella cells_OAB	GO_BP	GO:0034502	protein localization to chromosome	52	0.39592	1.34066	0.0776314	0.267341	0.211605	1531	tags=33%, list=27%, signal=24%	H4C3/MACROH2A1/ZMYND8/CHAMP1/MSH2/SETD2/SPIDR/RHNO1/SLF2/SMC5/XRCC5/GNL3/PPHLN1/ZNF827/VRK1/HTATSF1/ATR
1085	Umbrella cells_OAB	GO_BP	GO:0071774	response to fibroblast growth factor	36	-0.41894	-1.37438	0.0782082	0.268832	0.212785	506	tags=25%, list=9%, signal=23%	GPC1/ZFP36/NR4A1/THBS1/CXCL8/ZFP36L2/CCL5/CCL2/COL1A1
1086	Umbrella cells_OAB	GO_BP	GO:0048565	digestive tract development	34	0.442404	1.37328	0.0781417	0.268832	0.212785	1148	tags=50%, list=20%, signal=40%	TP63/HMGCS2/WNT5A/ASS1/AGR2/FGFR2/HOXA5/LGR4/PTK6/HOXA13/IFT172/SOX9/KLF5/ID2/C1GALT1/CHD8/HES1
1087	Umbrella cells_OAB	GO_BP	GO:0009134	nucleoside diphosphate catabolic process	46	-0.391565	-1.35343	0.0782961	0.268886	0.212828	581	tags=22%, list=10%, signal=20%	ARL2/PFKP/ZBTB20/IER3/LDHA/NUPR1/GAPDH/DDIT4/ALDOA/COL6A1
1088	Umbrella cells_OAB	GO_BP	GO:0045446	endothelial cell differentiation	39	-0.408579	-1.36388	0.0787271	0.270118	0.213803	947	tags=31%, list=17%, signal=26%	CTNNB1/EDF1/NR2F2/VEGFA/RDX/BTG1/RAP1B/IL1B/KDM6B/ICAM1/MSN/CXCR4
1089	Umbrella cells_OAB	GO_BP	GO:0050954	sensory perception of mechanical stimulus	44	-0.395875	-1.35477	0.0790161	0.270861	0.214391	960	tags=36%, list=17%, signal=30%	SLC9A3R1/ITGA2/SERPINB6/HEXB/TRIOBP/WDR1/DIAPH1/CDKN1B/HEXA/MBP/RPL38/FYN/CXCR4/COL6A1/CXCL12/COL1A1
1090	Umbrella cells_OAB	GO_BP	GO:0050821	protein stabilization	120	-0.305732	-1.2569	0.0791159	0.270954	0.214465	873	tags=36%, list=16%, signal=31%	PARK7/PIH1D1/NAA15/HSPD1/CAMLG/UXT/TRIM44/TCP1/AAK1/CCT4/ZNF207/PIN1/CREB1/CTNND1/CCT7/PTGES3/BAG6/PFDN2/FBXW7/RPL5/HSP90AA1/RPL23/SMAD3/CDC37/CCNH/RPL11/LAMP1/SAV1/STK4/RAB21/RPS7/BAG3/ATP1B3/CALR/NOP53/PHB/HSPA1A/GAPDH/STUB1/HSPA1B/PLPP3/PPIB/FLNA
1091	Umbrella cells_OAB	GO_BP	GO:0043255	regulation of carbohydrate biosynthetic process	26	-0.460293	-1.40407	0.0794279	0.271773	0.215113	499	tags=15%, list=9%, signal=14%	PPP1CA/NR3C1/TGFB1/NNMT
1092	Umbrella cells_OAB	GO_BP	GO:1903426	regulation of reactive oxygen species biosynthetic process	13	-0.569101	-1.4611	0.0796113	0.272151	0.215413	982	tags=62%, list=18%, signal=51%	RHOA/SLC5A3/CFLAR/FOXO3/CYBA/SOD2/FYN/PLCG2
1093	Umbrella cells_OAB	GO_BP	GO:2000242	negative regulation of reproductive process	21	-0.490406	-1.42333	0.0797814	0.272483	0.215675	799	tags=48%, list=14%, signal=41%	PRDX4/GJA1/MYH9/CDKN1B/DUSP1/TIMP1/IL1A/CALR/SERPINF1/PTGDS
1094	Umbrella cells_OAB	GO_BP	GO:0009127	purine nucleoside monophosphate biosynthetic process	11	0.602512	1.41245	0.0800034	0.272992	0.216078	949	tags=27%, list=17%, signal=23%	ADSS2/ADK/ATIC
1095	Umbrella cells_OAB	GO_BP	GO:0038061	non-canonical NF-kappaB signal transduction	58	-0.366262	-1.3266	0.0806758	0.275035	0.217695	1209	tags=53%, list=22%, signal=42%	DDX3X/TRIP6/IFI35/PHB2/PPM1A/RC3H2/TRIM44/ZC3H12A/PDCD4/RBCK1/APP/RHOA/ACTN4/NFKBIA/PYCARD/PPM1B/MALT1/LITAF/ZFP91/VCP/TRIM56/RELA/CYLD/RPS3/TERF2IP/CALR/PRDX1/PHB/BIRC3/IL1B/LAPTM5
1096	Umbrella cells_OAB	GO_BP	GO:0042326	negative regulation of phosphorylation	128	-0.300348	-1.24716	0.0807645	0.275086	0.217735	1194	tags=35%, list=21%, signal=28%	PARP14/ROCK1/OCLN/PAK2/ZC3H12A/PDCD4/CORO1C/YWHAG/HNRNPU/TRIM27/CDKN2B/PRKAR1A/RACK1/BMP2/PYCARD/CTDSP1/NCK1/SPINK1/NR2F2/HIPK3/CAV1/CDKN1A/CTDSP2/TARDBP/BAX/MIDN/MVP/PRNP/ANKLE2/CDKN1B/TERF2IP/DUSP1/CALM3/RGS2/SPAG9/SFN/FKBP8/SOCS3/IL1B/FBLN1/PLPP3/TGFB1/SAMSN1/APOE/PTPRC
1097	Umbrella cells_OAB	GO_BP	GO:0030001	metal ion transport	198	-0.274448	-1.20808	0.0809315	0.275403	0.217987	466	tags=13%, list=8%, signal=12%	SLC3A2/TMEM165/CALM3/SLC25A37/ATP1B3/FTL/FKBP4/TPT1/YWHAH/CYBA/FXYD3/FTH1/FYN/PLCG2/FLNA/FXYD1/CXCR4/CCL4/CCL3/CCL5/CXCL12/ANXA6/PTPRC/CCL2/CORO1A
1098	Umbrella cells_OAB	GO_BP	GO:0001649	osteoblast differentiation	87	-0.330138	-1.2869	0.0812358	0.276187	0.218607	703	tags=21%, list=13%, signal=18%	ATF4/FBL/SMAD3/IL6ST/IGFBP5/RPS15/FOSL2/JUNB/PHB/AREG/JUND/CEBPB/CEBPD/IL6/COL6A1/CCL3/IFITM1/COL1A1
1099	Umbrella cells_OAB	GO_BP	GO:0002090	regulation of receptor internalization	26	-0.458721	-1.39928	0.0815806	0.276763	0.219063	842	tags=23%, list=15%, signal=20%	EFNB2/VEGFA/CD63/SDCBP/PLCG2/SELE
1100	Umbrella cells_OAB	GO_BP	GO:0010803	regulation of tumor necrosis factor-mediated signaling pathway	27	-0.453679	-1.3946	0.0815314	0.276763	0.219063	619	tags=26%, list=11%, signal=23%	CYLD/PPP2CB/CARD16/MAPKAPK2/HSPA1A/HSPA1B/LAPTM5
1101	Umbrella cells_OAB	GO_BP	GO:0110053	regulation of actin filament organization	115	-0.307813	-1.2569	0.0816277	0.276763	0.219063	890	tags=36%, list=16%, signal=31%	ROCK1/CAPZA1/PAK2/DSTN/TJP1/TRIM27/SVIL/WASF2/HAX1/RHOA/PXN/ARF6/PYCARD/TWF2/NCK1/TRIOBP/ACTG1/CORO1B/ARPC5L/WDR1/RICTOR/RDX/SMAD3/RHOC/S100A10/TMSB4X/CDC42EP3/RNH1/STMN1/VASP/SNX9/CDC42EP5/TMSB10/GMFG/TPM1/GSN/COTL1/FLNA/CXCL12/EVL/CORO1A
1102	Umbrella cells_OAB	GO_BP	GO:0043535	regulation of blood vessel endothelial cell migration	39	-0.40675	-1.35778	0.0818287	0.276942	0.219204	1034	tags=36%, list=18%, signal=29%	NUS1/PTGS2/RHOA/ATP2B4/FGFBP1/HIF1A/FBXW7/VEGFA/CSNK2B/TMSB4X/THBS1/TGFB1/HMOX1/APOE
1103	Umbrella cells_OAB	GO_BP	GO:0001822	kidney development	91	0.343625	1.28707	0.081764	0.276942	0.219204	1279	tags=34%, list=23%, signal=27%	PROM1/HMGCS2/WNT5A/EDN1/ASS1/HOXB7/GATA3/FGFR2/MME/LGR4/CD2AP/CTSH/PLCE1/ZMPSTE24/SOX9/TFAP2A/SDC1/IQGAP1/EPCAM/CEP290/C1GALT1/MPV17/SMAD5/SGPL1/OSR1/CAT/PBX1/HES1/CBWD1/HSPB11/HS2ST1
1104	Umbrella cells_OAB	GO_BP	GO:0042398	cellular modified amino acid biosynthetic process	17	0.53525	1.40709	0.0819093	0.276963	0.219221	949	tags=35%, list=17%, signal=29%	GATM/GGT6/MGST2/ACADM/GSS/ATIC
1105	Umbrella cells_OAB	GO_BP	GO:0002437	inflammatory response to antigenic stimulus	23	-0.47462	-1.40854	0.0827178	0.279191	0.220985	551	tags=39%, list=10%, signal=35%	IL1RN/FOSL2/HLA-E/CD81/HLA-DRB1/KDM6B/C3/FYN/A2M
1106	Umbrella cells_OAB	GO_BP	GO:0034504	protein localization to nucleus	161	-0.285072	-1.22252	0.0826953	0.279191	0.220985	770	tags=19%, list=14%, signal=17%	HSP90AA1/RPL23/ZPR1/RPAIN/CDKN1A/RASSF5/SMAD3/TARDBP/TXNIP/TRIM28/ARL2/NUP58/RPL11/TRIM8/CTDNEP1/KPNB1/CHCHD10/STK4/AKIRIN2/RRP7A/BAG3/CALR/LMNA/NOP53/SQSTM1/TGFB1/FYN/APOD/FLNA/COL1A1
1107	Umbrella cells_OAB	GO_BP	GO:0046519	sphingoid metabolic process	13	0.574977	1.40801	0.0828741	0.279466	0.221202	731	tags=54%, list=13%, signal=47%	ACER2/SPTLC3/DEGS2/SPTSSB/PLPP2/SPTSSA/ASAH1
1108	Umbrella cells_OAB	GO_BP	GO:1902686	mitochondrial outer membrane permeabilization involved in programmed cell death	19	-0.50313	-1.42427	0.0837934	0.282057	0.223253	1082	tags=53%, list=19%, signal=43%	SLC25A6/GCLC/BID/SPG7/VDAC2/BAX/CHCHD10/IER3/PPIF/HSPA1A
1109	Umbrella cells_OAB	GO_BP	GO:0044057	regulation of system process	120	-0.303957	-1.2496	0.0837762	0.282057	0.223253	1043	tags=30%, list=19%, signal=25%	APP/PTGS2/ATP1A1/RHOA/ATP2B4/SLC9A3R1/ITGA2/RAB8B/ITGB1/YY1/SPINK1/GJA1/HSP90AA1/EIF4A3/CAV1/NR1H2/SMAD3/ECE1/IL6ST/FOXP1/IGFBP5/FOXO3/CALM3/RGS2/LMNA/NR4A1/C12orf57/GLS/TPM1/MYL9/FLNA/FXYD1/CCL3/CELF2/APOE/MMP2
1110	Umbrella cells_OAB	GO_BP	GO:0051205	protein insertion into membrane	22	-0.479931	-1.40903	0.0840658	0.282719	0.223777	1297	tags=45%, list=23%, signal=35%	EMC7/CAMLG/WNK1/GET3/EMC8/BAG6/BAX/EMC4/RAB5IF/WDR83OS
1111	Umbrella cells_OAB	GO_BP	GO:0010955	negative regulation of protein processing	11	-0.590459	-1.4463	0.084386	0.283285	0.224225	609	tags=55%, list=11%, signal=49%	PLAT/PRNP/SERPINE1/CARD16/THBS1/PLAU
1112	Umbrella cells_OAB	GO_BP	GO:1903318	negative regulation of protein maturation	11	-0.590459	-1.4463	0.084386	0.283285	0.224225	609	tags=55%, list=11%, signal=49%	PLAT/PRNP/SERPINE1/CARD16/THBS1/PLAU
1113	Umbrella cells_OAB	GO_BP	GO:0060324	face development	24	-0.467165	-1.40024	0.0849446	0.28475	0.225385	311	tags=38%, list=6%, signal=36%	MAPK1/ZFAND5/CSRNP1/ANKRD11/MAP2K2/ALDH1A3/CRISPLD2/COL1A1/MMP2
1114	Umbrella cells_OAB	GO_BP	GO:0019218	regulation of steroid metabolic process	30	-0.437639	-1.37748	0.084975	0.28475	0.225385	371	tags=23%, list=7%, signal=22%	IL1A/NR3C1/RORA/INSIG1/STUB1/IGFBP7/APOE
1115	Umbrella cells_OAB	GO_BP	GO:0051932	synaptic transmission, GABAergic	11	0.598607	1.40329	0.0852467	0.285149	0.2257	1084	tags=64%, list=19%, signal=51%	ALDH5A1/GABRE/CLCN3/ZDHHC12/SLC38A1/USP46/ZDHHC3
1116	Umbrella cells_OAB	GO_BP	GO:0010812	negative regulation of cell-substrate adhesion	24	-0.466935	-1.39955	0.0852153	0.285149	0.2257	262	tags=42%, list=5%, signal=40%	JAG1/CORO1C/RHOA/ACTN4/MMP14/SERPINE1/THBS1/FBLN1/APOD/COL1A1
1117	Umbrella cells_OAB	GO_BP	GO:0072073	kidney epithelium development	41	0.416074	1.34347	0.0854539	0.285586	0.226046	1279	tags=39%, list=23%, signal=30%	PROM1/EDN1/HOXB7/GATA3/FGFR2/LGR4/SOX9/SDC1/IQGAP1/EPCAM/SMAD5/OSR1/CAT/PBX1/HES1/HS2ST1
1118	Umbrella cells_OAB	GO_BP	GO:0007008	outer mitochondrial membrane organization	14	-0.55049	-1.4399	0.0857418	0.285781	0.2262	824	tags=43%, list=15%, signal=37%	TOMM40/HSP90AA1/MTCH1/TOMM7/TOMM6/TOMM5
1119	Umbrella cells_OAB	GO_BP	GO:0045040	protein insertion into mitochondrial outer membrane	14	-0.55049	-1.4399	0.0857418	0.285781	0.2262	824	tags=43%, list=15%, signal=37%	TOMM40/HSP90AA1/MTCH1/TOMM7/TOMM6/TOMM5
1120	Umbrella cells_OAB	GO_BP	GO:0021762	substantia nigra development	28	-0.446017	-1.38105	0.0857186	0.285781	0.2262	547	tags=39%, list=10%, signal=36%	GLUD1/YWHAQ/ZNF430/RHOA/NDRG2/CALM3/MBP/ACTB/CKB/YWHAH/BASP1
1121	Umbrella cells_OAB	GO_BP	GO:0030888	regulation of B cell proliferation	15	-0.537264	-1.4304	0.0860171	0.286187	0.226522	688	tags=33%, list=12%, signal=29%	CDKN1A/CD74/CD81/MIF/PTPRC
1122	Umbrella cells_OAB	GO_BP	GO:0044331	cell-cell adhesion mediated by cadherin	11	0.598044	1.40197	0.0859664	0.286187	0.226522	460	tags=36%, list=8%, signal=33%	WNT5A/CDH1/FOXA1/PLEKHA7
1123	Umbrella cells_OAB	GO_BP	GO:1901798	positive regulation of signal transduction by p53 class mediator	19	-0.500442	-1.41667	0.086554	0.287411	0.227491	1083	tags=53%, list=19%, signal=43%	MYC/EIF5A/RPL23/RPS20/RPL11/RPS15/RPS7/RPL37/UBB/RPL26
1124	Umbrella cells_OAB	GO_BP	GO:1990089	response to nerve growth factor	22	-0.477949	-1.40321	0.0866929	0.287411	0.227491	890	tags=32%, list=16%, signal=27%	ARF6/EIF4A3/CSNK1D/CRK/FOXO3/CSNK1E/CORO1A
1125	Umbrella cells_OAB	GO_BP	GO:1990090	cellular response to nerve growth factor stimulus	22	-0.477949	-1.40321	0.0866929	0.287411	0.227491	890	tags=32%, list=16%, signal=27%	ARF6/EIF4A3/CSNK1D/CRK/FOXO3/CSNK1E/CORO1A
1126	Umbrella cells_OAB	GO_BP	GO:0050796	regulation of insulin secretion	46	-0.386896	-1.33729	0.0866379	0.287411	0.227491	980	tags=30%, list=18%, signal=25%	PRKAR1A/PFKL/HIF1A/LRRC8A/SERP1/TARDBP/MIDN/STX4/BAD/PIM3/IL1B/HLA-DRB1/IL6/CCL5
1127	Umbrella cells_OAB	GO_BP	GO:0006364	rRNA processing	133	-0.295803	-1.2349	0.0869854	0.288125	0.228056	885	tags=22%, list=16%, signal=19%	RPS14/RPL7/RPL27/RPL5/EIF4A3/ZNHIT3/RPS19/FBL/RPS16/RPL11/NSA2/RPS15/RPS27/RPL35A/RPS24/RPL7A/RPS7/RRP7A/RPS8/RPL10A/RPL35/NOP53/RPS25/RPS21/NHP2/RPS28/RPL26/RPS17/ISG20
1128	Umbrella cells_OAB	GO_BP	GO:0032790	ribosome disassembly	23	0.488125	1.38286	0.0871913	0.288551	0.228393	1891	tags=57%, list=34%, signal=38%	LTN1/MRPL58/MTIF2/ASCC3/MTRES1/TTC37/MRRF/HBS1L/NEMF/WDR61/MTIF3/USP10/DENR
1129	Umbrella cells_OAB	GO_BP	GO:0050830	defense response to Gram-positive bacterium	25	-0.459274	-1.38955	0.0875339	0.289172	0.228885	586	tags=36%, list=10%, signal=32%	FAU/TNFRSF14/HLA-E/HLA-A/IL1B/RPL39/RARRES2/IL6/IL7R
1130	Umbrella cells_OAB	GO_BP	GO:0000902	cell morphogenesis	304	-0.251859	-1.16606	0.0875183	0.289172	0.228885	1068	tags=26%, list=19%, signal=22%	PQBP1/ST14/WASF2/APP/NIN/CREB1/IFRD1/RHOQ/STK25/GDI1/RHOA/CD44/SLC9A3R1/CTNNB1/NOTCH2/CFDP1/MACF1/ITGB1/CFL1/HEXB/EFNB1/DBNL/TWF2/EFNB2/TRIOBP/GNA13/ACTG1/VEGFA/CORO1B/TPBG/B4GALT5/ATF4/WDR1/RDX/ECE1/S100A6/CRK/MYL12A/MYH9/CDC42EP3/MYCBP2/NR4A2/DIAPH1/HEXA/STMN1/CUL3/NIBAN2/FOSL2/PALLD/STK4/RAB21/SPAG9/VASP/ACTB/RPL24/MAP2K2/UBB/C12orf57/CDC42EP5/YWHAH/SPINT2/TPM1/PSMB10/NBL1/KLF2/FYN/TUBA1A/FLNA…
1131	Umbrella cells_OAB	GO_BP	GO:0007178	transmembrane receptor protein serine/threonine kinase signaling pathway	120	-0.302567	-1.24389	0.088164	0.290996	0.230328	1055	tags=27%, list=19%, signal=22%	PIN1/CRIM1/CDKN2B/UBE2D3/STAT3/BMP2/NOTCH2/PXN/JUN/ITGA3/PRMT1/TGFBR2/FNTA/CSNK2B/STRAP/SMAD3/ARID4B/UBE2D1/GIPC1/SDCBP/ZYX/FKBP8/THBS1/HSPA1A/STUB1/NBL1/PMEPA1/ZEB2/TGFB1/LTBP4/COL3A1/COL1A2
1132	Umbrella cells_OAB	GO_BP	GO:0061326	renal tubule development	26	0.471249	1.37622	0.0883903	0.291485	0.230716	1436	tags=42%, list=26%, signal=32%	PROM1/HOXB7/GATA3/LGR4/TTC8/SOX9/OSR1/PBX1/HES1/HS2ST1/MAGED1
1133	Umbrella cells_OAB	GO_BP	GO:0007042	lysosomal lumen acidification	18	-0.507141	-1.41498	0.0887254	0.292332	0.231386	503	tags=17%, list=9%, signal=15%	LAMP1/RNASEK/ATP6V0C
1134	Umbrella cells_OAB	GO_BP	GO:0072577	endothelial cell apoptotic process	18	-0.506889	-1.41427	0.0889447	0.292796	0.231753	538	tags=33%, list=10%, signal=30%	SERPINE1/FOXO3/THBS1/ICAM1/TGFB1/CCL2
1135	Umbrella cells_OAB	GO_BP	GO:0044827	modulation by host of viral genome replication	17	-0.516163	-1.41985	0.0891034	0.29306	0.231962	339	tags=24%, list=6%, signal=22%	EEF1A1/PHB/IFI27/PPIB
1136	Umbrella cells_OAB	GO_BP	GO:0034308	primary alcohol metabolic process	23	-0.470365	-1.39591	0.0892695	0.293348	0.23219	962	tags=39%, list=17%, signal=33%	BMP2/AKR1C2/PNPLA2/AKR1B1/AKR7A2/ALDH2/ALDH1A3/AKR1C1/CYP1B1
1137	Umbrella cells_OAB	GO_BP	GO:1903530	regulation of secretion by cell	151	-0.287066	-1.22026	0.0894426	0.293658	0.232436	827	tags=21%, list=15%, signal=19%	SPINK1/HIF1A/RAB11FIP1/LRRC8A/GJA1/SERP1/NR1H2/RAB9A/TARDBP/MIDN/S100A10/STX4/SNF8/BAD/GNAI2/ERP29/LAMP1/DNAJC1/SDCBP/RAB21/IL1A/PIM3/RAP1B/IL1B/HLA-DRB1/RAC2/MIF/TGFB1/IL6/CCL5/CXCL12/APOE
1138	Umbrella cells_OAB	GO_BP	GO:0002444	myeloid leukocyte mediated immunity	31	-0.430336	-1.36506	0.0897397	0.294375	0.233003	387	tags=26%, list=7%, signal=24%	WDR1/STX4/HLA-E/C3/RAC2/IL6/PTGDS/CCL3
1139	Umbrella cells_OAB	GO_BP	GO:0043500	muscle adaptation	35	-0.415626	-1.35516	0.090437	0.296269	0.234502	855	tags=37%, list=15%, signal=32%	CFLAR/YY1/SMAD3/IL6ST/FOXP1/IGFBP5/FOXO3/RGS2/LMNA/CYBA/IL1B/GSN/HMOX1
1140	Umbrella cells_OAB	GO_BP	GO:0016049	cell growth	170	-0.279794	-1.20862	0.0904758	0.296269	0.234502	1058	tags=28%, list=19%, signal=23%	VGLL4/APP/NIN/IFRD1/GDI1/RACK1/RPS6KA3/CTNNB1/MACF1/ITGB1/DCUN1D5/TWF2/YY1/MMP14/TGFBR2/ARIH2/GJA1/VEGFA/RICTOR/CDKN1A/SMAD3/CXCL16/PRMT2/CDKN1B/FOXP1/IGFBP5/KRT17/BTG1/SDCBP/RAB21/RGS2/SPAG9/SFN/NDUFA13/PHB/BST2/HSPA1A/HSPA1B/CCDC85B/TGFB1/IGFBP4/LTBP4/CXCR4/COL14A1/IGFBP7/CXCL12/APOE
1141	Umbrella cells_OAB	GO_BP	GO:0045744	negative regulation of G protein-coupled receptor signaling pathway	14	-0.545194	-1.42605	0.090828	0.296898	0.235	526	tags=36%, list=9%, signal=32%	GNAI2/STMN1/RGS2/CXCL8/CCL5
1142	Umbrella cells_OAB	GO_BP	GO:0006400	tRNA modification	26	0.469666	1.3716	0.0908908	0.296898	0.235	1726	tags=42%, list=31%, signal=29%	SARS1/THUMPD3/TRIT1/TRMT1L/TRUB1/TPRKB/THUMPD1/NSUN2/MTFMT/THADA/TRMT6
1143	Umbrella cells_OAB	GO_BP	GO:0072524	pyridine-containing compound metabolic process	73	-0.339986	-1.28501	0.0909067	0.296898	0.235	581	tags=19%, list=10%, signal=17%	ARL2/LDHB/PFKP/ZBTB20/IER3/LDHA/NUPR1/NAMPT/GAPDH/PNP/DDIT4/ALDOA/NNMT/COL6A1
1144	Umbrella cells_OAB	GO_BP	GO:0000422	autophagy of mitochondrion	50	-0.375712	-1.32248	0.0910108	0.296979	0.235064	852	tags=46%, list=15%, signal=39%	RB1CC1/ATG12/SLC25A4/GABARAPL2/PHB2/PARK7/OGT/HAX1/WDR45/OPTN/HIF1A/FBXW7/FUNDC2/FIS1/WIPI2/PARL/CDC37/GABARAPL1/TOMM7/FKBP8/STUB1/SQSTM1/GABARAP
1145	Umbrella cells_OAB	GO_BP	GO:0034440	lipid oxidation	41	0.412992	1.33352	0.0912194	0.297399	0.235397	1523	tags=49%, list=27%, signal=36%	CROT/IVD/LONP2/ALOX5/SOX9/ACADM/DECR1/SCP2/APPL2/HADHA/ACOX1/PLIN5/ETFA/ECH1/HADH/PEX13/HSD17B4/CRAT/ECHDC1/ECHS1
1146	Umbrella cells_OAB	GO_BP	GO:0010934	macrophage cytokine production	13	-0.557553	-1.43145	0.0917334	0.297449	0.235437	475	tags=54%, list=8%, signal=49%	PYCARD/LITAF/CD74/MAPKAPK2/TGFB1/PLCG2/LAPTM5
1147	Umbrella cells_OAB	GO_BP	GO:0010935	regulation of macrophage cytokine production	13	-0.557553	-1.43145	0.0917334	0.297449	0.235437	475	tags=54%, list=8%, signal=49%	PYCARD/LITAF/CD74/MAPKAPK2/TGFB1/PLCG2/LAPTM5
1148	Umbrella cells_OAB	GO_BP	GO:0060147	regulation of post-transcriptional gene silencing	15	-0.532551	-1.41785	0.0919342	0.297449	0.235437	446	tags=20%, list=8%, signal=18%	ZFP36/TGFB1/IL6
1149	Umbrella cells_OAB	GO_BP	GO:0060966	regulation of gene silencing by regulatory ncRNA	15	-0.532551	-1.41785	0.0919342	0.297449	0.235437	446	tags=20%, list=8%, signal=18%	ZFP36/TGFB1/IL6
1150	Umbrella cells_OAB	GO_BP	GO:1900368	regulation of post-transcriptional gene silencing by regulatory ncRNA	15	-0.532551	-1.41785	0.0919342	0.297449	0.235437	446	tags=20%, list=8%, signal=18%	ZFP36/TGFB1/IL6
1151	Umbrella cells_OAB	GO_BP	GO:0006656	phosphatidylcholine biosynthetic process	10	0.60923	1.39327	0.0919004	0.297449	0.235437	1044	tags=50%, list=19%, signal=41%	SLC44A4/CDS1/DHRS7B/SLC44A2/SLC44A3
1152	Umbrella cells_OAB	GO_BP	GO:0050728	negative regulation of inflammatory response	41	-0.395853	-1.3362	0.091847	0.297449	0.235437	732	tags=29%, list=13%, signal=26%	RPS19/SMAD3/TMSB4X/CYLD/ZFP36/IER3/SOCS3/RORA/HLA-DRB1/FYN/APOE/PTPRC
1153	Umbrella cells_OAB	GO_BP	GO:0042177	negative regulation of protein catabolic process	57	-0.362266	-1.30837	0.0918739	0.297449	0.235437	676	tags=25%, list=12%, signal=22%	SMAD3/RELA/MYCBP2/RPL11/GIPC1/DDRGK1/TIMP1/UBXN1/NOP53/PHB/TIMP3/FYN/TIMP2/FLNA
1154	Umbrella cells_OAB	GO_BP	GO:0051495	positive regulation of cytoskeleton organization	73	-0.339566	-1.28342	0.0919519	0.297449	0.235437	924	tags=32%, list=16%, signal=27%	PXN/ARF6/PYCARD/NCK1/PFDN2/WDR1/RICTOR/SMAD3/RHOC/S100A10/CDC42EP3/ARL2/CDKN1B/RPS3/VASP/SNX9/CDC42EP5/HSPA1A/TPM1/HSPA1B/GSN/FLNA/EVL
1155	Umbrella cells_OAB	GO_BP	GO:0036480	neuron intrinsic apoptotic signaling pathway in response to oxidative stress	12	-0.570107	-1.43122	0.0924661	0.298018	0.235886	947	tags=67%, list=17%, signal=56%	DAXX/PARK7/CTNNB1/HIF1A/FBXW7/MCL1/ATF4/MMP2
1156	Umbrella cells_OAB	GO_BP	GO:0150117	positive regulation of cell-substrate junction organization	11	-0.583129	-1.42835	0.0925268	0.298018	0.235886	1192	tags=55%, list=21%, signal=43%	ROCK1/ARF6/LIMS1/VEGFA/SMAD3/S100A10
1157	Umbrella cells_OAB	GO_BP	GO:0006749	glutathione metabolic process	23	0.484722	1.37322	0.0923897	0.298018	0.235886	897	tags=35%, list=16%, signal=29%	GPX1/IDH1/GGT6/GSTO2/GSTM4/MGST2/GSR/GSS
1158	Umbrella cells_OAB	GO_BP	GO:0055123	digestive system development	37	0.424161	1.34144	0.0924777	0.298018	0.235886	1148	tags=46%, list=20%, signal=37%	TP63/HMGCS2/WNT5A/ASS1/AGR2/FGFR2/HOXA5/LGR4/PTK6/HOXA13/IFT172/SOX9/KLF5/ID2/C1GALT1/CHD8/HES1
1159	Umbrella cells_OAB	GO_BP	GO:0010595	positive regulation of endothelial cell migration	46	-0.383882	-1.32688	0.0922414	0.298018	0.235886	327	tags=26%, list=6%, signal=25%	FGFBP1/HIF1A/VEGFA/TMSB4X/FOXP1/CALR/THBS1/PLPP3/PDCD6/TGFB1/HMOX1/SPARC
1160	Umbrella cells_OAB	GO_BP	GO:0046637	regulation of alpha-beta T cell differentiation	26	-0.450555	-1.37437	0.0929381	0.298827	0.236527	810	tags=46%, list=14%, signal=40%	RC3H2/ZC3H12A/RHOA/MALT1/TGFBR2/AP3D1/BRD4/BRD2/JUNB/HLA-DRB1/HLA-DRA/PNP
1161	Umbrella cells_OAB	GO_BP	GO:0006820	monoatomic anion transport	31	0.444506	1.35192	0.0929224	0.298827	0.236527	694	tags=29%, list=12%, signal=26%	CLCA4/CLCA2/SLC4A4/ATP8B1/GABRE/ABCC5/SLC26A2/CLCN3/CLIC6
1162	Umbrella cells_OAB	GO_BP	GO:0034311	diol metabolic process	14	0.556446	1.39032	0.0931353	0.299203	0.236825	731	tags=50%, list=13%, signal=44%	ACER2/SPTLC3/DEGS2/SPTSSB/PLPP2/SPTSSA/ASAH1
1163	Umbrella cells_OAB	GO_BP	GO:0042088	T-helper 1 type immune response	12	-0.569412	-1.42947	0.0932358	0.299269	0.236876	591	tags=33%, list=11%, signal=30%	HRAS/IL1R1/IL1B/HLA-DRB1
1164	Umbrella cells_OAB	GO_BP	GO:0060337	type I interferon-mediated signaling pathway	33	-0.420443	-1.35426	0.093534	0.29971	0.237226	639	tags=24%, list=11%, signal=22%	TRIM56/CDC37/IRF3/IFITM3/OAS1/IFI27/IFITM2/IFITM1
1165	Umbrella cells_OAB	GO_BP	GO:0071357	cellular response to type I interferon	33	-0.420443	-1.35426	0.093534	0.29971	0.237226	639	tags=24%, list=11%, signal=22%	TRIM56/CDC37/IRF3/IFITM3/OAS1/IFI27/IFITM2/IFITM1
1166	Umbrella cells_OAB	GO_BP	GO:0016101	diterpenoid metabolic process	20	-0.486597	-1.39576	0.0939252	0.300706	0.238014	227	tags=30%, list=4%, signal=29%	PNPLA2/AKR1B1/ALDH1A3/AKR1C1/CYP1B1/RARRES2
1167	Umbrella cells_OAB	GO_BP	GO:0035304	regulation of protein dephosphorylation	39	-0.400434	-1.33669	0.0940841	0.300956	0.238212	1192	tags=28%, list=21%, signal=22%	ROCK1/PPP1R12A/PTBP1/PIN1/BOD1/PPP1R2/NCK1/ANKLE2/CALM3/TGFB1/PTPRC
1168	Umbrella cells_OAB	GO_BP	GO:0009168	purine ribonucleoside monophosphate biosynthetic process	10	0.607552	1.38943	0.0942419	0.301203	0.238408	949	tags=30%, list=17%, signal=25%	ADSS2/ADK/ATIC
1169	Umbrella cells_OAB	GO_BP	GO:0060348	bone development	50	-0.373942	-1.31625	0.0944956	0.301702	0.238802	982	tags=36%, list=18%, signal=30%	RHOA/BMP2/NOTCH2/MMP14/FBXW7/TGFBR2/GJA1/FOXN3/VKORC1/FOXP1/FOSL2/RPL13/INSIG1/PPIB/COL6A1/PTPRC/COL3A1/COL1A1
1170	Umbrella cells_OAB	GO_BP	GO:1901653	cellular response to peptide	139	-0.291005	-1.22291	0.0945596	0.301702	0.238802	1088	tags=26%, list=19%, signal=21%	LEPROTL1/CASP4/GCLC/APP/RHOQ/JAK1/PRKAR1A/STAT3/PXN/MAPK1/MYO1C/CFLAR/NCK1/SPINK1/GJA1/CAV1/RPL23/CRK/RELA/PRNP/HRAS/NR4A2/GNAI2/FOXO3/NR4A1/SOCS3/RBM4/IL1B/INSIG1/CYP1B1/KLF2/RARRES2/ICAM1/FYN/VIM/COL6A1
1171	Umbrella cells_OAB	GO_BP	GO:2000179	positive regulation of neural precursor cell proliferation	15	-0.530204	-1.4116	0.0948443	0.302094	0.239113	947	tags=60%, list=17%, signal=50%	CTNNB1/ITGB1/ID4/HIF1A/VEGFA/NAP1L1/GNAI2/GNG5/FLNA
1172	Umbrella cells_OAB	GO_BP	GO:0071384	cellular response to corticosteroid stimulus	30	-0.431232	-1.35731	0.0947874	0.302094	0.239113	546	tags=30%, list=10%, signal=27%	EIF4E/FOXO3/ZFP36/NR3C1/KLF9/CYP1B1/DDIT4/ZFP36L2/SERPINF1
1173	Umbrella cells_OAB	GO_BP	GO:0001523	retinoid metabolic process	18	-0.50207	-1.40083	0.0950838	0.302598	0.239512	227	tags=33%, list=4%, signal=32%	PNPLA2/AKR1B1/ALDH1A3/AKR1C1/CYP1B1/RARRES2
1174	Umbrella cells_OAB	GO_BP	GO:0060322	head development	252	-0.258707	-1.17282	0.0955666	0.303876	0.240523	549	tags=13%, list=10%, signal=12%	FOXP1/NDRG2/ANKRD11/FOXO3/SDF4/CALM3/AKIRIN2/TUBB2A/MBP/ACTB/CKB/MAP2K2/UBB/C12orf57/YWHAH/RORA/KDM6B/ALDH1A3/SELENOP/DDIT4/FYN/APOD/TUBA1A/FLNA/CXCR4/CRISPLD2/BASP1/CXCL12/COL3A1/COL1A1/MMP2/CD3E
1175	Umbrella cells_OAB	GO_BP	GO:0071622	regulation of granulocyte chemotaxis	17	-0.510017	-1.40294	0.0957649	0.304247	0.240817	475	tags=35%, list=8%, signal=32%	CD74/THBS1/CXCL8/RAC2/RARRES2/CCL5
1176	Umbrella cells_OAB	GO_BP	GO:0042531	positive regulation of tyrosine phosphorylation of STAT protein	12	-0.566911	-1.42319	0.0960983	0.305012	0.241423	119	tags=33%, list=2%, signal=33%	IL6ST/FYN/IL6/CCL5
1177	Umbrella cells_OAB	GO_BP	GO:0032682	negative regulation of chemokine production	11	-0.580325	-1.42148	0.096369	0.305012	0.241423	640	tags=36%, list=11%, signal=32%	SIGIRR/OAS1/APOD/IL6
1178	Umbrella cells_OAB	GO_BP	GO:0010977	negative regulation of neuron projection development	43	-0.388529	-1.32395	0.09642	0.305012	0.241423	97	tags=14%, list=2%, signal=14%	FKBP4/PMP22/FLNA/NR2F1/VIM/APOE
1179	Umbrella cells_OAB	GO_BP	GO:0050680	negative regulation of epithelial cell proliferation	61	-0.353293	-1.29268	0.0964091	0.305012	0.241423	582	tags=21%, list=10%, signal=19%	WDR13/CDKN1B/SAV1/STK4/SFN/KLF9/NUPR1/THBS1/TGFB1/SERPINF1/APOE/CCL2/SPARC
1180	Umbrella cells_OAB	GO_BP	GO:0006413	translational initiation	88	-0.322971	-1.26083	0.0962739	0.305012	0.241423	746	tags=24%, list=13%, signal=21%	EIF1B/RPL13A/ATF4/EIF1/EIF3E/PAIP2/SLBP/EIF3F/EIF3J/EIF4E/RPS3/PPP1CA/RPS5/EIF3B/RPS3A/EIF3G/RBM4/EIF3L/EIF4A1/RPS17/CCL5
1181	Umbrella cells_OAB	GO_BP	GO:0034250	positive regulation of amide metabolic process	92	-0.319588	-1.25725	0.0964959	0.305012	0.241423	1025	tags=26%, list=18%, signal=22%	KHDRBS1/EIF5A/ITGA2/CIRBP/EIF3D/C1QBP/NCK1/PRMT1/RPL5/EIF4A3/SERP1/EIF3E/RELA/EEF2/YBX1/CSNK1E/KRT17/RPS4X/RBM4/THBS1/RPL26/CYP1B1/IL6/CCL5
1182	Umbrella cells_OAB	GO_BP	GO:0051493	regulation of cytoskeleton organization	196	-0.27085	-1.19125	0.0968422	0.305848	0.242084	902	tags=25%, list=16%, signal=22%	MAPK1/CHMP4B/ARF6/PYCARD/MID1IP1/TWF2/NCK1/PFDN2/TRIOBP/ACTG1/CHMP1A/CORO1B/ARPC5L/WDR1/RICTOR/RDX/SMAD3/RHOC/S100A10/TMSB4X/CRK/CYLD/CDC42EP3/MYCBP2/RNH1/HRAS/ARL2/DIAPH1/CDKN1B/RPS3/STMN1/IL1A/VASP/SNX9/FKBP4/CHMP1B/CDC42EP5/TMSB10/BST2/HSPA1A/GMFG/TPM1/HSPA1B/GSN/COTL1/FLNA/CXCL12/EVL/CORO1A
1183	Umbrella cells_OAB	GO_BP	GO:0006026	aminoglycan catabolic process	10	-0.597346	-1.42421	0.0971971	0.306191	0.242356	1137	tags=60%, list=20%, signal=48%	CEMIP2/CD44/HEXB/HEXA/IDS/TGFB1
1184	Umbrella cells_OAB	GO_BP	GO:0006027	glycosaminoglycan catabolic process	10	-0.597346	-1.42421	0.0971971	0.306191	0.242356	1137	tags=60%, list=20%, signal=48%	CEMIP2/CD44/HEXB/HEXA/IDS/TGFB1
1185	Umbrella cells_OAB	GO_BP	GO:0007520	myoblast fusion	11	-0.579891	-1.42042	0.0970414	0.306191	0.242356	897	tags=45%, list=16%, signal=38%	ITGB1/CFLAR/MYH9/CD81/CD53
1186	Umbrella cells_OAB	GO_BP	GO:0048333	mesodermal cell differentiation	11	-0.579358	-1.41911	0.0975457	0.307031	0.24302	956	tags=55%, list=17%, signal=45%	ITGA2/ITGB1/ITGA3/GJA1/KDM6B/TAF10
1187	Umbrella cells_OAB	GO_BP	GO:0002262	myeloid cell homeostasis	83	-0.32708	-1.26532	0.097651	0.307103	0.243078	900	tags=24%, list=16%, signal=21%	MAEA/RPS14/CFLAR/HIF1A/PRMT1/VEGFA/RPS19/BAX/FOXO3/JMJD6/ZFP36/RPS24/PRDX1/HSPA1A/RAC2/HSPA1B/RPS17/KLF2/HMOX1/IL6
1188	Umbrella cells_OAB	GO_BP	GO:0039529	RIG-I signaling pathway	13	-0.552508	-1.4185	0.0978666	0.307263	0.243204	908	tags=54%, list=16%, signal=45%	UFD1/PHB2/C1QBP/SEC14L1/NOP53/PHB/BIRC3
1189	Umbrella cells_OAB	GO_BP	GO:0000470	maturation of LSU-rRNA	20	-0.483959	-1.3882	0.0977939	0.307263	0.243204	857	tags=50%, list=15%, signal=42%	NIFK/RRP15/SNU13/RPL7/ZNHIT3/NSA2/RPL7A/RPL10A/RPL35/NHP2
1190	Umbrella cells_OAB	GO_BP	GO:0032956	regulation of actin cytoskeleton organization	130	-0.293845	-1.2228	0.0982276	0.308137	0.243896	1192	tags=36%, list=21%, signal=29%	ROCK1/CAPZA1/PAK2/DSTN/TJP1/TRIM27/SVIL/WASF2/SMIM22/HAX1/RHOQ/RHOA/PXN/ARF6/PYCARD/TWF2/NCK1/TRIOBP/ACTG1/CORO1B/ARPC5L/WDR1/RICTOR/RDX/SMAD3/RHOC/S100A10/TMSB4X/CRK/CDC42EP3/RNH1/HRAS/STMN1/IL1A/VASP/SNX9/CDC42EP5/TMSB10/BST2/GMFG/TPM1/GSN/COTL1/FLNA/CXCL12/EVL/CORO1A
1191	Umbrella cells_OAB	GO_BP	GO:1903055	positive regulation of extracellular matrix organization	11	-0.578289	-1.41649	0.0987945	0.309236	0.244766	962	tags=45%, list=17%, signal=38%	BMP2/CFLAR/SMAD3/TGFB1/IL6
1192	Umbrella cells_OAB	GO_BP	GO:0000038	very long-chain fatty acid metabolic process	11	0.588553	1.37972	0.0990747	0.309236	0.244766	1346	tags=64%, list=24%, signal=48%	HACD3/ELOVL6/HACD2/ELOVL1/CYP4F12/ACOX1/HSD17B4
1193	Umbrella cells_OAB	GO_BP	GO:0044788	modulation by host of viral process	28	-0.437983	-1.35617	0.0988352	0.309236	0.244766	339	tags=18%, list=6%, signal=17%	EEF1A1/PHB/IFI27/PPIB/APOE
1194	Umbrella cells_OAB	GO_BP	GO:1903169	regulation of calcium ion transmembrane transport	34	-0.414522	-1.34338	0.098674	0.309236	0.244766	756	tags=24%, list=14%, signal=20%	CAV1/BAX/PRNP/DIAPH1/CALM3/CYBA/FYN/CORO1A
1195	Umbrella cells_OAB	GO_BP	GO:0035107	appendage morphogenesis	42	0.406442	1.31908	0.0990001	0.309236	0.244766	1147	tags=43%, list=20%, signal=34%	TP63/GRHL2/WNT5A/FGFR2/HOXA9/INTU/ERRFI1/CRABP2/HOXA13/MSX2/FZD6/SOX9/TFAP2A/ASPH/OSR1/RARG/PBX1/LNPK
1196	Umbrella cells_OAB	GO_BP	GO:0035108	limb morphogenesis	42	0.406442	1.31908	0.0990001	0.309236	0.244766	1147	tags=43%, list=20%, signal=34%	TP63/GRHL2/WNT5A/FGFR2/HOXA9/INTU/ERRFI1/CRABP2/HOXA13/MSX2/FZD6/SOX9/TFAP2A/ASPH/OSR1/RARG/PBX1/LNPK
1197	Umbrella cells_OAB	GO_BP	GO:0045191	regulation of isotype switching	14	-0.537648	-1.40631	0.0994335	0.309336	0.244845	125	tags=36%, list=2%, signal=35%	HMCES/STAT6/NDFIP1/TGFB1/PTPRC
1198	Umbrella cells_OAB	GO_BP	GO:0060964	regulation of miRNA-mediated gene silencing	14	-0.537517	-1.40597	0.0996264	0.309336	0.244845	446	tags=21%, list=8%, signal=20%	ZFP36/TGFB1/IL6
1199	Umbrella cells_OAB	GO_BP	GO:0045600	positive regulation of fat cell differentiation	27	-0.441183	-1.35619	0.0996082	0.309336	0.244845	1152	tags=44%, list=21%, signal=35%	ZC3H12A/HNRNPU/PTGS2/CREB1/BMP2/AAMDC/SAV1/ZFP36/STK4/ADIRF/CEBPB/RARRES2
1200	Umbrella cells_OAB	GO_BP	GO:0010927	cellular component assembly involved in morphogenesis	35	-0.410494	-1.33842	0.0994431	0.309336	0.244845	980	tags=34%, list=18%, signal=28%	PRKAR1A/ITGB1/CFLAR/ACTG1/WDR1/GPC1/NECTIN2/CSRP1/TPM1/MYL9/PMP22/MYH11
1201	Umbrella cells_OAB	GO_BP	GO:0019915	lipid storage	37	-0.403324	-1.33111	0.0994513	0.309336	0.244845	1152	tags=43%, list=21%, signal=35%	ZC3H12A/ABHD5/SMIM22/ITGAV/NFKBIA/HEXB/RNF213/FBXW7/PNPLA2/CAV1/NR1H2/HEXA/IL1B/C3/IL6/APOE
1202	Umbrella cells_OAB	GO_BP	GO:0008203	cholesterol metabolic process	40	0.41177	1.32305	0.0997697	0.309336	0.244845	439	tags=22%, list=8%, signal=21%	HMGCS2/FMO5/ERLIN1/LIMA1/ARV1/ERLIN2/ERRFI1/DHCR24/SC5D
1203	Umbrella cells_OAB	GO_BP	GO:0043534	blood vessel endothelial cell migration	50	-0.371441	-1.30745	0.09971	0.309336	0.244845	1034	tags=36%, list=18%, signal=30%	PTGS2/RHOA/ATP2B4/ITGB1/EFNB2/FGFBP1/HIF1A/FBXW7/VEGFA/CSNK2B/TMSB4X/MYH9/NR4A1/THBS1/CYP1B1/TGFB1/HMOX1/APOE
1204	Umbrella cells_OAB	GO_BP	GO:0044242	cellular lipid catabolic process	74	0.352513	1.27606	0.0996633	0.309336	0.244845	1769	tags=47%, list=32%, signal=33%	IDH1/ACER2/CROT/PCCB/PLA2G10/IVD/MGST2/LONP2/ACADM/MCEE/ASAH1/CYP4F12/DECR1/SCP2/PLBD1/FUCA1/HADHA/SGPL1/ACOX1/PLIN5/SUMF1/ETFA/ECH1/HADH/AIG1/PEX13/HSD17B4/CRAT/ECHDC1/ECHS1/SRD5A3/PLA2G4A/PNPLA4/HADHB/AKR1C3
1205	Umbrella cells_OAB	GO_BP	GO:0090313	regulation of protein targeting to membrane	12	-0.563014	-1.41341	0.100043	0.309927	0.245313	985	tags=50%, list=18%, signal=41%	GDI1/MYO1C/FIS1/PRNP/HRAS/FYN
1206	Umbrella cells_OAB	GO_BP	GO:0034381	plasma lipoprotein particle clearance	12	-0.562784	-1.41283	0.100164	0.310042	0.245404	804	tags=33%, list=14%, signal=29%	KHSRP/CNPY2/HMOX1/APOE
1207	Umbrella cells_OAB	GO_BP	GO:0007006	mitochondrial membrane organization	65	-0.345902	-1.28055	0.100264	0.310097	0.245447	1082	tags=31%, list=19%, signal=25%	SLC25A6/GCLC/BID/ROMO1/SPG7/TOMM40/VDAC2/HSP90AA1/MTCH1/BAX/BAD/CHCHD10/MICOS10/TOMM7/IER3/PPIF/NDUFA13/HSPA1A/TOMM6/TOMM5
1208	Umbrella cells_OAB	GO_BP	GO:0045687	positive regulation of glial cell differentiation	17	-0.50615	-1.3923	0.100822	0.311305	0.246403	634	tags=35%, list=11%, signal=31%	IL6ST/RELA/RHEB/QKI/TGFB1/CXCR4
1209	Umbrella cells_OAB	GO_BP	GO:0007600	sensory perception	88	-0.321216	-1.25397	0.100789	0.311305	0.246403	579	tags=18%, list=10%, signal=17%	DIAPH1/CDKN1B/HEXA/TGFBI/GNB1/MBP/RPL38/TIMP3/FYN/CXCR4/COL6A1/CCL3/CXCL12/CCL2/LUM/COL1A1
1210	Umbrella cells_OAB	GO_BP	GO:0014741	negative regulation of muscle hypertrophy	11	-0.576123	-1.41118	0.1011	0.311648	0.246675	967	tags=64%, list=17%, signal=53%	ATP2B4/YY1/SMAD3/FOXP1/IGFBP5/RGS2/LMNA
1211	Umbrella cells_OAB	GO_BP	GO:0042743	hydrogen peroxide metabolic process	18	-0.497619	-1.38841	0.101052	0.311648	0.246675	458	tags=33%, list=8%, signal=31%	PRDX2/PRDX1/CYBA/RAC2/SOD2/FYN
1212	Umbrella cells_OAB	GO_BP	GO:0098927	vesicle-mediated transport between endosomal compartments	31	-0.423323	-1.34281	0.101304	0.312019	0.246969	685	tags=23%, list=12%, signal=20%	RDX/SNF8/RAB21/MAP2K2/FLNA/MSN/CORO1A
1213	Umbrella cells_OAB	GO_BP	GO:0060674	placenta blood vessel development	14	-0.535654	-1.40109	0.101724	0.313053	0.247787	938	tags=50%, list=17%, signal=42%	NOTCH2/MAPK1/FOSL1/NR2F2/PLCD3/JUNB/SOCS3
1214	Umbrella cells_OAB	GO_BP	GO:0034644	cellular response to UV	51	-0.36791	-1.30058	0.102274	0.314488	0.248923	703	tags=29%, list=13%, signal=26%	DHX36/COPS9/MYC/N4BP1/ERCC1/YY1/ATF4/CDKN1A/BAX/NSMCE3/TIMP1/RPL26/CRIP1/MMP2/MFAP4
1215	Umbrella cells_OAB	GO_BP	GO:1905330	regulation of morphogenesis of an epithelium	19	0.50364	1.36286	0.102661	0.31542	0.24966	941	tags=37%, list=17%, signal=31%	WNT5A/HOXB7/GATA3/LGR4/SOX9/NTN4/AR
1216	Umbrella cells_OAB	GO_BP	GO:0046827	positive regulation of protein export from nucleus	12	-0.559854	-1.40548	0.103411	0.317125	0.25101	370	tags=50%, list=7%, signal=47%	PPM1A/ANP32B/BAG3/EMD/SFN/IL1B
1217	Umbrella cells_OAB	GO_BP	GO:0007040	lysosome organization	55	-0.359232	-1.28871	0.103471	0.317125	0.25101	534	tags=15%, list=10%, signal=13%	HEXA/LAMP1/TMEM165/CHMP1B/RNASEK/ATP6V0C/LAPTM5/CORO1A
1218	Umbrella cells_OAB	GO_BP	GO:0080171	lytic vacuole organization	55	-0.359232	-1.28871	0.103471	0.317125	0.25101	534	tags=15%, list=10%, signal=13%	HEXA/LAMP1/TMEM165/CHMP1B/RNASEK/ATP6V0C/LAPTM5/CORO1A
1219	Umbrella cells_OAB	GO_BP	GO:0032355	response to estradiol	43	-0.384381	-1.30982	0.104415	0.319453	0.252853	973	tags=40%, list=17%, signal=33%	PTGS2/STAT3/ITGA2/CTNNB1/GPX4/CFLAR/NR2F2/TXNIP/CDKN1B/IGFBP2/CALR/AREG/CYP1B1/TGFB1/ARPC1B/COL1A1/MMP2
1220	Umbrella cells_OAB	GO_BP	GO:0019362	pyridine nucleotide metabolic process	70	-0.337791	-1.26735	0.104492	0.319453	0.252853	581	tags=19%, list=10%, signal=17%	ARL2/LDHB/PFKP/ZBTB20/IER3/LDHA/NUPR1/NAMPT/GAPDH/DDIT4/ALDOA/NNMT/COL6A1
1221	Umbrella cells_OAB	GO_BP	GO:0046496	nicotinamide nucleotide metabolic process	70	-0.337791	-1.26735	0.104492	0.319453	0.252853	581	tags=19%, list=10%, signal=17%	ARL2/LDHB/PFKP/ZBTB20/IER3/LDHA/NUPR1/NAMPT/GAPDH/DDIT4/ALDOA/NNMT/COL6A1
1222	Umbrella cells_OAB	GO_BP	GO:0018193	peptidyl-amino acid modification	291	-0.250117	-1.15253	0.104573	0.319453	0.252853	1092	tags=23%, list=20%, signal=20%	TRIM27/PIAS1/UBA2/PIN1/APP/PTGS2/HAX1/P4HA1/JAK1/RACK1/RPS6KA3/MKNK2/ATP2B4/CD44/CTNNB1/HMG20B/FNIP2/MAPK1/KMT5A/BLOC1S1/BAG6/NCK1/SPINK1/FBXW7/PRMT1/HIPK3/VEGFA/CAV1/NMT1/CSNK2B/VKORC1/CSNK1D/CSNK1A1/RICTOR/BAX/NSMCE3/IL6ST/RELA/TRIM28/MVP/PRNP/JMJD6/CD74/DPM3/TNFRSF14/CALM3/CSNK1E/STK4/MAPKAPK2/TOP1/FKBP4/PPIF/MAP2K2/SOCS3/AREG/GAPDH/PLPP3/MIF/KRTCAP2/TGFB1/FYN/SAMSN1/PPIB/PLCG2/IL6/CCL5/PTPRC/…
1223	Umbrella cells_OAB	GO_BP	GO:0034405	response to fluid shear stress	11	-0.573053	-1.40367	0.104798	0.319837	0.253156	167	tags=27%, list=3%, signal=27%	PTGS2/KLF2/MMP2
1224	Umbrella cells_OAB	GO_BP	GO:0007339	binding of sperm to zona pellucida	11	-0.572988	-1.40351	0.10487	0.319837	0.253156	1172	tags=55%, list=21%, signal=43%	TCP1/CCT4/CCT7/B4GALT1/VDAC2/ALDOA
1225	Umbrella cells_OAB	GO_BP	GO:0046627	negative regulation of insulin receptor signaling pathway	13	-0.546213	-1.40234	0.104962	0.319855	0.253171	830	tags=31%, list=15%, signal=26%	NCK1/RELA/SOCS3/IL1B
1226	Umbrella cells_OAB	GO_BP	GO:0007369	gastrulation	70	-0.33752	-1.26633	0.105247	0.320331	0.253548	1005	tags=34%, list=18%, signal=28%	ITGAV/PRKAR1A/RACK1/ITGA2/CTNNB1/ITGB1/ITGA3/MMP14/TGFBR2/GJA1/SMAD3/MYH9/DUSP5/IL1RN/CUL3/DUSP1/DUSP2/MBP/TXNRD1/KDM6B/PLPP3/TAF10/COL6A1/MMP2
1227	Umbrella cells_OAB	GO_BP	GO:0034765	regulation of monoatomic ion transmembrane transport	84	-0.323306	-1.25301	0.10529	0.320331	0.253548	967	tags=26%, list=17%, signal=22%	ATP2B4/SLC9A3R1/ACTN4/ITGB1/GNB2/CAV1/CD63/BAX/TMSB4X/PRNP/DIAPH1/CALM3/ATP1B3/PPIF/YWHAH/CYBA/FXYD3/FYN/FLNA/FXYD1/CCL2/CORO1A
1228	Umbrella cells_OAB	GO_BP	GO:0051149	positive regulation of muscle cell differentiation	14	-0.532726	-1.39344	0.105629	0.320578	0.253744	1080	tags=57%, list=19%, signal=46%	PIAS1/NOTCH2/EFNB2/MMP14/NIBAN2/RBM4/SOD2/TGFB1
1229	Umbrella cells_OAB	GO_BP	GO:1901874	negative regulation of post-translational protein modification	46	-0.37724	-1.30392	0.105553	0.320578	0.253744	1238	tags=48%, list=22%, signal=38%	CAMLG/WNK1/VPS28/OGT/TRIM44/COPS9/N4BP1/GCLC/CTNNB1/HMG20B/RPL5/CAV1/RPL23/RELA/RPS3/RPL11/RPS7/UBXN1/HSPA1A/SQSTM1/HSPA1B/FYN
1230	Umbrella cells_OAB	GO_BP	GO:1903321	negative regulation of protein modification by small protein conjugation or removal	46	-0.37724	-1.30392	0.105553	0.320578	0.253744	1238	tags=48%, list=22%, signal=38%	CAMLG/WNK1/VPS28/OGT/TRIM44/COPS9/N4BP1/GCLC/CTNNB1/HMG20B/RPL5/CAV1/RPL23/RELA/RPS3/RPL11/RPS7/UBXN1/HSPA1A/SQSTM1/HSPA1B/FYN
1231	Umbrella cells_OAB	GO_BP	GO:0009185	ribonucleoside diphosphate metabolic process	55	-0.358194	-1.28499	0.105852	0.320995	0.254074	581	tags=20%, list=10%, signal=18%	ARL2/PFKP/BAD/ZBTB20/IER3/LDHA/NUPR1/GAPDH/DDIT4/ALDOA/COL6A1
1232	Umbrella cells_OAB	GO_BP	GO:0071482	cellular response to light stimulus	53	-0.362277	-1.2913	0.106201	0.321793	0.254705	1174	tags=30%, list=21%, signal=24%	DHX36/COPS9/MYC/N4BP1/ERCC1/YY1/NMT1/ATF4/CDKN1A/BAX/NSMCE3/TIMP1/RPL26/CRIP1/MMP2/MFAP4
1233	Umbrella cells_OAB	GO_BP	GO:0032508	DNA duplex unwinding	21	0.4865	1.34868	0.107528	0.323936	0.256401	1184	tags=38%, list=21%, signal=30%	MCM4/ASCC3/DDX1/NBN/MRE11/XRCC5/CHD8/MNAT1
1234	Umbrella cells_OAB	GO_BP	GO:0062208	positive regulation of pattern recognition receptor signaling pathway	28	-0.432508	-1.33922	0.107522	0.323936	0.256401	402	tags=18%, list=7%, signal=17%	NINJ1/CYBA/HSPA1A/HSPA1B/PLCG2
1235	Umbrella cells_OAB	GO_BP	GO:0090559	regulation of membrane permeability	31	-0.419957	-1.33214	0.107098	0.323936	0.256401	1082	tags=39%, list=19%, signal=31%	SLC25A6/GCLC/BID/SPG7/VDAC2/BAX/BAD/CHCHD10/IER3/PPIF/HSPA1A/LAPTM5
1236	Umbrella cells_OAB	GO_BP	GO:0001704	formation of primary germ layer	49	-0.369881	-1.29572	0.107332	0.323936	0.256401	1005	tags=37%, list=18%, signal=30%	ITGAV/PRKAR1A/ITGA2/CTNNB1/ITGB1/ITGA3/MMP14/GJA1/SMAD3/MYH9/DUSP5/DUSP1/DUSP2/TXNRD1/KDM6B/TAF10/COL6A1/MMP2
1237	Umbrella cells_OAB	GO_BP	GO:0061138	morphogenesis of a branching epithelium	57	0.372313	1.28396	0.10749	0.323936	0.256401	1016	tags=32%, list=18%, signal=26%	TP63/GRHL2/WNT5A/EDN1/HOXB7/FGFR2/FOXA1/HOXA5/LGR4/CTSH/HOXA13/MSX2/SOX9/NTN4/FRS2/DAG1/AR/BTRC
1238	Umbrella cells_OAB	GO_BP	GO:0022408	negative regulation of cell-cell adhesion	61	-0.348399	-1.27477	0.107287	0.323936	0.256401	1218	tags=43%, list=22%, signal=34%	WNK1/RC3H2/ZC3H12A/JAG1/PAWR/NRARP/NDFIP1/PRKAR1A/BMP2/VSIR/VEGFA/PAG1/RDX/PRNP/IL1RN/CD74/PRDX2/TNFRSF14/HLA-E/MBP/SPINT2/HLA-DRB1/CEBPB/TGFB1/LAPTM5/CXCL12
1239	Umbrella cells_OAB	GO_BP	GO:0016485	protein processing	90	-0.316854	-1.24234	0.107376	0.323936	0.256401	1037	tags=28%, list=19%, signal=23%	CASP4/PGK1/TMEM208/PLAT/VSIR/SPG7/MMP14/F3/TMPRSS2/PARL/SEC11A/ECE1/S100A10/MYH9/PRNP/BAD/SERPINE1/CARD16/THBS1/PLAU/PLAUR/GSN/C1R/AEBP1/SRGN
1240	Umbrella cells_OAB	GO_BP	GO:0031331	positive regulation of cellular catabolic process	159	-0.279359	-1.19602	0.107602	0.323936	0.256401	539	tags=13%, list=10%, signal=12%	BAD/FOXO3/QKI/TRIM8/ZBTB20/YBX1/CNOT6L/ZFP36/BAG3/SNX9/NEAT1/IL1B/STUB1/SQSTM1/ZFP36L2/XIST/HMOX1/IL6/LAPTM5/APOE/DCN
1241	Umbrella cells_OAB	GO_BP	GO:0044458	motile cilium assembly	11	0.582521	1.36558	0.107711	0.324	0.256452	1530	tags=55%, list=27%, signal=40%	INTU/SPAG16/IFT81/BBS2/SPATA6/IFT57
1242	Umbrella cells_OAB	GO_BP	GO:0071103	DNA conformation change	26	0.459198	1.34103	0.107941	0.324432	0.256794	1184	tags=38%, list=21%, signal=30%	HMGB3/MCM4/ASCC3/DDX1/NBN/MRE11/TOP2B/XRCC5/CHD8/MNAT1
1243	Umbrella cells_OAB	GO_BP	GO:0005996	monosaccharide metabolic process	93	-0.314437	-1.23962	0.108496	0.325836	0.257905	751	tags=16%, list=13%, signal=14%	SERP1/ATF4/MIDN/AKR1B1/PFKP/BAD/OAS1/NR3C1/RORA/GAPDH/IGFBP4/APOD/ALDOA/NNMT/SLC2A3
1244	Umbrella cells_OAB	GO_BP	GO:0030239	myofibril assembly	17	-0.500522	-1.37682	0.108845	0.326622	0.258527	980	tags=53%, list=18%, signal=44%	PRKAR1A/ITGB1/CFLAR/ACTG1/WDR1/CSRP1/TPM1/MYL9/MYH11
1245	Umbrella cells_OAB	GO_BP	GO:0001933	negative regulation of protein phosphorylation	119	-0.296847	-1.21866	0.109041	0.326949	0.258786	980	tags=34%, list=18%, signal=28%	PARP14/OCLN/PAK2/ZC3H12A/PDCD4/CORO1C/YWHAG/TRIM27/PRKAR1A/RACK1/BMP2/PYCARD/CTDSP1/NCK1/SPINK1/NR2F2/HIPK3/CAV1/CDKN1A/CTDSP2/TARDBP/BAX/MVP/PRNP/CDKN1B/TERF2IP/DUSP1/CALM3/RGS2/SPAG9/SFN/FKBP8/SOCS3/IL1B/FBLN1/PLPP3/TGFB1/SAMSN1/APOE/PTPRC
1246	Umbrella cells_OAB	GO_BP	GO:1903902	positive regulation of viral life cycle	12	-0.55456	-1.39219	0.110146	0.329997	0.261198	782	tags=33%, list=14%, signal=29%	TMPRSS2/CD74/HLA-DRB1/LGALS1
1247	Umbrella cells_OAB	GO_BP	GO:0032388	positive regulation of intracellular transport	73	-0.332509	-1.25675	0.110243	0.330022	0.261218	770	tags=23%, list=14%, signal=20%	HSP90AA1/ZPR1/OAZ2/RDX/SMAD3/TARDBP/TRIM28/OAZ1/RAB21/BAG3/EMD/CD81/SFN/IL1B/TGFB1/FLNA/MSN
1248	Umbrella cells_OAB	GO_BP	GO:0002790	peptide secretion	67	-0.338802	-1.26176	0.110633	0.330924	0.261932	980	tags=30%, list=18%, signal=25%	PRKAR1A/RAB8B/PFKL/UBE2Q1/SPINK1/HIF1A/LRRC8A/SERP1/TARDBP/MIDN/STX4/IL1RN/BAD/CD74/PIM3/RBM4/IL1B/HLA-DRB1/IL6/CCL5
1249	Umbrella cells_OAB	GO_BP	GO:1903409	reactive oxygen species biosynthetic process	17	-0.498613	-1.37157	0.111081	0.331733	0.262573	510	tags=47%, list=9%, signal=43%	RHOA/SLC5A3/CFLAR/FOXO3/CYBA/SOD2/FYN/PLCG2
1250	Umbrella cells_OAB	GO_BP	GO:0006493	protein O-linked glycosylation	23	0.473387	1.34111	0.111057	0.331733	0.262573	1375	tags=48%, list=25%, signal=36%	GALNT7/TMTC3/GALNT3/SLC35C1/TRAK1/B3GNT3/C1GALT1/C1GALT1C1/EOGT/B3GNT5/DPM2
1251	Umbrella cells_OAB	GO_BP	GO:0090314	positive regulation of protein targeting to membrane	11	-0.567391	-1.3898	0.111618	0.332403	0.263103	868	tags=45%, list=16%, signal=38%	MYO1C/FIS1/PRNP/HRAS/FYN
1252	Umbrella cells_OAB	GO_BP	GO:0046620	regulation of organ growth	23	-0.455569	-1.352	0.111501	0.332403	0.263103	843	tags=35%, list=15%, signal=30%	YY1/SERP1/FOXP1/SAV1/STK4/RGS2/COL14A1/BASP1
1253	Umbrella cells_OAB	GO_BP	GO:0007229	integrin-mediated signaling pathway	40	-0.388858	-1.30524	0.111801	0.332403	0.263103	1005	tags=38%, list=18%, signal=31%	ITGAV/ITGA2/ITGB1/LIMS1/ITGA3/CD63/MYH9/CUL3/TIMP1/ZYX/ADAMTS1/NME2/PLPP3/FLNA/COL3A1
1254	Umbrella cells_OAB	GO_BP	GO:0050679	positive regulation of epithelial cell proliferation	65	-0.341064	-1.26264	0.111719	0.332403	0.263103	973	tags=34%, list=17%, signal=28%	STAT3/CTNNB1/NOTCH2/B4GALT1/CFLAR/FGFBP1/SPINK1/HIF1A/F3/VEGFA/RICTOR/HRAS/BAD/NR4A1/NEAT1/AREG/POLD4/NME2/PDCD6/HMOX1/CCL5/CXCL12
1255	Umbrella cells_OAB	GO_BP	GO:0008064	regulation of actin polymerization or depolymerization	67	-0.338254	-1.25972	0.111929	0.332403	0.263103	890	tags=30%, list=16%, signal=25%	ARF6/PYCARD/TWF2/NCK1/TRIOBP/ARPC5L/WDR1/RICTOR/RDX/TMSB4X/CDC42EP3/VASP/SNX9/CDC42EP5/TMSB10/GSN/COTL1/CXCL12/EVL/CORO1A
1256	Umbrella cells_OAB	GO_BP	GO:0030832	regulation of actin filament length	67	-0.338254	-1.25972	0.111929	0.332403	0.263103	890	tags=30%, list=16%, signal=25%	ARF6/PYCARD/TWF2/NCK1/TRIOBP/ARPC5L/WDR1/RICTOR/RDX/TMSB4X/CDC42EP3/VASP/SNX9/CDC42EP5/TMSB10/GSN/COTL1/CXCL12/EVL/CORO1A
1257	Umbrella cells_OAB	GO_BP	GO:0019216	regulation of lipid metabolic process	101	-0.30715	-1.22787	0.111813	0.332403	0.263103	482	tags=16%, list=9%, signal=15%	ZBTB20/CD74/CTDNEP1/IL1A/LACTB/NR3C1/RORA/IL1B/C3/INSIG1/STUB1/RARRES2/APOD/PLCG2/IGFBP7/APOE
1258	Umbrella cells_OAB	GO_BP	GO:0009101	glycoprotein biosynthetic process	97	0.328185	1.24121	0.11228	0.333181	0.263719	1790	tags=44%, list=32%, signal=31%	ST6GALNAC1/ABO/ACER2/ENTPD5/CHST9/GALNT7/TMTC3/TM9SF2/GALNT3/HS3ST5/SLC35C1/ST3GAL5/TRAK1/HBEGF/ALG14/TRIP11/B3GNT3/DPAGT1/C1GALT1/DPY19L4/ALG3/ITM2C/ATP7A/C1GALT1C1/EOGT/FAM20B/STT3B/B3GNT5/HS2ST1/ARFGEF1/UGGT2/GOLGA2/DPM2/PSEN1/SRD5A3/MAGT1/MPDU1/TET2/ALG8/GFPT1/MAN1A2/NCSTN/POGLUT1
1259	Umbrella cells_OAB	GO_BP	GO:0046434	organophosphate catabolic process	83	-0.321972	-1.24555	0.11252	0.333628	0.264073	581	tags=17%, list=10%, signal=15%	ARL2/PFKP/ZBTB20/NT5C/IER3/LDHA/NUPR1/UPP1/GAPDH/PNP/DDIT4/PLCG2/ALDOA/COL6A1
1260	Umbrella cells_OAB	GO_BP	GO:0061028	establishment of endothelial barrier	24	-0.4489	-1.34549	0.113087	0.334513	0.264773	759	tags=25%, list=14%, signal=22%	VEGFA/RDX/RAP1B/IL1B/ICAM1/MSN
1261	Umbrella cells_OAB	GO_BP	GO:0008625	extrinsic apoptotic signaling pathway via death domain receptors	40	-0.38818	-1.30296	0.113012	0.334513	0.264773	664	tags=28%, list=12%, signal=24%	BAX/STX4/BAD/SERPINE1/PEA15/STK4/BAG3/THBS1/GABARAP/ICAM1/HMOX1
1262	Umbrella cells_OAB	GO_BP	GO:0009141	nucleoside triphosphate metabolic process	155	-0.279193	-1.19109	0.113058	0.334513	0.264773	841	tags=22%, list=15%, signal=19%	ATP5MG/HIF1A/ATP5MD/ATP5F1D/FIS1/VCP/NME3/NDUFB1/TMSB4X/ATP5F1E/ARL2/NME4/PFKP/BAD/NDUFB8/ZBTB20/NDUFC2/NDUFA11/IER3/NDUFA13/ATP5ME/LDHA/NUPR1/HSPA1A/NDUFV2/NDUFS7/GAPDH/HSPA1B/NME2/DDIT4/TGFB1/ATP6V0C/ALDOA/COL6A1
1263	Umbrella cells_OAB	GO_BP	GO:0046890	regulation of lipid biosynthetic process	57	-0.352347	-1.27254	0.113202	0.334586	0.264831	1034	tags=33%, list=18%, signal=27%	PTGS2/CREB1/ATP1A1/BMP2/MID1IP1/SF1/FBXW7/ORMDL2/NR1H2/ZBTB20/CD74/CTDNEP1/IL1A/NR3C1/IL1B/C3/INSIG1/IGFBP7/APOE
1264	Umbrella cells_OAB	GO_BP	GO:2000116	regulation of cysteine-type endopeptidase activity	88	-0.316703	-1.23636	0.113298	0.334605	0.264846	1010	tags=36%, list=18%, signal=30%	PDCD2/BID/IGBP1/PCID2/RACK1/RPS6KA3/CD44/HSPE1/PYCARD/F3/MALT1/FIS1/VEGFA/VCP/SMAD3/MTCH1/BAX/CYCS/RPS3/BAD/CARD16/PSMB9/IFI6/SFN/NDUFA13/BIRC3/THBS1/PLAUR/PDCD6/GSN/FYN/LAPTM5
1265	Umbrella cells_OAB	GO_BP	GO:0010811	positive regulation of cell-substrate adhesion	44	-0.377271	-1.2911	0.113503	0.334947	0.265116	908	tags=34%, list=16%, signal=29%	C1QBP/LIMS1/ITGA3/TRIOBP/VEGFA/SMAD3/HSD17B12/S100A10/CRK/ARL2/STK4/CALR/CCDC80/FLNA/CD3E
1266	Umbrella cells_OAB	GO_BP	GO:0046530	photoreceptor cell differentiation	11	0.578396	1.35591	0.113811	0.335324	0.265415	975	tags=45%, list=17%, signal=38%	PROM1/TTC8/THRB/SOX9/CEP290
1267	Umbrella cells_OAB	GO_BP	GO:0009790	embryo development	364	-0.240009	-1.13148	0.113731	0.335324	0.265415	980	tags=24%, list=18%, signal=21%	PRKAR1A/RACK1/MARCKS/BMP2/SLC9A3R1/ITGA2/CTNNB1/ERCC1/NOTCH2/CCNB1IP1/MAPK1/ITGB1/CFL1/EFNB1/ZFAND5/YY1/BAG6/ITGA3/MMP14/FOSL1/HIF1A/NR2F2/PRMT1/TGFBR2/TRIOBP/GJA1/GNA13/EIF4A3/VEGFA/NMT1/CMIP/KMT2A/ZPR1/B4GALT5/ATF4/RICTOR/CDKN1A/SMAD3/ECE1/BAX/BRD2/MYH9/TRIM28/RCN1/DUSP5/IL1RN/NASP/CUL3/YBX1/PLCD3/NIBAN2/DUSP1/MGAT1/STK4/AKIRIN2/DUSP2/MAFF/RPL13/RPS7/RRP7A/VASP/MBP/TOP1/JUNB/FKBP8/RPL38/RPL10/S…
1268	Umbrella cells_OAB	GO_BP	GO:0048024	regulation of mRNA splicing, via spliceosome	73	-0.330884	-1.25061	0.114554	0.337249	0.266939	1336	tags=40%, list=24%, signal=31%	RBM42/SRSF3/CELF1/RBM7/RBM8A/RNPS1/SAP18/SRSF7/PRDX6/NUP98/SRSF4/HNRNPU/PTBP1/KHDRBS1/CIRBP/C1QBP/HNRNPL/SF1/PUF60/HNRNPA1/EIF1/RBM23/WTAP/RBM5/QKI/JMJD6/SRSF9/RBM4/CELF2
1269	Umbrella cells_OAB	GO_BP	GO:0050879	multicellular organismal movement	12	-0.551035	-1.38334	0.114669	0.337319	0.266994	315	tags=33%, list=6%, signal=32%	HSP90AA1/NR4A1/C12orf57/COL6A1
1270	Umbrella cells_OAB	GO_BP	GO:0032615	interleukin-12 production	17	-0.495846	-1.36396	0.115287	0.338339	0.267802	633	tags=35%, list=11%, signal=31%	RELA/FOXP1/HLA-B/THBS1/PLCG2/LAPTM5
1271	Umbrella cells_OAB	GO_BP	GO:0032655	regulation of interleukin-12 production	17	-0.495846	-1.36396	0.115287	0.338339	0.267802	633	tags=35%, list=11%, signal=31%	RELA/FOXP1/HLA-B/THBS1/PLCG2/LAPTM5
1272	Umbrella cells_OAB	GO_BP	GO:0000041	transition metal ion transport	40	0.403809	1.29747	0.115258	0.338339	0.267802	886	tags=28%, list=16%, signal=23%	TCN1/CP/ATP2C2/SLC30A9/STEAP2/SLC31A1/ABCC5/SLC40A1/LCN2/SLC39A6/SLC11A2
1273	Umbrella cells_OAB	GO_BP	GO:0045830	positive regulation of isotype switching	11	-0.564304	-1.38224	0.115869	0.339668	0.268853	125	tags=36%, list=2%, signal=36%	HMCES/STAT6/TGFB1/PTPRC
1274	Umbrella cells_OAB	GO_BP	GO:0016239	positive regulation of macroautophagy	39	-0.389855	-1.30138	0.115922	0.339668	0.268853	370	tags=10%, list=7%, signal=10%	BAG3/STUB1/HMOX1/DCN
1275	Umbrella cells_OAB	GO_BP	GO:0001938	positive regulation of endothelial cell proliferation	26	-0.43692	-1.33278	0.116049	0.339773	0.268936	835	tags=50%, list=15%, signal=43%	MYDGF/NRARP/STAT3/FGFBP1/HIF1A/F3/VEGFA/RICTOR/NR4A1/POLD4/PDCD6/HMOX1/CXCL12
1276	Umbrella cells_OAB	GO_BP	GO:0055093	response to hyperoxia	11	-0.5638	-1.381	0.116469	0.340469	0.269487	163	tags=45%, list=3%, signal=44%	CAV1/CDKN1A/SOD2/COL1A1/MMP2
1277	Umbrella cells_OAB	GO_BP	GO:0140888	interferon-mediated signaling pathway	41	-0.384134	-1.29664	0.116392	0.340469	0.269487	745	tags=24%, list=13%, signal=21%	NR1H2/TRIM56/CDC37/IRF3/IFITM3/IFNGR2/OAS1/IFI27/IFITM2/IFITM1
1278	Umbrella cells_OAB	GO_BP	GO:0035794	positive regulation of mitochondrial membrane permeability	21	-0.464642	-1.34855	0.116719	0.340763	0.26972	1082	tags=48%, list=19%, signal=39%	SLC25A6/GCLC/BID/SPG7/VDAC2/BAX/CHCHD10/IER3/PPIF/HSPA1A
1279	Umbrella cells_OAB	GO_BP	GO:1902229	regulation of intrinsic apoptotic signaling pathway in response to DNA damage	23	-0.452389	-1.34256	0.116752	0.340763	0.26972	544	tags=26%, list=10%, signal=24%	RPS3/CD74/TPT1/RPL26/MIF/CXCL12
1280	Umbrella cells_OAB	GO_BP	GO:0008286	insulin receptor signaling pathway	51	-0.361581	-1.2782	0.116899	0.340925	0.269848	633	tags=22%, list=11%, signal=19%	RHOQ/MAPK1/NCK1/RELA/HRAS/GNAI2/SOCS3/RBM4/IL1B/RARRES2/COL6A1
1281	Umbrella cells_OAB	GO_BP	GO:0044794	positive regulation by host of viral process	12	-0.549271	-1.37891	0.117266	0.341463	0.270274	339	tags=33%, list=6%, signal=31%	CFL1/EEF1A1/PPIB/APOE
1282	Umbrella cells_OAB	GO_BP	GO:0050866	negative regulation of cell activation	55	-0.353788	-1.26919	0.117218	0.341463	0.270274	475	tags=24%, list=8%, signal=22%	PAG1/RASSF5/PRNP/CD74/PRDX2/TNFRSF14/HLA-E/HLA-DRB1/CEBPB/SAMSN1/LAPTM5/APOE/PTPRC
1283	Umbrella cells_OAB	GO_BP	GO:0007005	mitochondrion organization	268	-0.251441	-1.14835	0.117689	0.342427	0.271037	889	tags=21%, list=16%, signal=18%	PYCARD/ROMO1/SPG7/OPTN/TOMM40/HIF1A/FBXW7/FUNDC2/ATP5F1D/MCL1/VDAC2/FIS1/HSP90AA1/WIPI2/PARL/JTB/NDUFAF8/ARMCX3/MTCH1/BAX/NME3/NDUFB1/CDC37/PPP2CB/BAD/NDUFB8/NECTIN2/NDUFC2/CHCHD10/NDUFA11/MICOS10/GABARAPL1/IFI6/TOMM7/IER3/PPIF/SFN/NDUFA13/FKBP8/LMNA/PHB/HSPA1A/NDUFS7/TOMM6/STUB1/SQSTM1/PLAUR/RAB5IF/PRELID1/SOD2/TOMM5/PET100/GABARAP/COL6A1/BCL2A1/DCN
1284	Umbrella cells_OAB	GO_BP	GO:0010039	response to iron ion	13	0.550923	1.3491	0.117876	0.342666	0.271226	1774	tags=69%, list=32%, signal=47%	TFF1/ALAD/TFAP2A/SLC11A2/ATG5/ATP7A/ABAT/MDM2/ACO1
1285	Umbrella cells_OAB	GO_BP	GO:1901361	organic cyclic compound catabolic process	266	-0.251576	-1.14797	0.117955	0.342666	0.271226	690	tags=15%, list=12%, signal=14%	HSD17B11/TARDBP/BAX/EIF3E/ZC3HAV1/RNH1/ARL2/PFKP/HNRNPAB/RNASEH2C/QKI/HNRNPA0/FUS/ZBTB20/YBX1/NT5C/CNOT6L/ZFP36/MGAT1/MAPKAPK2/IER3/TRIR/LDHA/NEAT1/YWHAH/NUPR1/UPP1/HSPA1A/GAPDH/HSPA1B/PNP/DDIT4/ISG20/ZFP36L2/XIST/HMOX1/IL6/ALDOA/VIM/COL6A1
1286	Umbrella cells_OAB	GO_BP	GO:0071548	response to dexamethasone	18	-0.485699	-1.35515	0.118374	0.343615	0.271977	546	tags=33%, list=10%, signal=30%	EIF4E/FOXO3/NR3C1/CYP1B1/DDIT4/SERPINF1
1287	Umbrella cells_OAB	GO_BP	GO:0010165	response to X-ray	15	0.529192	1.34654	0.118487	0.343676	0.272026	592	tags=33%, list=11%, signal=30%	KARS1/GATA3/BRCC3/MSH2/ERCC6
1288	Umbrella cells_OAB	GO_BP	GO:0050820	positive regulation of coagulation	12	-0.548545	-1.37709	0.118613	0.343688	0.272036	984	tags=58%, list=18%, signal=48%	PLAT/F3/VKORC1/SERPINE1/PRDX2/THBS1/PLAU
1289	Umbrella cells_OAB	GO_BP	GO:0051131	chaperone-mediated protein complex assembly	12	-0.548373	-1.37666	0.118782	0.343688	0.272036	873	tags=42%, list=16%, signal=35%	HSPD1/PTGES3/HSP90AA1/HSPA1A/STUB1
1290	Umbrella cells_OAB	GO_BP	GO:0036296	response to increased oxygen levels	16	-0.502098	-1.35991	0.118696	0.343688	0.272036	163	tags=31%, list=3%, signal=30%	CAV1/CDKN1A/SOD2/COL1A1/MMP2
1291	Umbrella cells_OAB	GO_BP	GO:0033260	nuclear DNA replication	11	0.57459	1.34699	0.118951	0.343688	0.272036	1985	tags=64%, list=35%, signal=41%	GMNN/MCM4/ZMPSTE24/DBF4/ATRX/PCNA/MCM3
1292	Umbrella cells_OAB	GO_BP	GO:0003158	endothelium development	46	-0.371152	-1.28287	0.118864	0.343688	0.272036	982	tags=33%, list=18%, signal=27%	RHOA/CTNNB1/EDF1/NR2F2/VEGFA/CSNK2B/RDX/FOXP1/BTG1/RAP1B/IL1B/KDM6B/ICAM1/MSN/CXCR4
1293	Umbrella cells_OAB	GO_BP	GO:0048146	positive regulation of fibroblast proliferation	15	-0.511711	-1.36237	0.119507	0.34501	0.273082	688	tags=40%, list=12%, signal=35%	CDKN1A/S100A6/HRAS/CD74/FOSL2/MIF
1294	Umbrella cells_OAB	GO_BP	GO:0032570	response to progesterone	22	-0.456674	-1.34075	0.119691	0.34501	0.273082	829	tags=32%, list=15%, signal=27%	FOSL1/CAV1/TXNIP/RELA/THBS1/CYP1B1/TGFB1
1295	Umbrella cells_OAB	GO_BP	GO:1902808	positive regulation of cell cycle G1/S phase transition	24	-0.445	-1.3338	0.119779	0.34501	0.273082	685	tags=25%, list=12%, signal=22%	RDX/CCND2/CCND3/DDRGK1/ADAMTS1/PLCG2
1296	Umbrella cells_OAB	GO_BP	GO:0007613	memory	32	-0.409747	-1.30989	0.119644	0.34501	0.273082	1072	tags=31%, list=19%, signal=25%	ATXN1/PTGS2/CREB1/ITGA3/PAIP2/PRNP/CCND2/SERPINF1/TUBA1A/APOE
1297	Umbrella cells_OAB	GO_BP	GO:0034101	erythrocyte homeostasis	71	-0.330898	-1.24485	0.119908	0.345118	0.273167	900	tags=25%, list=16%, signal=22%	MAEA/RPS14/CFLAR/HIF1A/PRMT1/VEGFA/RPS19/FOXO3/JMJD6/ZFP36/RPS24/PRDX1/HSPA1A/RAC2/HSPA1B/RPS17/KLF2/HMOX1
1298	Umbrella cells_OAB	GO_BP	GO:0003002	regionalization	91	0.33004	1.23618	0.120116	0.345449	0.273429	556	tags=20%, list=10%, signal=18%	TP63/WNT5A/ROBO1/EDN1/HOXB7/PIFO/PALB2/FGFR2/ACVR2A/FOXA1/HOXA9/IFT74/INTU/HOXA5/BHLHE41/ADGRG1/IFT172/MSX2
1299	Umbrella cells_OAB	GO_BP	GO:0072528	pyrimidine-containing compound biosynthetic process	11	-0.560869	-1.37382	0.120215	0.345468	0.273444	663	tags=45%, list=12%, signal=40%	CMPK1/NME3/NME4/UPP1/NME2
1300	Umbrella cells_OAB	GO_BP	GO:0045089	positive regulation of innate immune response	129	-0.288465	-1.19866	0.120606	0.346325	0.274122	770	tags=21%, list=14%, signal=18%	HSP90AA1/CAV1/RPS19/SEC14L1/CSNK1A1/TRIM56/RELA/CYLD/IRF3/LAMP1/TNIP1/NECTIN2/AKIRIN2/NINJ1/MAPKAPK2/HLA-E/OAS1/NOP53/PHB/BIRC3/CYBA/HSPA1A/SQSTM1/HSPA1B/FYN/PLCG2/CCL5
1301	Umbrella cells_OAB	GO_BP	GO:0036336	dendritic cell migration	10	-0.577669	-1.3773	0.121081	0.347421	0.27499	327	tags=40%, list=6%, signal=38%	C1QBP/CALR/CXCR4/CCL5
1302	Umbrella cells_OAB	GO_BP	GO:0050810	regulation of steroid biosynthetic process	25	-0.43842	-1.32645	0.121286	0.347743	0.275244	371	tags=36%, list=7%, signal=34%	CREB1/ATP1A1/BMP2/SF1/IL1A/NR3C1/INSIG1/IGFBP7/APOE
1303	Umbrella cells_OAB	GO_BP	GO:0006783	heme biosynthetic process	17	0.509024	1.33815	0.121981	0.348278	0.275669	886	tags=29%, list=16%, signal=25%	ALAS1/COX10/TMEM14A/ALAD/SLC11A2
1304	Umbrella cells_OAB	GO_BP	GO:0021675	nerve development	18	0.499997	1.33459	0.121892	0.348278	0.275669	1195	tags=44%, list=21%, signal=35%	SLITRK6/ATP8B1/EDN1/TFAP2A/DAG1/ERBB3/HES1/SLC25A46
1305	Umbrella cells_OAB	GO_BP	GO:0032435	negative regulation of proteasomal ubiquitin-dependent protein catabolic process	23	-0.449163	-1.33299	0.122126	0.348278	0.275669	1306	tags=43%, list=23%, signal=33%	PARK7/CAMLG/OGT/N4BP1/BAG6/RPL11/GIPC1/DDRGK1/UBXN1/NOP53
1306	Umbrella cells_OAB	GO_BP	GO:0007188	adenylate cyclase-modulating G protein-coupled receptor signaling pathway	26	-0.433709	-1.32298	0.121765	0.348278	0.275669	1049	tags=50%, list=19%, signal=41%	WASF2/PRKAR1A/ATP2B4/SLC9A3R1/GNA13/GNA15/GNAI2/GNB1/RGS2/RGS1/NME2/AKAP12/FLNA
1307	Umbrella cells_OAB	GO_BP	GO:0006261	DNA-templated DNA replication	45	0.389711	1.28235	0.121918	0.348278	0.275669	1833	tags=51%, list=33%, signal=35%	GMNN/RBBP8/ETAA1/MCM4/ZMPSTE24/NBN/ASF1A/ORC3/MRE11/MGME1/POLD3/MUS81/FAM111A/POLB/CHRAC1/NUCKS1/ATR/KAT7/DBF4/RFC1/ATRX/PCNA/RRM2B
1308	Umbrella cells_OAB	GO_BP	GO:1901617	organic hydroxy compound biosynthetic process	76	0.341935	1.2435	0.122079	0.348278	0.275669	1225	tags=36%, list=22%, signal=28%	SRD5A2/HMGCS2/ERLIN1/WNT5A/PSAT1/ACER2/GATA3/SPTLC3/ARV1/ERLIN2/ERRFI1/DHCR24/SPTSSB/SC5D/PER2/SPTSSA/ASAH1/ERG28/VPS35/SCP2/FDFT1/OSBPL2/CYB5R1/ATP7A/OSBPL3/PPIP5K2/NR1H4
1309	Umbrella cells_OAB	GO_BP	GO:0043484	regulation of RNA splicing	114	-0.296033	-1.20714	0.121781	0.348278	0.275669	1336	tags=38%, list=24%, signal=29%	RBM42/SRSF3/CELF1/HNRNPF/AKAP17A/RBM7/RBM8A/RNPS1/CLK3/HNRNPH3/SAP18/SRSF7/PRDX6/NUP98/SRSF4/HNRNPU/PTBP1/PQBP1/MBNL1/KHDRBS1/CIRBP/RPS13/C1QBP/RPS26/HNRNPL/POLR2A/SF1/PUF60/HNRNPA1/HNRNPH1/ZPR1/EIF1/RBM23/WTAP/RBM5/QKI/JMJD6/FUS/SRSF9/RBM4/HSPA1A/TAF10/CELF2
1310	Umbrella cells_OAB	GO_BP	GO:0090207	regulation of triglyceride metabolic process	14	-0.521238	-1.36339	0.122285	0.348466	0.275817	811	tags=43%, list=14%, signal=37%	FBXW7/PNPLA2/NR1H2/CTDNEP1/C3/APOE
1311	Umbrella cells_OAB	GO_BP	GO:0021885	forebrain cell migration	21	-0.461219	-1.33861	0.122552	0.348694	0.275998	74	tags=24%, list=1%, signal=24%	RHOA/CTNNB1/CXCR4/CXCL12/COL3A1
1312	Umbrella cells_OAB	GO_BP	GO:0022029	telencephalon cell migration	21	-0.461219	-1.33861	0.122552	0.348694	0.275998	74	tags=24%, list=1%, signal=24%	RHOA/CTNNB1/CXCR4/CXCL12/COL3A1
1313	Umbrella cells_OAB	GO_BP	GO:0030194	positive regulation of blood coagulation	10	-0.57645	-1.37439	0.122936	0.348725	0.276022	984	tags=60%, list=18%, signal=50%	PLAT/F3/SERPINE1/PRDX2/THBS1/PLAU
1314	Umbrella cells_OAB	GO_BP	GO:1900048	positive regulation of hemostasis	10	-0.57645	-1.37439	0.122936	0.348725	0.276022	984	tags=60%, list=18%, signal=50%	PLAT/F3/SERPINE1/PRDX2/THBS1/PLAU
1315	Umbrella cells_OAB	GO_BP	GO:0042311	vasodilation	11	-0.558849	-1.36887	0.122809	0.348725	0.276022	368	tags=36%, list=7%, signal=34%	RGS2/KLF2/SOD2/APOE
1316	Umbrella cells_OAB	GO_BP	GO:0009914	hormone transport	86	-0.316094	-1.2293	0.122755	0.348725	0.276022	1020	tags=29%, list=18%, signal=24%	CREB1/PRKAR1A/RAB8B/PFKL/UBE2Q1/SPINK1/HIF1A/RAB11FIP1/LRRC8A/GJA1/SERP1/TARDBP/MIDN/STX4/IL1RN/BAD/SLC3A2/NIBAN2/PIM3/RBM4/IL1B/HLA-DRB1/LTBP4/IL6/CCL5
1317	Umbrella cells_OAB	GO_BP	GO:0090092	regulation of transmembrane receptor protein serine/threonine kinase signaling pathway	84	-0.317561	-1.23075	0.123696	0.350613	0.277517	1055	tags=30%, list=19%, signal=25%	PIN1/CRIM1/CDKN2B/UBE2D3/BMP2/NOTCH2/ITGA3/PRMT1/TGFBR2/CSNK2B/STRAP/SMAD3/ARID4B/UBE2D1/GIPC1/SDCBP/FKBP8/THBS1/HSPA1A/STUB1/NBL1/PMEPA1/ZEB2/TGFB1/LTBP4
1318	Umbrella cells_OAB	GO_BP	GO:0006275	regulation of DNA replication	55	0.36933	1.26487	0.123847	0.350775	0.277645	2201	tags=49%, list=39%, signal=30%	GMNN/MCM4/PTK6/ZMPSTE24/RAD17/RBBP6/NBN/UCHL5/STN1/ORC3/CDC42/NFRKB/MAP2K4/CHRAC1/NUCKS1/ATR/KAT7/DBF4/ATRX/PCNA/WEE1/ANKRD17/SMARCA5/MCM3/INO80C/ESCO1/MEAF6
1319	Umbrella cells_OAB	GO_BP	GO:0001894	tissue homeostasis	67	-0.333918	-1.24357	0.124057	0.350838	0.277695	899	tags=33%, list=16%, signal=28%	PTGS2/LSR/CTNNB1/CHMP4B/ITGB1/KRAS/GJA1/ACTG1/VEGFA/STRAP/KMT2A/BAX/FOSL2/MBP/ACTB/RAC2/ZEB2/TUBA1A/IL6/COL14A1/COL3A1/CORO1A
1320	Umbrella cells_OAB	GO_BP	GO:0060249	anatomical structure homeostasis	67	-0.333918	-1.24357	0.124057	0.350838	0.277695	899	tags=33%, list=16%, signal=28%	PTGS2/LSR/CTNNB1/CHMP4B/ITGB1/KRAS/GJA1/ACTG1/VEGFA/STRAP/KMT2A/BAX/FOSL2/MBP/ACTB/RAC2/ZEB2/TUBA1A/IL6/COL14A1/COL3A1/CORO1A
1321	Umbrella cells_OAB	GO_BP	GO:0022616	DNA strand elongation	17	0.507461	1.33404	0.124665	0.352288	0.278842	2154	tags=59%, list=38%, signal=36%	MCM4/NBN/UCHL5/MRE11/POLD3/NFRKB/NUCKS1/PCNA/MCM3/INO80C
1322	Umbrella cells_OAB	GO_BP	GO:0014902	myotube differentiation	27	-0.427406	-1.31384	0.12495	0.352829	0.27927	897	tags=37%, list=16%, signal=31%	ITGB1/CFLAR/MMP14/PLD3/MYH9/NIBAN2/PPIF/CD81/CD53/COL6A1
1323	Umbrella cells_OAB	GO_BP	GO:0046879	hormone secretion	84	-0.317113	-1.22901	0.125281	0.353494	0.279797	1020	tags=29%, list=18%, signal=24%	CREB1/PRKAR1A/RAB8B/PFKL/UBE2Q1/SPINK1/HIF1A/RAB11FIP1/LRRC8A/GJA1/SERP1/TARDBP/MIDN/STX4/IL1RN/BAD/NIBAN2/PIM3/RBM4/IL1B/HLA-DRB1/LTBP4/IL6/CCL5
1324	Umbrella cells_OAB	GO_BP	GO:0043507	positive regulation of JUN kinase activity	10	0.586374	1.341	0.125536	0.353681	0.279945	473	tags=30%, list=8%, signal=28%	WNT5A/EDN1/MAP3K5
1325	Umbrella cells_OAB	GO_BP	GO:0043506	regulation of JUN kinase activity	15	0.525356	1.33678	0.125447	0.353681	0.279945	473	tags=27%, list=8%, signal=24%	WNT5A/EDN1/ZNF675/MAP3K5
1326	Umbrella cells_OAB	GO_BP	GO:0072344	rescue of stalled ribosome	17	0.506893	1.33254	0.125718	0.353925	0.280138	1383	tags=47%, list=25%, signal=36%	LTN1/MRPL58/ASCC3/MTRES1/TTC37/HBS1L/NEMF/WDR61
1327	Umbrella cells_OAB	GO_BP	GO:0002823	negative regulation of adaptive immune response based on somatic recombination of immune receptors built from immunoglobulin superfamily domains	12	-0.543126	-1.36348	0.125878	0.354109	0.280284	79	tags=42%, list=1%, signal=41%	RC3H2/ZC3H12A/NDFIP1/IL7R/PTPRC
1328	Umbrella cells_OAB	GO_BP	GO:0006221	pyrimidine nucleotide biosynthetic process	10	-0.573596	-1.36759	0.126576	0.355001	0.28099	663	tags=50%, list=12%, signal=44%	CMPK1/NME3/NME4/UPP1/NME2
1329	Umbrella cells_OAB	GO_BP	GO:0045010	actin nucleation	31	-0.409767	-1.29981	0.126555	0.355001	0.28099	744	tags=26%, list=13%, signal=23%	ARPC4/CORO1B/ARPC5L/RNH1/GMFG/GSN/ARPC1B/CORO1A
1330	Umbrella cells_OAB	GO_BP	GO:2000059	negative regulation of ubiquitin-dependent protein catabolic process	32	-0.406241	-1.29869	0.126515	0.355001	0.28099	1306	tags=41%, list=23%, signal=31%	PARK7/CAMLG/OGT/N4BP1/BAG6/RPL5/RPL23/RPL11/GIPC1/DDRGK1/RPS7/UBXN1/NOP53
1331	Umbrella cells_OAB	GO_BP	GO:0032526	response to retinoic acid	34	-0.400059	-1.29651	0.126345	0.355001	0.28099	481	tags=21%, list=9%, signal=19%	IGFBP2/AQP3/NDUFA13/SERPINF1/IGFBP7/COL1A1/MMP2
1332	Umbrella cells_OAB	GO_BP	GO:0071711	basement membrane organization	12	-0.542163	-1.36107	0.127129	0.35523	0.281171	243	tags=42%, list=4%, signal=40%	ITGB1/CAV1/SPINT2/COL6A1/COL3A1
1333	Umbrella cells_OAB	GO_BP	GO:0010517	regulation of phospholipase activity	14	-0.518196	-1.35543	0.127058	0.35523	0.281171	625	tags=43%, list=11%, signal=38%	GNA15/HRAS/RGS2/PHB/SELE/CCL5
1334	Umbrella cells_OAB	GO_BP	GO:0006779	porphyrin-containing compound biosynthetic process	18	0.497295	1.32737	0.127133	0.35523	0.281171	886	tags=28%, list=16%, signal=23%	ALAS1/COX10/TMEM14A/ALAD/SLC11A2
1335	Umbrella cells_OAB	GO_BP	GO:0033014	tetrapyrrole biosynthetic process	18	0.497295	1.32737	0.127133	0.35523	0.281171	886	tags=28%, list=16%, signal=23%	ALAS1/COX10/TMEM14A/ALAD/SLC11A2
1336	Umbrella cells_OAB	GO_BP	GO:0001501	skeletal system development	131	-0.285737	-1.19074	0.127077	0.35523	0.281171	982	tags=31%, list=18%, signal=26%	RHOA/RPS6KA3/BMP2/CD44/CTNNB1/NOTCH2/HEXB/ZFAND5/MMP14/HIF1A/FBXW7/TGFBR2/GJA1/FOXN3/EIF4A3/SERP1/VKORC1/CSRNP1/SMAD3/PBXIP1/FOXP1/HEXA/ANKRD11/TGFBI/DDRGK1/FOSL2/TIMP1/RPL13/RPL38/PRDX1/TLE5/INSIG1/TGFB1/PPIB/MGP/COL6A1/PTPRC/COL3A1/COL1A2/COL1A1/MMP2
1337	Umbrella cells_OAB	GO_BP	GO:0071549	cellular response to dexamethasone stimulus	12	-0.541783	-1.36011	0.12773	0.355833	0.281649	546	tags=42%, list=10%, signal=38%	CFLAR/EIF4E/NR3C1/DDIT4/SERPINF1
1338	Umbrella cells_OAB	GO_BP	GO:0045048	protein insertion into ER membrane	18	-0.479834	-1.33879	0.127509	0.355833	0.281649	1297	tags=50%, list=23%, signal=39%	EMC7/CAMLG/WNK1/GET3/EMC8/BAG6/EMC4/RAB5IF/WDR83OS
1339	Umbrella cells_OAB	GO_BP	GO:0055007	cardiac muscle cell differentiation	33	-0.402241	-1.29563	0.127673	0.355833	0.281649	962	tags=39%, list=17%, signal=33%	BMP2/ITGB1/YY1/EFNB2/VEGFA/FOXP1/RGS2/CALR/LMNA/KDM6B/TGFB1/MYH11/COL14A1
1340	Umbrella cells_OAB	GO_BP	GO:0030833	regulation of actin filament polymerization	58	-0.345341	-1.25082	0.127664	0.355833	0.281649	890	tags=31%, list=16%, signal=26%	ARF6/PYCARD/TWF2/NCK1/TRIOBP/ARPC5L/RICTOR/RDX/TMSB4X/CDC42EP3/VASP/SNX9/CDC42EP5/TMSB10/GSN/COTL1/EVL/CORO1A
1341	Umbrella cells_OAB	GO_BP	GO:0006631	fatty acid metabolic process	132	0.303736	1.20238	0.128218	0.356926	0.282513	1544	tags=40%, list=28%, signal=30%	CYP2J2/GPX1/ERLIN1/EDN1/HACD3/CROT/ELOVL6/PCCB/PLA2G10/ACADSB/ERLIN2/HACD2/PIBF1/GSTM4/IVD/PDK3/CYP4B1/PER2/LONP2/ACBD5/ALOX5/SOX9/ACADM/ELOVL1/MCEE/ASAH1/CYP4F12/MMUT/DECR1/SCP2/APPL2/PTGR1/THEM4/LYPLA1/HADHA/SGPL1/ACOX1/PLIN5/ETFA/ECH1/PRKAB1/HADH/AIG1/KAT2B/PEX13/HSD17B4/CRAT/ACSF2/CBR1/ECHDC1/NCOR1/ECHS1/PPARG
1342	Umbrella cells_OAB	GO_BP	GO:1905475	regulation of protein localization to membrane	80	-0.319235	-1.22685	0.128344	0.35701	0.28258	996	tags=30%, list=18%, signal=25%	RHOQ/GDI1/RACK1/SLC5A3/ATP2B4/ITGB1/ARF6/MYO1C/ITGA3/MMP14/FIS1/FNTA/CRK/PRNP/HRAS/STX4/GPC1/VTI1B/ACTB/CD81/SQSTM1/GSN/TGFB1/FYN
1343	Umbrella cells_OAB	GO_BP	GO:0045622	regulation of T-helper cell differentiation	15	-0.505558	-1.34599	0.12848	0.357123	0.282669	810	tags=53%, list=14%, signal=46%	RC3H2/ZC3H12A/MALT1/BRD4/BRD2/JUNB/HLA-DRB1/HLA-DRA
1344	Umbrella cells_OAB	GO_BP	GO:0043616	keratinocyte proliferation	26	0.448235	1.30901	0.128751	0.357553	0.28301	551	tags=31%, list=10%, signal=28%	TP63/C10orf99/FGFR2/FERMT1/IFT74/INTU/LRG1/IFT172
1345	Umbrella cells_OAB	GO_BP	GO:0030073	insulin secretion	58	-0.344917	-1.24929	0.128922	0.357553	0.28301	820	tags=28%, list=15%, signal=24%	PRKAR1A/PFKL/HIF1A/LRRC8A/SERP1/TARDBP/MIDN/STX4/IL1RN/BAD/PIM3/RBM4/IL1B/HLA-DRB1/IL6/CCL5
1346	Umbrella cells_OAB	GO_BP	GO:0140053	mitochondrial gene expression	95	0.324644	1.22403	0.128904	0.357553	0.28301	1886	tags=43%, list=34%, signal=29%	GARS1/MRPL58/MTIF2/MRPL42/COA3/TRIT1/MRPL16/MTRES1/MRPL13/TRUB2/GFM1/MRPS18B/MRPS14/MRPL55/PNPT1/DAP3/RPUSD3/TFAM/MRPS35/MRPL35/MRPL3/MRPL34/MRPL37/MRPS33/RARS2/MRPL27/MRPL48/MRPL57/MRPL21/MRPL32/LRPPRC/MRPS31/MTIF3/PTCD3/MRPS10/IARS2/MRPL24/MRPL40/MRPS16/MRPL15/PRKAA1
1347	Umbrella cells_OAB	GO_BP	GO:0050829	defense response to Gram-negative bacterium	16	-0.495324	-1.34157	0.129045	0.357627	0.283069	932	tags=62%, list=17%, signal=52%	TUSC2/PYCARD/ROMO1/OPTN/RPS19/SERPINE1/TNFRSF14/RPL30/RARRES2/IL6
1348	Umbrella cells_OAB	GO_BP	GO:0097194	execution phase of apoptosis	30	-0.412088	-1.29706	0.129604	0.358912	0.284085	147	tags=17%, list=3%, signal=16%	BAX/MTRNR2L12/MTRNR2L8/IL6/COL6A1
1349	Umbrella cells_OAB	GO_BP	GO:0120009	intermembrane lipid transfer	14	-0.515799	-1.34916	0.130626	0.361335	0.286003	166	tags=21%, list=3%, signal=21%	OSBPL8/PRELID1/APOE
1350	Umbrella cells_OAB	GO_BP	GO:0042306	regulation of protein import into nucleus	34	-0.397771	-1.2891	0.130673	0.361335	0.286003	770	tags=29%, list=14%, signal=26%	HSP90AA1/ZPR1/SMAD3/TARDBP/TRIM28/NUP58/BAG3/TGFB1/APOD/FLNA
1351	Umbrella cells_OAB	GO_BP	GO:0031623	receptor internalization	48	-0.361613	-1.26138	0.131493	0.363335	0.287586	897	tags=21%, list=16%, signal=18%	ITGB1/EFNB2/VEGFA/CAV1/CD63/SDCBP/CD81/CXCL8/PLCG2/SELE
1352	Umbrella cells_OAB	GO_BP	GO:0051899	membrane depolarization	22	-0.449584	-1.31994	0.131819	0.363966	0.288085	779	tags=45%, list=14%, signal=39%	GCLC/RACK1/GJA1/CAV1/KMT2A/IFI6/PPIF/YWHAH/COL6A1/DCN
1353	Umbrella cells_OAB	GO_BP	GO:0006670	sphingosine metabolic process	11	0.566487	1.328	0.132025	0.364265	0.288322	731	tags=55%, list=13%, signal=48%	ACER2/SPTLC3/SPTSSB/PLPP2/SPTSSA/ASAH1
1354	Umbrella cells_OAB	GO_BP	GO:0051966	regulation of synaptic transmission, glutamatergic	11	-0.551543	-1.35098	0.132462	0.365124	0.289002	26	tags=18%, list=0%, signal=18%	PTGS2/CCL2
1355	Umbrella cells_OAB	GO_BP	GO:2000630	positive regulation of miRNA metabolic process	35	-0.393833	-1.2841	0.132532	0.365124	0.289002	973	tags=49%, list=17%, signal=40%	ZC3H12A/MYC/STAT3/BMP2/NOTCH2/JUN/FOSL1/HIF1A/NR1H2/SMAD3/RELA/HRAS/FOXO3/NR3C1/NEAT1/TGFB1/XIST
[truncated: 64,574 more rows]
